# Supplementary material for: A label-free method for measuring the composition of multicomponent biomolecular condensates
Source: Nat Chem. 2025 Sep 3;17(12):1891–902. doi: 10.1038/s41557-025-01928-3 (PMC12669041; doi:10.1038/s41557-025-01928-3)
Supplement: Supplementary file 4 — Compositions of biomolecular condensates in vitro. a Uncertainty represents standard deviation from a population of at least 100 individual condensates. b Fraction of the condensed phase volume occupied by protein, \documentclass[12pt]{minimal} \usepackage{amsmath} \usepackage{wasysym} \usepackage{amsfonts} \usepackage{amssymb} \usepackage{amsbsy} \usepackage{mathrsfs} \usepackage{upgreek} \setlength{\oddsidemargin}{-69pt} \begin{document}$$\phi \equiv {c}_{{Cond}}\bar{v}$$\end{document}ϕ≡cCondv®; \documentclass[12pt]{minimal} \usepackage{amsmath} \usepackage{wasysym} \usepackage{amsfonts} \usepackage{amssymb} \usepackage{amsbsy} \usepackage{mathrsfs} \usepackage{upgreek} \setlength{\oddsidemargin}{-69pt} \begin{document}$$\bar{v}\approx 0.75$$\end{document}v®≈0.75 mL/g for PGL3 constructs and \documentclass[12pt]{minimal} \usepackage{amsmath} \usepackage{wasysym} \usepackage{amsfonts} \usepackage{amssymb} \usepackage{amsbsy} \usepackage{mathrsfs} \usepackage{upgreek} \setlength{\oddsidemargin}{-69pt} \begin{document}$$\bar{v}\approx 0.71$$\end{document}v®≈0.71 mL/g for TAF15 and FUS constructs. c cDil = 1.97 ± 0.09 µM, Mw = 62.92 kDa55; d cDil = 4.87 ± 0.48 µM, Mw = 80.38 kDa55. [file 41557_2025_1928_MOESM4_ESM.xlsx]

## Sheet: Sheet1
Construct	Conditions	ccond	Protein Volume	Partition	Method
	(T in °C, [salt], pH)	mg/mLa	Fractionb	Coefficient
PGL3	(25.0, 75 mM, 7.4)	87.0 ± 1.7	0.0649 ± 0.0013	n.d.	QPI
PGL3	(21.5, 87 mM, 7.4)	99.2 ± 5.9	0.0740 ± 0.0044	n.d.	ODT
PGL3-mEGFP	(21.5, 87 mM, 7.4)	113.2 ± 8.6	0.0844 ± 0.0064	n.d.	ODT
SNAP-TAF15(RBD)	(37.0, 100 mM, 7.4)	477.1 ± 13.7	0.3400 ± 0.0098	3850c	QPI
FUS-mEGFP	(21.0, 150 mM, 7.4)	337.3 ± 8.2	0.2395 ± 0.0058	860d	QPI
