# Supplementary material for: A label-free method for measuring the composition of multicomponent biomolecular condensates
Source: Nat Chem. 2025 Sep 3;17(12):1891–902. doi: 10.1038/s41557-025-01928-3 (PMC12669041; doi:10.1038/s41557-025-01928-3)
Supplement: Supplementary file 5 — Peptides for MS Western quantification by the method of PRM. [file 41557_2025_1928_MOESM5_ESM.xlsx]

## Sheet: Sheet1
N	Peptide sequence	m/z		Retention
		light	heavy	time window, min
GFP
1	FSVSGEGEGDATYGK	752.3335	755.3444	11 - 21
2	FEGDTLVNR	525.7644	530.7692	12 - 23
SNAP
1	TTLDSPLGK	466.2584	469.2683	12 - 22
2	FGEVISYSHLAALAGNPAATAAVK	786.7533	788.7599	23 - 33
3	VVQGDLDVGGYEGGLAVK	888.4623	891.4721	18 - 28
BSA
1	DAFLGSFLYEYSR	784.3750	789.3799	25 - 35
2	HLVDEPQNLIK	653.3617	656.3725	15 - 24
3	LGEYGFQNALIVR	740.4014	745.4062	20 - 30
4	LVNELTEFAK	582.319	585.3298	18 - 25
5	YLYEIAR	464.2504	469.2552	15 - 24
