# Supplementary material for: A label-free method for measuring the composition of multicomponent biomolecular condensates
Source: Nat Chem. 2025 Sep 3;17(12):1891–902. doi: 10.1038/s41557-025-01928-3 (PMC12669041; doi:10.1038/s41557-025-01928-3)
Supplement: Supplementary file 6 — Protein expression constructs used. [file 41557_2025_1928_MOESM6_ESM.xlsx]

## Sheet: Sheet1
Plasmid name	Gene	N-term tag	C-term tag	Origin
SS02B	PGL-3		6xHis-mEGFP	Saha, S. et al. Polar Positioning of Phase-Separated Liquid Compartments in Cells Regulated by an mRNA Competition Mechanism. Cell 166, 1572-1584.e16 (2016).
TH1166	TAF15 RBD 181-589	SNAP		Wang, J. et al. A Molecular Grammar Governing the Driving Forces for Phase Separation of Prion-like RNA Binding Proteins. Cell 174, 688-699.e16 (2018).
TH1163	TAF15 RBD 181-589	mEGFP		Gift from Jie Wang
TH0951	FUS		mEGFP	Patel, A. et al. A Liquid-to-Solid Phase Transition of the ALS Protein FUS Accelerated by Disease Mutation. Cell 162, 1066–1077 (2015).
