# Supplementary material for: A label-free method for measuring the composition of multicomponent biomolecular condensates
Source: Nat Chem. 2025 Sep 3;17(12):1891–902. doi: 10.1038/s41557-025-01928-3 (PMC12669041; doi:10.1038/s41557-025-01928-3)
Supplement: Supplementary file 7 — Statistical source data. [file 41557_2025_1928_MOESM7_ESM.xlsx]

## Sheet: Fig1i_TielineA
Radius_um	Radius_Uncertainty_um	delta_n_dimensionless	delta_n_uncertainty_dimensionless
1.61391	0.008611	0.00793415	0.000132896
1.57822	0.0135151	0.00794739	0.00015013
1.61029	0.0090804	0.00800798	0.000164163
1.77361	0.0104693	0.00808585	0.000148206
1.64145	0.00713525	0.00817992	0.000158145
1.69475	0.00597573	0.00752998	9.88234e-05
1.68121	0.00593889	0.00735689	0.000136315
1.69931	0.00517736	0.00769431	0.000122431
1.75503	0.00795323	0.00780253	0.000112357
1.70789	0.00518101	0.00784652	0.000134175
1.85805	0.00646609	0.00775653	0.000103435
1.90402	0.00587725	0.00759708	0.00010193
1.90643	0.00725443	0.00768735	0.00011602
1.95331	0.0059601	0.00795897	0.000113754
1.7818	0.00670823	0.00795189	0.00013715
1.83238	0.00744616	0.0076915	0.00010539
1.90655	0.00641752	0.00777046	9.60875e-05
1.8047	0.00700332	0.00767818	0.000126296
2.00845	0.00648955	0.00744334	0.000102702
1.93297	0.00587908	0.00803764	0.000101241
1.82456	0.0064124	0.0079048	0.000115291
1.90188	0.00567176	0.00797018	9.4695e-05
2.04571	0.00567889	0.00773882	9.74114e-05
1.86462	0.00585217	0.00779608	0.000117156
2.11883	0.00529885	0.00794254	9.6264e-05
1.92425	0.00539434	0.00772587	0.000126835
1.92972	0.0059925	0.00796175	8.8277e-05
1.93337	0.00617847	0.00745124	0.000114129
2.16764	0.00594249	0.00800948	0.000102612
2.12862	0.00603841	0.00775438	8.70028e-05
2.30261	0.00526658	0.00822408	9.29757e-05
2.07906	0.00526013	0.00783891	0.00011092
2.25952	0.00540091	0.00808385	8.29849e-05
2.10696	0.0042253	0.00801879	8.3409e-05
2.42528	0.0044998	0.00781985	7.26571e-05
2.3439	0.00412277	0.00803127	6.54446e-05
2.1907	0.00379418	0.00845938	8.68614e-05
2.36817	0.00479619	0.00788448	6.83779e-05
2.50859	0.00606595	0.00790592	8.43976e-05
2.43985	0.0057422	0.00797976	7.98495e-05
2.27536	0.00451454	0.00823812	6.17815e-05
2.27777	0.00542156	0.00785238	6.69963e-05
2.4594	0.00386715	0.00750665	5.96784e-05
2.36479	0.00448783	0.00772627	6.14567e-05
2.5542	0.00475107	0.00821465	6.65892e-05
2.614	0.00391517	0.00779465	6.47813e-05
2.32125	0.00500302	0.00820639	6.21567e-05
2.60573	0.00406053	0.00804121	5.8326e-05
2.53947	0.00366591	0.00818132	5.78754e-05
2.64019	0.00356964	0.0078659	5.63195e-05
2.4002	0.00385196	0.00765644	8.13311e-05
2.41092	0.00412259	0.00854243	7.67604e-05
2.42796	0.00327332	0.00796796	6.90682e-05
2.7632	0.00472055	0.00769643	6.16211e-05
2.51594	0.00329806	0.00796433	6.535e-05
2.94605	0.00468993	0.0079319	6.97368e-05
2.68464	0.00985484	0.00816768	6.44079e-05
3.01762	0.00392097	0.00811328	4.66803e-05
2.75902	0.0074291	0.00862251	5.76704e-05
3.09193	0.00912383	0.00833787	8.74418e-05
3.04227	0.00358323	0.00794046	4.4681e-05
3.12228	0.00348886	0.0079816	4.52681e-05
3.06683	0.00298511	0.00781523	4.05245e-05
3.09583	0.0031578	0.00780195	3.99127e-05
3.56057	0.0100274	0.0085967	9.23112e-05
3.19804	0.00413452	0.00799201	4.51325e-05
3.06445	0.00299982	0.00824977	4.69787e-05
3.41718	0.00344271	0.00808628	3.76192e-05
3.44225	0.00357593	0.00784556	4.13316e-05
3.67316	0.00272366	0.00815516	3.41649e-05
3.14951	0.00575281	0.00833138	4.13148e-05
3.23158	0.00454492	0.00811391	4.51276e-05
3.31995	0.0042635	0.00830059	3.31048e-05
3.73155	0.00350099	0.00821408	3.79001e-05
3.91622	0.00575432	0.0081887	4.02967e-05
3.94748	0.00580994	0.00810937	4.32556e-05
3.73912	0.0053199	0.007959	5.50556e-05
3.92893	0.00301258	0.00793819	3.26505e-05
3.90879	0.00434289	0.00809528	4.7765e-05
3.95504	0.00280919	0.00797356	2.84632e-05
4.01141	0.00422624	0.00830427	3.66977e-05
3.88742	0.00329575	0.00802839	3.34352e-05
4.11881	0.00278778	0.00795578	2.93667e-05
4.1128	0.00393101	0.00836812	4.0289e-05
4.38039	0.00689213	0.00805959	5.80206e-05
3.73191	0.00272737	0.00836368	2.47265e-05
4.50981	0.00242547	0.00816338	2.36846e-05
4.39125	0.0030562	0.0081556	2.95525e-05
4.56515	0.00259407	0.0083433	2.59904e-05
4.74591	0.00215766	0.00796752	2.23901e-05
4.85135	0.00281492	0.0082808	2.76684e-05
4.63141	0.00275139	0.00789022	2.33505e-05
5.09734	0.00467827	0.00844547	3.37118e-05
4.27634	0.0125857	0.00802463	6.86039e-05
5.05033	0.00251254	0.00831675	2.12999e-05
5.20179	0.00214371	0.00813942	1.90964e-05
5.20979	0.00243662	0.00797413	1.8842e-05
5.38312	0.00490461	0.00814526	2.50777e-05
5.10451	0.00322083	0.00804291	2.56916e-05
5.3542	0.0022623	0.00806387	2.03686e-05
4.73366	0.00360877	0.00807347	4.13864e-05
5.55968	0.00201622	0.00805846	1.75922e-05
5.59687	0.0021992	0.00818748	1.79073e-05
4.97473	0.00343476	0.00825989	1.90118e-05
5.96688	0.00167238	0.00814457	1.43115e-05
6.01119	0.00318914	0.00827114	1.70474e-05
6.3034	0.00291645	0.00831438	1.96373e-05
5.3944	0.00205718	0.00817574	2.22408e-05
6.66207	0.00237086	0.00815702	1.69655e-05
5.64624	0.00225534	0.00827254	1.32375e-05
5.59422	0.00519809	0.00832434	2.04772e-05
6.51708	0.00229074	0.00823895	1.7528e-05
5.60784	0.00215033	0.00823945	1.6385e-05
6.75069	0.00150361	0.00824976	1.23121e-05
6.87407	0.00164417	0.00827222	1.23401e-05
6.88807	0.00389344	0.00828392	3.00046e-05
6.88021	0.00206463	0.00826546	1.47655e-05
6.00888	0.00223528	0.00832778	1.55777e-05
6.16496	0.00204244	0.0081832	1.16236e-05
6.31125	0.00320947	0.0083277	2.56859e-05
6.3695	0.00315789	0.00833579	1.63839e-05
8.14503	0.00196211	0.00840826	1.24403e-05
6.87284	0.00514902	0.00832759	2.55372e-05
8.41141	0.00251805	0.00811212	1.46274e-05
7.14964	0.003917	0.00851682	1.18348e-05
7.44471	0.00464824	0.00790038	2.3433e-05
9.43717	0.00611467	0.00820096	2.05645e-05
7.68579	0.00169512	0.00834356	7.95732e-06
9.11819	0.00292847	0.00816575	1.1209e-05
9.42843	0.00121319	0.00828882	7.907e-06
9.38249	0.00118594	0.00812107	8.61532e-06
8.73966	0.00792962	0.00773589	2.70698e-05
10.9622	0.00252421	0.00836503	1.14779e-05
11.0112	0.00463331	0.00829715	2.07861e-05
9.95681	0.00343167	0.00781455	1.53098e-05
10.6076	0.00147284	0.00835668	6.80302e-06
11.0781	0.00561153	0.00819504	1.34016e-05
11.3354	0.00116058	0.00824549	6.1057e-06
11.9257	0.00218019	0.00832419	1.10364e-05
9.69908	0.00397394	0.00809836	2.00179e-05

## Sheet: Fig1i_TielineB
Radius_um	Radius_Uncertainty_um	delta_n_dimensionless	delta_n_uncertainty_dimensionless
2.1517	0.00730691	0.00425898	4.73102e-05
2.12116	0.00618638	0.00446387	6.79259e-05
2.1491	0.00710522	0.00445537	4.84844e-05
2.14016	0.00603795	0.00429853	6.81847e-05
2.17606	0.0056332	0.00408841	6.32116e-05
2.18758	0.00672176	0.00423062	6.54352e-05
2.20449	0.00534426	0.00414741	6.77027e-05
2.24	0.00422084	0.00450663	6.34304e-05
2.26508	0.00726865	0.00435736	6.28179e-05
2.28813	0.00700343	0.00445181	4.28238e-05
2.29454	0.00691226	0.00413731	6.07044e-05
2.29435	0.00392386	0.00436541	5.5385e-05
2.29784	0.00513143	0.00421005	6.29295e-05
2.30951	0.00624421	0.00432227	6.22984e-05
2.32474	0.00529658	0.00442053	5.74643e-05
2.34489	0.00926594	0.00431162	4.58188e-05
2.33371	0.00712284	0.00419808	5.88568e-05
2.35226	0.00541233	0.00420534	3.64099e-05
2.4712	0.00645526	0.00419062	4.13088e-05
2.41742	0.0054146	0.00436611	3.69962e-05
2.4642	0.00754793	0.00427524	4.14933e-05
2.3979	0.00622766	0.00429881	3.66198e-05
2.4042	0.00589224	0.00431778	3.87717e-05
2.41332	0.0068042	0.00439655	3.92698e-05
2.52502	0.00596714	0.00442787	3.91703e-05
2.41879	0.00574734	0.00428767	5.75027e-05
2.47278	0.00585172	0.00444288	3.85296e-05
2.46135	0.00623162	0.00420516	4.08927e-05
2.45111	0.00406197	0.00422746	5.27558e-05
2.4571	0.00592216	0.0042	5.74967e-05
2.4581	0.0070475	0.00409354	5.62806e-05
2.46471	0.00714939	0.00465193	4.55494e-05
2.49275	0.00671547	0.00458023	4.31294e-05
2.47655	0.00620863	0.00422391	3.88213e-05
2.50285	0.00562315	0.0043283	3.60899e-05
2.51407	0.00680743	0.00453279	4.35965e-05
2.48722	0.00895798	0.00414653	3.91364e-05
2.51297	0.00651755	0.00414266	3.6737e-05
2.4899	0.00613688	0.00436738	3.68253e-05
2.49596	0.00664904	0.00425909	5.61773e-05
2.51663	0.00663999	0.00423871	3.80688e-05
2.50785	0.00542983	0.00421091	3.46751e-05
2.50317	0.00610565	0.00435584	5.8098e-05
2.54058	0.00670942	0.00445967	3.95962e-05
2.53937	0.00655601	0.00442846	5.01412e-05
2.54052	0.0064922	0.00446695	6.11045e-05
2.54293	0.00646903	0.00413633	5.6214e-05
2.54747	0.00719781	0.00434313	5.76731e-05
2.58001	0.00637696	0.00432041	3.91517e-05
2.55847	0.0046953	0.00450255	4.96342e-05
2.57328	0.00515075	0.00438692	5.20222e-05
2.5963	0.00594063	0.00401038	3.33098e-05
2.58585	0.00581575	0.00426852	3.32882e-05
2.58818	0.00542709	0.00407841	5.18051e-05
2.5992	0.00527938	0.00435271	3.23573e-05
2.60372	0.00649644	0.00416568	4.88233e-05
2.60587	0.00644301	0.00415096	5.0325e-05
2.6187	0.00911906	0.00422152	3.95593e-05
2.63214	0.00649064	0.0042407	3.66024e-05
2.61919	0.0053803	0.00415776	3.20929e-05
2.62951	0.00641181	0.00412258	3.2945e-05
2.63782	0.00541357	0.00428773	3.29546e-05
2.63939	0.0078405	0.00438642	5.79483e-05
2.65689	0.00514064	0.00423677	3.20608e-05
2.68124	0.00496169	0.00428164	2.90424e-05
2.67402	0.00587559	0.00479509	5.54394e-05
2.68781	0.00579879	0.00469676	5.82237e-05
2.71987	0.00666191	0.00411755	3.75527e-05
2.70197	0.0063917	0.00432937	3.73702e-05
2.69511	0.00673655	0.00436797	5.04542e-05
2.70637	0.00543488	0.00421037	3.12596e-05
2.72277	0.00660498	0.0043895	3.69634e-05
2.71268	0.00593927	0.00431154	3.28532e-05
2.71556	0.00588392	0.00430179	3.31741e-05
2.74747	0.0056959	0.0042045	2.9804e-05
2.72099	0.00688542	0.00404755	4.89877e-05
2.72125	0.00511154	0.00432843	5.16545e-05
2.72862	0.00522834	0.00471506	4.93208e-05
2.72985	0.0119348	0.00459608	4.40336e-05
2.7502	0.0064916	0.00432051	5.29213e-05
2.75782	0.00446312	0.00419993	4.93893e-05
2.75955	0.0104828	0.00438761	6.25984e-05
2.76634	0.0137275	0.00448323	4.29367e-05
2.76533	0.00567615	0.00430087	4.43239e-05
2.76573	0.00521496	0.00452878	5.05029e-05
2.76708	0.0048885	0.0043991	4.85284e-05
2.80765	0.00561197	0.00423525	3.33935e-05
2.7782	0.00361629	0.00411343	2.6341e-05
2.83323	0.00584656	0.00437917	3.36432e-05
2.77587	0.00516263	0.00410732	4.59278e-05
2.80822	0.00578497	0.00438748	3.33211e-05
2.78666	0.00652527	0.00442069	3.51936e-05
2.79699	0.00377891	0.00433286	2.56656e-05
2.79099	0.00437917	0.00422002	3.92256e-05
2.80866	0.00612205	0.00437986	3.43022e-05
2.82944	0.00609172	0.00425448	3.42181e-05
2.82876	0.00482429	0.0041393	2.90561e-05
2.81336	0.009216	0.00437745	5.8608e-05
2.8469	0.00579447	0.00423783	3.13765e-05
2.82329	0.00544258	0.00446231	4.77803e-05
2.8407	0.00521118	0.00422822	2.65002e-05
2.82601	0.00501306	0.00437707	4.39741e-05
2.82946	0.00607299	0.00463452	3.71104e-05
2.84236	0.00542767	0.00430289	2.9577e-05
2.83445	0.00379485	0.00432669	4.35226e-05
2.8536	0.0045435	0.00438889	2.8964e-05
2.86604	0.00582871	0.00422375	3.00864e-05
2.88894	0.0064375	0.004029	3.16608e-05
2.99206	0.00604273	0.00420764	3.13737e-05
2.88229	0.00657528	0.00451597	3.53939e-05
2.8811	0.00504825	0.00424956	4.35511e-05
2.8856	0.00504692	0.00432888	4.48739e-05
2.89694	0.00472753	0.00452532	3.09624e-05
2.9922	0.00584471	0.00442552	3.12046e-05
2.90239	0.00428621	0.00439052	4.27893e-05
2.94042	0.00805533	0.00436041	2.95841e-05
2.94454	0.0071148	0.0043558	3.56369e-05
2.92022	0.00528552	0.00428378	3.04484e-05
2.92858	0.00476426	0.00432209	3.905e-05
2.94046	0.00471095	0.00444445	2.66373e-05
2.93349	0.0047769	0.00435692	2.53332e-05
2.98399	0.00502548	0.00408875	2.84891e-05
2.93631	0.00413952	0.00426393	3.79282e-05
2.93676	0.00525642	0.00423713	4.57827e-05
2.93707	0.00424474	0.00450095	4.33439e-05
2.9531	0.00555275	0.0044686	2.78095e-05
2.95503	0.00577893	0.00440715	4.65828e-05
3.09723	0.00868352	0.00420814	3.52837e-05
2.98814	0.00497112	0.00413939	2.47178e-05
3.04307	0.00633857	0.00418293	2.98491e-05
3.01938	0.00933317	0.00467849	3.65759e-05
3.0208	0.00436442	0.00432947	2.71549e-05
3.02455	0.0052456	0.00410871	4.44674e-05
3.07133	0.00602273	0.00436895	3.02815e-05
3.11245	0.00609732	0.00441608	3.14721e-05
3.0435	0.00398538	0.00416053	3.90749e-05
3.04982	0.0109912	0.00430889	5.61615e-05
3.06288	0.00674226	0.00429956	3.09156e-05
3.05953	0.00428474	0.00432188	3.46646e-05
3.14836	0.00470558	0.00412716	2.55793e-05
3.14745	0.00528382	0.00426636	2.76928e-05
3.2114	0.00590515	0.00446537	3.28142e-05
3.17742	0.00527477	0.00419603	2.91571e-05
3.10943	0.00485913	0.00416018	2.43112e-05
3.10856	0.00514579	0.0043211	4.27793e-05
3.11261	0.00487917	0.00436923	2.74812e-05
3.15357	0.00525555	0.00431769	2.71557e-05
3.23576	0.00649077	0.00418296	2.95037e-05
3.12454	0.00460086	0.00427883	3.37049e-05
3.15871	0.0049959	0.00424976	2.48256e-05
3.14815	0.00963586	0.00437176	3.66913e-05
3.16869	0.0047148	0.00436834	2.63595e-05
3.17217	0.0040313	0.00462314	3.48203e-05
3.18225	0.00515366	0.00459258	4.06609e-05
3.32508	0.00710359	0.00447111	3.00592e-05
3.20723	0.00459487	0.00413406	2.52748e-05
3.21129	0.00453074	0.00438368	3.44774e-05
3.29897	0.00437428	0.0042853	2.15221e-05
3.24433	0.00502465	0.00415992	2.535e-05
3.22914	0.00450875	0.0044184	2.37899e-05
3.2361	0.00334382	0.00439933	3.18203e-05
3.23836	0.0046121	0.00430603	2.15755e-05
3.29224	0.00483236	0.00428204	2.48388e-05
3.2636	0.00515906	0.00431038	2.51074e-05
3.26386	0.00643008	0.00403066	2.68977e-05
3.26158	0.00513967	0.00432709	3.74809e-05
3.45683	0.00427315	0.00436845	2.6636e-05
3.49241	0.0054521	0.00428866	2.85951e-05
3.27924	0.00416075	0.00422428	3.77743e-05
3.28987	0.00423406	0.00443329	2.20606e-05
3.33106	0.00379704	0.00421209	2.02111e-05
3.30442	0.00370194	0.00436879	2.93828e-05
3.30599	0.00504266	0.00423148	3.87629e-05
3.30782	0.00542425	0.00440776	3.322e-05
3.31654	0.00584895	0.00411766	3.83342e-05
3.32096	0.00404814	0.00451021	2.96469e-05
3.34769	0.00378171	0.00435547	2.28758e-05
3.34843	0.00553407	0.00424845	2.49661e-05
3.34972	0.0052902	0.00442525	2.85979e-05
3.36663	0.0122912	0.0046065	3.73176e-05
3.35629	0.00437916	0.00432436	3.44877e-05
3.35672	0.007789	0.00464121	4.73521e-05
3.36118	0.00525911	0.00442058	3.7216e-05
3.36272	0.00394883	0.0042838	3.5726e-05
3.41702	0.00515696	0.00431235	2.65828e-05
3.37591	0.0057403	0.00421281	2.64062e-05
3.38052	0.00480362	0.00433042	2.27315e-05
3.38241	0.00537281	0.00471126	2.66692e-05
3.38513	0.00432134	0.00437336	3.18668e-05
3.44836	0.00443975	0.00427973	2.16723e-05
3.40232	0.0206021	0.00439391	4.38957e-05
3.41981	0.00341967	0.00446275	1.99323e-05
3.43223	0.00308652	0.00440793	2.62613e-05
3.43932	0.00384024	0.00448377	2.83591e-05
3.44674	0.00522694	0.00440098	4.05783e-05
3.46414	0.00390259	0.00398123	2.00603e-05
3.45513	0.00441394	0.0043687	3.77065e-05
3.5846	0.00372975	0.00448818	1.94013e-05
3.47747	0.00465759	0.00418021	3.68084e-05
3.50729	0.0132974	0.00443854	3.49034e-05
3.48689	0.00373143	0.00432755	1.91338e-05
3.53384	0.00482403	0.0043259	2.36485e-05
3.56632	0.00525498	0.00415815	3.39602e-05
3.60726	0.00368715	0.0042426	1.71765e-05
3.68631	0.00500168	0.00433276	2.51269e-05
3.58895	0.00453738	0.00426116	2.17882e-05
3.61238	0.00456261	0.00440799	2.03549e-05
3.64214	0.00362525	0.00432948	1.70245e-05
3.64389	0.00395707	0.00441859	1.74074e-05
3.62979	0.0049526	0.00438478	2.39732e-05
3.62766	0.00445801	0.00428199	3.78087e-05
3.6451	0.00438351	0.00425241	2.07994e-05
3.7271	0.00424057	0.00423644	1.83546e-05
3.69524	0.00450352	0.00433635	2.1075e-05
3.70208	0.0117571	0.00426714	2.70951e-05
3.67561	0.00486859	0.00438573	2.44903e-05
3.65303	0.00417109	0.00426813	3.25163e-05
3.66113	0.00357313	0.00415491	3.04062e-05
3.66708	0.00357745	0.00443281	2.00448e-05
3.66808	0.00391206	0.00433421	2.88434e-05
3.79725	0.00557203	0.00441047	2.5005e-05
3.68529	0.0118177	0.00431599	2.7807e-05
3.68603	0.0051835	0.00475688	3.89239e-05
3.76655	0.0053885	0.00432051	2.58306e-05
3.82222	0.00378604	0.00440973	1.89709e-05
3.76582	0.0116512	0.00437021	3.11056e-05
3.7472	0.00423107	0.00426041	2.6994e-05
3.74993	0.00340251	0.00431538	2.69602e-05
3.75501	0.00455127	0.0041146	3.1269e-05
4.0963	0.0041131	0.00447162	2.15302e-05
3.78432	0.00386458	0.00431699	1.71499e-05
3.80271	0.00549024	0.00444494	2.05698e-05
3.80959	0.00397906	0.00420936	1.66255e-05
3.8386	0.0106154	0.00425222	3.50294e-05
3.86888	0.00440302	0.00434898	3.2493e-05
4.16321	0.00486417	0.00451923	2.32211e-05
3.97765	0.00488543	0.00479237	2.26023e-05
3.90957	0.0149057	0.00424661	2.48126e-05
3.9375	0.00425406	0.00416229	1.75477e-05
3.96989	0.006005	0.00428155	2.07642e-05
3.95398	0.00527685	0.00417668	3.42892e-05
3.99148	0.00378841	0.00453958	1.80941e-05
4.00657	0.0133595	0.0044808	2.6618e-05
3.99623	0.00296912	0.00431307	2.21611e-05
4.00018	0.00487622	0.00450321	1.98813e-05
4.03749	0.00503734	0.00444062	2.18313e-05
4.01026	0.00426591	0.00478835	2.73297e-05
4.01317	0.00382742	0.004547	1.86915e-05
4.10033	0.00463146	0.00443183	2.08317e-05
4.02211	0.0056998	0.00453559	2.48964e-05
4.02661	0.00432257	0.00439167	3.62484e-05
4.04854	0.00626401	0.00439623	1.9315e-05
4.03658	0.00408488	0.00416163	2.43153e-05
4.05093	0.003687	0.00426393	2.35725e-05
4.09484	0.00366685	0.00442244	1.56751e-05
4.0682	0.00381301	0.0043964	1.50595e-05
4.08157	0.0047014	0.0040832	3.39277e-05
4.11281	0.00423783	0.0042569	1.72736e-05
4.11908	0.00428427	0.00421405	3.17967e-05
4.16308	0.00500526	0.00434717	1.93115e-05
4.12613	0.00912502	0.004386	3.11685e-05
4.16905	0.00365029	0.00432171	1.56911e-05
4.13106	0.00352735	0.00410861	2.86356e-05
4.2731	0.00306481	0.00437332	1.41147e-05
4.14457	0.00351349	0.00467698	1.5771e-05
4.1502	0.00398194	0.00450616	1.53793e-05
4.15969	0.00411933	0.00420161	1.76543e-05
4.27953	0.0111678	0.00416787	2.64293e-05
4.20737	0.0043208	0.00427922	2.62207e-05
4.31502	0.0052511	0.00442554	1.69527e-05
4.26717	0.00307397	0.00434631	1.99369e-05
4.27283	0.00453964	0.00443634	2.75705e-05
4.30063	0.00408808	0.00465198	1.74311e-05
4.33144	0.00745827	0.00448067	3.65304e-05
4.48869	0.00353917	0.00438897	1.35248e-05
4.41747	0.010932	0.00399422	3.73981e-05
4.53493	0.00623169	0.0041887	1.84409e-05
4.48413	0.00413746	0.00427778	1.6141e-05
4.45575	0.00289277	0.00437099	1.22804e-05
4.44983	0.00592434	0.0044206	2.41404e-05
4.47274	0.0034104	0.00443021	2.14846e-05
4.62806	0.00323527	0.00431773	1.17377e-05
4.53911	0.00337643	0.00427871	1.2442e-05
4.53874	0.00588888	0.0044176	2.14648e-05
4.55987	0.00359736	0.00443673	2.29011e-05
4.60037	0.00538884	0.00448608	1.54374e-05
4.5912	0.00361558	0.00435745	1.31498e-05
4.6177	0.00373124	0.00440245	1.44205e-05
4.63104	0.00582883	0.00411002	2.93916e-05
4.64185	0.00411218	0.00426949	2.19793e-05
4.66848	0.00457416	0.00445904	1.57802e-05
4.7181	0.00340486	0.00446479	1.37975e-05
4.7151	0.00560139	0.0041115	2.72473e-05
4.73847	0.00516449	0.0045292	1.46101e-05
4.74628	0.00361382	0.00451608	1.3877e-05
4.76068	0.0033183	0.00442191	1.37507e-05
4.75988	0.00329753	0.00435003	1.56762e-05
4.95475	0.00338969	0.00442587	1.23891e-05
4.79119	0.00551988	0.0043126	1.98281e-05
4.88061	0.00973694	0.00449986	1.59072e-05
4.85762	0.0039389	0.00435577	1.44807e-05
4.90222	0.00261478	0.00443266	1.00019e-05
4.90245	0.0053508	0.00432534	2.32161e-05
4.9192	0.00494218	0.00391982	2.50019e-05
4.96529	0.00579855	0.00432845	2.21705e-05
4.96991	0.00445828	0.00431785	1.33923e-05
4.97752	0.00400095	0.00455382	2.26982e-05
4.99989	0.00448356	0.0043456	2.41825e-05
5.02549	0.00419255	0.00417489	1.39531e-05
5.04559	0.00341634	0.00437226	1.22935e-05
5.08586	0.00330686	0.00430902	1.14367e-05
5.04582	0.00297396	0.00435155	1.47354e-05
5.0517	0.0056291	0.00425524	1.77804e-05
5.09902	0.00356839	0.0046	1.47904e-05
5.1537	0.00399414	0.00430837	2.0138e-05
5.20674	0.00932712	0.00442724	1.47764e-05
5.52861	0.00302637	0.0043734	1.06796e-05
5.37909	0.00279871	0.00454025	8.94322e-06
5.38415	0.00269625	0.00451545	1.26111e-05
5.68506	0.00496823	0.00436246	1.12793e-05
5.64933	0.00317116	0.00434107	9.64955e-06
5.56726	0.0029006	0.00439329	9.58026e-06
5.53193	0.00400764	0.00411887	1.91267e-05
5.57039	0.00321434	0.00435085	1.60524e-05
5.69055	0.00560164	0.00426816	1.99003e-05
5.7279	0.00304323	0.00436398	9.17296e-06
5.84036	0.0024303	0.0044844	7.63551e-06
5.96438	0.00654625	0.0043645	1.26518e-05
5.89999	0.0032622	0.00434915	9.46314e-06
6.0886	0.00301884	0.00428438	1.302e-05
6.22392	0.00499981	0.0043754	1.69767e-05
6.35286	0.00261304	0.00424683	7.58733e-06
6.3498	0.00342044	0.00449317	9.92554e-06
6.78304	0.00225743	0.00440043	6.65505e-06
7.35201	0.00389041	0.0042056	1.41229e-05
8.15926	0.00406878	0.00442232	6.1671e-06

## Sheet: Fig1i_TielineC
Radius_um	Radius_Uncertainty_um	delta_n_dimensionless	delta_n_uncertainty_dimensionless
3.29316	0.018352	0.0034204	4.05094e-05
3.16644	0.00610634	0.00315989	2.30848e-05
3.2492	0.0101396	0.00324075	2.61582e-05
3.30737	0.0056484	0.0033129	2.06092e-05
3.30401	0.00625511	0.00317716	2.22881e-05
3.40037	0.0154264	0.00329636	4.25801e-05
3.4453	0.00599239	0.00320035	2.0486e-05
3.65474	0.00570806	0.00336341	2.2096e-05
3.44876	0.00544385	0.00345387	2.05184e-05
3.61919	0.00636134	0.00313102	2.06981e-05
3.64	0.00640482	0.00319363	2.03736e-05
3.55093	0.00704335	0.00318062	2.17696e-05
3.63918	0.00528045	0.00319675	1.80312e-05
3.73698	0.00523434	0.00318164	1.61435e-05
3.76318	0.00524697	0.00335388	1.7133e-05
3.74832	0.00544667	0.0031185	2.83228e-05
3.77221	0.00487716	0.00325662	2.26755e-05
3.92194	0.00588787	0.00322245	1.89972e-05
3.85559	0.00587838	0.00314286	1.82467e-05
3.80845	0.00449128	0.00325868	2.44928e-05
3.86532	0.004358	0.00312751	1.51609e-05
3.93862	0.00658276	0.00333044	2.07461e-05
3.83835	0.00464577	0.00340404	2.56499e-05
3.84244	0.00562368	0.00335566	1.9077e-05
3.89733	0.00482058	0.0032538	1.61825e-05
3.95809	0.00512264	0.00330246	1.56666e-05
4.08733	0.00557447	0.00317526	1.79463e-05
4.00956	0.00453684	0.00321757	1.48012e-05
4.03701	0.00538573	0.00315505	1.81697e-05
4.21537	0.00519811	0.00330619	1.7989e-05
4.15622	0.00558608	0.0033471	1.82157e-05
4.10584	0.00414845	0.00333883	1.55778e-05
4.2035	0.00382042	0.00325721	1.3225e-05
4.37721	0.012754	0.00329155	2.30471e-05
4.2761	0.00293099	0.00324463	1.17052e-05
4.236	0.00478973	0.00306265	1.42524e-05
4.2397	0.00434192	0.00318523	1.71173e-05
4.34796	0.00547582	0.00329931	1.6913e-05
4.3148	0.00531512	0.003227	1.58743e-05
4.39307	0.00401015	0.00326263	1.18418e-05
4.37225	0.00362184	0.00333287	1.22304e-05
4.34264	0.00545771	0.00324044	1.61378e-05
4.37703	0.00555407	0.00323478	1.60031e-05
4.46162	0.00354602	0.00341592	1.30861e-05
4.38419	0.00536226	0.00329115	1.5112e-05
4.38569	0.00440875	0.00319042	1.32862e-05
4.39396	0.00422618	0.00327113	1.32578e-05
4.46106	0.00471246	0.00329265	1.3782e-05
4.69894	0.00577837	0.00328999	1.65829e-05
4.44004	0.00440964	0.00311526	2.16715e-05
4.52215	0.00525187	0.00324155	1.33893e-05
4.89302	0.00942943	0.00330692	1.81563e-05
4.71516	0.00495788	0.00324759	1.52915e-05
4.86699	0.00574713	0.00326886	1.65451e-05
4.78578	0.00501165	0.00325434	1.42913e-05
4.9499	0.00439757	0.00326169	1.15389e-05
4.72583	0.00436951	0.00328986	1.9515e-05
4.9287	0.0102099	0.00324601	1.76882e-05
4.76175	0.00933712	0.00323539	1.61754e-05
4.87761	0.0078083	0.0033712	1.46535e-05
4.8297	0.00386297	0.00327598	1.09591e-05
5.10881	0.00379878	0.00318135	1.10808e-05
5.02464	0.0141035	0.00329817	1.79358e-05
5.0071	0.00553209	0.00329834	1.42769e-05
4.84483	0.00479726	0.00323165	1.7168e-05
4.85451	0.00571127	0.00317987	1.37417e-05
4.87879	0.00432257	0.00329802	1.16357e-05
4.87526	0.0048707	0.0030577	1.93048e-05
4.89252	0.0106134	0.00332212	1.7457e-05
4.89075	0.00956034	0.00318756	1.97904e-05
5.02381	0.00427551	0.00326743	1.21542e-05
5.02723	0.00300748	0.00327537	9.13687e-06
4.92448	0.00495223	0.00305584	1.96448e-05
5.11797	0.00560965	0.00310678	1.2142e-05
5.07698	0.00405688	0.00315642	1.04767e-05
5.07588	0.00415917	0.00327599	1.65257e-05
5.38324	0.00447209	0.0032849	1.28249e-05
5.1309	0.0045364	0.00322886	1.19161e-05
5.32569	0.0103643	0.0033645	1.77181e-05
5.2739	0.00510565	0.00328492	1.27954e-05
5.11578	0.00647437	0.00322105	1.22778e-05
5.19652	0.00497074	0.00322141	1.24148e-05
5.33059	0.00409901	0.00326729	1.03959e-05
5.21269	0.00344391	0.00317714	8.79527e-06
5.31068	0.0112536	0.00349111	1.58416e-05
5.24878	0.00497896	0.00329072	1.06289e-05
5.3292	0.0042002	0.00329033	1.07701e-05
5.27169	0.00505574	0.00324115	1.24352e-05
5.30526	0.00453644	0.00335609	1.17027e-05
5.38679	0.0137419	0.00343212	1.67622e-05
5.47638	0.00466517	0.00330506	1.08844e-05
5.31134	0.0110111	0.00332075	1.717e-05
5.4643	0.00549555	0.0033406	1.14077e-05
5.40954	0.00414331	0.00337069	1.02193e-05
5.46937	0.00402752	0.00329584	1.10422e-05
5.42793	0.00384422	0.0032666	9.85908e-06
5.43434	0.00413508	0.0031536	9.44491e-06
5.4593	0.00378133	0.00331239	9.28672e-06
5.64711	0.00956935	0.00333481	1.26552e-05
5.8054	0.00482359	0.00337285	1.19406e-05
5.541	0.00375461	0.00328623	9.2282e-06
5.90126	0.00406227	0.00327089	1.06756e-05
5.85525	0.00358736	0.00331239	9.07118e-06
5.91463	0.00335345	0.00330461	8.28849e-06
5.85188	0.00341728	0.00326532	8.68515e-06
5.81097	0.00364286	0.0032607	9.32593e-06
5.81359	0.00317531	0.00325371	8.38548e-06
5.67298	0.00542496	0.00330155	9.74998e-06
5.65223	0.00373208	0.00319279	8.84311e-06
5.68235	0.00383859	0.00329819	8.88878e-06
5.80634	0.00405297	0.00328894	9.01524e-06
5.97861	0.00750981	0.00329121	1.15349e-05
5.94052	0.00448014	0.00313221	9.42074e-06
5.85277	0.00352597	0.00317779	8.49568e-06
6.06587	0.0041557	0.0033631	1.01346e-05
6.07495	0.00356644	0.00336452	8.68679e-06
5.99129	0.00344591	0.00328829	8.74332e-06
6.0399	0.00385144	0.00327938	8.56359e-06
6.27096	0.00397952	0.00329999	1.01427e-05
5.88067	0.00371823	0.00334294	9.13432e-06
5.92285	0.00345451	0.00332911	7.93371e-06
5.99768	0.00526771	0.00333094	1.14085e-05
6.02682	0.00309298	0.00328516	7.303e-06
6.1118	0.00387813	0.0033062	9.14797e-06
6.10039	0.00361319	0.00335178	8.20991e-06
6.27688	0.00432846	0.00317723	9.36652e-06
6.086	0.00287363	0.00329202	6.53429e-06
5.9967	0.00915772	0.00332911	1.1749e-05
6.00489	0.00627023	0.00330268	1.05237e-05
6.0082	0.00422354	0.00326467	1.00259e-05
6.26772	0.00381227	0.00331137	7.96219e-06
6.09876	0.00338625	0.00317248	7.69873e-06
6.10183	0.00360374	0.00334258	8.02186e-06
6.471	0.00319576	0.00326792	7.21205e-06
6.28229	0.00335384	0.00334399	8.50084e-06
6.39373	0.00280564	0.00330314	7.33257e-06
6.26432	0.00393829	0.00336374	8.45303e-06
6.41415	0.00416168	0.00338077	9.07433e-06
6.28991	0.00691776	0.00333318	9.01623e-06
6.56356	0.00323989	0.00336761	7.20386e-06
6.5875	0.00376101	0.00320387	7.83086e-06
6.66332	0.00308778	0.00323807	6.91622e-06
6.3917	0.00352021	0.00331961	6.86115e-06
6.63301	0.00340782	0.00314405	7.27309e-06
6.4287	0.00495997	0.00320661	9.49493e-06
6.75045	0.00293249	0.0034058	6.32802e-06
7.1738	0.00491109	0.00323063	7.53986e-06
6.99484	0.00386554	0.00326842	8.05056e-06
6.90498	0.0030024	0.00330245	6.16405e-06
7.14174	0.00430058	0.00328334	6.83319e-06
7.20031	0.0032293	0.00328871	6.75191e-06
7.11777	0.00347404	0.00324413	6.48179e-06
7.13154	0.00326251	0.00315935	6.26194e-06
7.30696	0.0027531	0.00327351	6.06643e-06
7.44463	0.00340383	0.00336387	7.10705e-06
7.52127	0.00280031	0.00322206	5.58881e-06
7.62149	0.00729803	0.0033957	7.98689e-06
7.70439	0.00329495	0.00332349	6.79465e-06
7.82781	0.00403496	0.00328491	6.06294e-06
7.73136	0.00264032	0.00321327	5.2177e-06
8.05212	0.00273031	0.00329896	5.10593e-06
7.91745	0.00294318	0.00324891	5.40365e-06

## Sheet: Fig1i_TielineA_hist
BinCenter_dimensionless	Count_dimensionless
0.0054793	0
0.00572521	0
0.00597112	0
0.00621703	0
0.00646294	0
0.00670886	0
0.00695477	0
0.00720068	0
0.00744659	5
0.0076925	20
0.00793841	42
0.00818432	50
0.00843023	21
0.00867614	2
0.00892205	0
0.00916796	0
0.00941388	0
0.00965979	0
0.0099057	0
0.0101516	0
0.0103975	0
0.0106434	0

## Sheet: Fig1i_TielineB_hist
BinCenter_dimensionless	Count_dimensionless
0.00282701	0
0.00297078	0
0.00311456	0
0.00325834	0
0.00340212	0
0.0035459	0
0.00368968	0
0.00383346	0
0.00397724	7
0.00412102	43
0.00426479	123
0.00440857	116
0.00455235	34
0.00469613	10
0.00483991	3
0.00498369	0
0.00512747	0
0.00527125	0
0.00541503	0
0.0055588	0
0.00570258	0
0.00584636	0

## Sheet: Fig1i_TielineC_hist
BinCenter_dimensionless	Count_dimensionless
0.00245458	0
0.00253225	0
0.00260991	0
0.00268757	0
0.00276524	0
0.0028429	0
0.00292056	0
0.00299822	0
0.00307589	4
0.00315355	25
0.00323121	45
0.00330888	65
0.00338654	20
0.0034642	3
0.00354187	0
0.00361953	0
0.00369719	0
0.00377486	0
0.00385252	0
0.00393018	0
0.00400784	0
0.00408551	0

## Sheet: Fig1j
SampleID	delta_n_Refractometry_bead_dimensonless	delta_n_QPI_bead_dimensonless	delta_n_uncertainty_QPI_bead_dimensonless	delta_n_Refractometry_droplet_dimensonless	delta_n_uncertainty_Refractometry_droplet_dimensonless	delta_n_QPI_droplet_dimensonless	delta_n_uncertainty_QPI_droplet_dimensonless
Bead sample 1	0.072504	0.0669456	0.000668363
Bead sample 2	0.072504	0.068235	0.000908487
Bead sample 3	0.072504	0.0689999	0.00182504
Bead sample 4	0.072504	0.0689058	0.00126462
Bead sample 5	0.072504	0.0690393	0.00184344
Bead sample 6	0.072504	0.0678395	0.00172827
Bead sample 7	0.00724429	0.00717084	0.000128835
Bead sample 8	0.0142157	0.0137992	0.00016162
Bead sample 9	0.0279776	0.0275846	0.000274503
Bead sample 10	0.0073863	0.00742205	0.000109354
Bead sample 11	0.00794143	0.00773147	7.78186e-05
Bead sample 12	0.0854785	0.082578	0.00366895
PEG/Dextran ATPS droplet sample 1				0.00805	2e-05	0.00807	0.000272

## Sheet: Fig1k_main
PolymerID	Polymer_Concentration_mg/ml	Refractive_index_dimensionaless	Refractive_index_uncertainty_dimensionaless
BSA	10	1.33286	0
BSA	20	1.33454	2.71948e-16
BSA	40	1.33795	0
Dextran-500k	10.7522	1.33253	1e-05
Dextran-500k	26.8806	1.33466	5.7735e-06
Dextran-500k	53.7611	1.33819	0
Dextran-500k	107.522	1.34547	5.7735e-06
Dextran-500k	161.283	1.35262	5.7735e-06
Dextran-500k	215.045	1.35991	5.7735e-06
PEG-35k	10.3201	1.33249	5.7735e-06
PEG-35k	25.8003	1.33459	5.7735e-06
PEG-35k	51.6007	1.33803	5.7735e-06
PEG-35k	103.201	1.34495	0
PEG-35k	154.802	1.35212	5.7735e-06
PEG-35k	206.403	1.3593	1e-05

## Sheet: Fig1k_inset
PolymerID	dn/dc_ml/g	dn/dc_uncertainty_ml/g
BSA	0.000169786	7.85993e-06
Dextran-500k	0.000134058	7.55935e-07
PEG-35k	0.000136582	1.66893e-06
