# Supplementary material for: A label-free method for measuring the composition of multicomponent biomolecular condensates
Source: Nat Chem. 2025 Sep 3;17(12):1891–902. doi: 10.1038/s41557-025-01928-3 (PMC12669041; doi:10.1038/s41557-025-01928-3)
Supplement: Supplementary file 8 — Statistical source data. [file 41557_2025_1928_MOESM8_ESM.xlsx]

## Sheet: Fig2c
DropletID	PGL3_Concentration_QPI_mg/ml	PGL3_Concentration_ODT_mg/ml
Droplet #1	85.651	87.027
Droplet #2	92.4728	103.243
Droplet #3	83.1552	98.3784
Droplet #4	87.3436	94.5946
Droplet #5	88.3751	97.8378
Droplet #6	85.1985	98.9189
Droplet #7	83.7995	96.2162
Droplet #8	86.2086	101.081
Droplet #9	85.861	100.541
Droplet #10	83.8573	101.622
Droplet #11	84.1599	103.784
Droplet #12	85.7921	96.7568
Droplet #13	84.1356	96.7568
Droplet #14	84.4018	100
Droplet #15	86.7892	94.0541
Droplet #16	84.577	99.4595
Droplet #17	86.2607	97.8378
Droplet #18	86.8603	98.9189
Droplet #19	83.2286	96.7568
Droplet #20	80.9882	104.324
Droplet #21	86.1704	95.1351
Droplet #22	82.96	108.649
Droplet #23	85.9598	102.162
Droplet #24	83.3382	99.4595
Droplet #25	86.4263	77.8378
Droplet #26	86.8951	96.7568
Droplet #27	86.3527	109.73
Droplet #28	86.5165	103.243
Droplet #29	84.2233	105.405
Droplet #30	85.186	109.73
Droplet #31	82.5111	82.7027
Droplet #32	86.2893	98.9189
Droplet #33	83.0936	103.243
Droplet #34	85.7807	100
Droplet #35	85.7643	108.108
Droplet #36	85.118	102.162
Droplet #37	88.003	103.784
Droplet #38	84.191	99.4595
Droplet #39	88.8926	102.162
Droplet #40	86.2465	103.243
Droplet #41	87.3431	103.243
Droplet #42	83.4971	106.486
Droplet #43	86.915	101.081
Droplet #44	84.545	102.162
Droplet #45	84.7072	89.7297
Droplet #46	83.5497	82.1622
Droplet #47	84.116	97.8378
Droplet #48	86.2733	105.405
Droplet #49	86.6886	101.081
Droplet #50	85.8329	107.568
Droplet #51	88.4579	108.649
Droplet #52	84.1666	101.081
Droplet #53	88.689	98.3784
Droplet #54	87.757	109.189
Droplet #55	86.1663	108.108
Droplet #56	88.2947	101.081
Droplet #57	83.0287	102.162
Droplet #58	86.5529	103.784
Droplet #59	89.7245	107.027
Droplet #60	85.9935	100.541
Droplet #61	85.6062	112.432
Droplet #62	88.5431	107.027
Droplet #63	87.2141	111.892
Droplet #64	84.56	106.486
Droplet #65	85.0006	111.351
Droplet #66	85.705	97.2973
Droplet #67	84.7884	96.7568
Droplet #68	84.9897	97.2973
Droplet #69	86.3657	103.243
Droplet #70	89.489	111.892
Droplet #71	89.5282	98.3784
Droplet #72	86.2584	105.946
Droplet #73	85.8433	105.946
Droplet #74	86.242	102.162
Droplet #75	87.2854	104.865
Droplet #76	86.5121	100
Droplet #77	86.9687	102.162
Droplet #78	85.4305	113.514
Droplet #79	86.2801	109.73
Droplet #80	86.276	100
Droplet #81	87.2466	100.541
Droplet #82	86.3266	103.784
Droplet #83	84.2054	99.4595
Droplet #84	85.0988	98.9189
Droplet #85	86.6045	104.324
Droplet #86	86.1186	103.784
Droplet #87	85.5309	104.865
Droplet #88	84.9839	101.081
Droplet #89	85.1954	101.622
Droplet #90	86.5743	100
Droplet #91	86.4189	105.946
Droplet #92	86.5354	105.946
Droplet #93	85.9229	82.1622
Droplet #94	88.4641	88.6486
Droplet #95	82.1059	88.1081
Droplet #96	87.7419	74.5946
Droplet #97	87.5628	93.5135
Droplet #98	84.8794	83.2432
Droplet #99	86.9004	92.4324
Droplet #100	86.1495	92.4324
Droplet #101	86.5457	95.6757
Droplet #102	86.2934	95.1351
Droplet #103	91.4687	91.3514
Droplet #104	86.9974	94.5946
Droplet #105	86.4051	103.784
Droplet #106	85.4737	102.703
Droplet #107	87.5134	98.3784
Droplet #108	86.0472	100.541
Droplet #109	86.3003	101.081
Droplet #110	86.9107	92.4324
Droplet #111	87.8915	98.9189
Droplet #112	86.955	96.7568
Droplet #113	87.0953	104.865
Droplet #114	87.7925	101.622
Droplet #115	86.9323	90.2703
Droplet #116	87.0912	99.4595
Droplet #117	85.0758	99.4595
Droplet #118	86.3709	87.5676
Droplet #119	85.7806	96.7568
Droplet #120	86.3798	95.1351
Droplet #121	88.6028	96.2162
Droplet #122	85.7311	100.541
Droplet #123	86.8552	98.3784
Droplet #124	86.0643	100
Droplet #125	86.3792	95.1351
Droplet #126	87.869	100
Droplet #127	87.0053	102.162
Droplet #128	88.0099	103.243
Droplet #129	87.2955	97.8378
Droplet #130	87.6373	101.081
Droplet #131	86.0024	102.703
Droplet #132	87.5781	100
Droplet #133	85.5159	101.081
Droplet #134	86.5593	104.865
Droplet #135	86.8003	100
Droplet #136	88.2716	97.8378
Droplet #137	88.3874	98.9189
Droplet #138	84.9667	99.4595
Droplet #139	85.9838	105.405
Droplet #140	87.2465	101.081
Droplet #141	86.8267	96.7568
Droplet #142	87.9698	85.4054
Droplet #143	87.2158	79.4595
Droplet #144	87.2612	85.4054
Droplet #145	89.2353	90.2703
Droplet #146	86.6111	92.973
Droplet #147	86.501	105.405
Droplet #148	92.1507	96.7568
Droplet #149	86.025	98.3784
Droplet #150	88.0137	99.4595
Droplet #151	88.1472	104.324
Droplet #152	87.978	102.162
Droplet #153	88.1931	97.8378
Droplet #154	87.9807	106.486
Droplet #155	87.3215	104.865
Droplet #156	87.5895	102.703
Droplet #157	87.86	98.9189
Droplet #158	87.9395	100
Droplet #159	87.2918	103.784
Droplet #160	86.8621	105.405
Droplet #161	85.3293	104.324
Droplet #162	88.2077	104.865
Droplet #163	88.1453	104.324
Droplet #164	87.3225	108.108
Droplet #165	86.9703	102.703
Droplet #166	86.4786	89.7297
Droplet #167	87.1032	89.7297
Droplet #168	87.7405	96.7568
Droplet #169	91.7849	87.027
Droplet #170	87.0522	102.703
Droplet #171	86.904	90.2703
Droplet #172	87.7996	99.4595
Droplet #173	87.3948	97.8378
Droplet #174	86.8653	102.703
Droplet #175	87.6796	100.541
Droplet #176	87.1599	102.162
Droplet #177	87.1097	103.784
Droplet #178	86.6211	103.243
Droplet #179	87.5214	97.2973
Droplet #180	89.8478	81.0811
Droplet #181	87.0851	101.081
Droplet #182	88.6876	98.9189
Droplet #183	87.0979	89.1892
Droplet #184	86.7269	99.4595
Droplet #185	88.7215	101.081
Droplet #186	86.5203	103.243
Droplet #187	86.339	98.3784
Droplet #188	88.679	101.622
Droplet #189	86.8274	104.865
Droplet #190	87.2329	87.027
Droplet #191	87.2876	98.3784
Droplet #192	87.5409	92.973
Droplet #193	86.1754	98.9189
Droplet #194	86.8294	95.6757
Droplet #195	87.8061	95.1351
Droplet #196	87.1807	101.622
Droplet #197	89.6086	101.081
Droplet #198	88.149	91.3514
Droplet #199	88.3079	98.9189
Droplet #200	87.5061	98.3784
Droplet #201	88.1106	96.7568
Droplet #202	87.6153	96.2162
Droplet #203	87.0439	95.6757
Droplet #204	86.9436	103.784
Droplet #205	88.1754	100
Droplet #206	87.3854	102.703
Droplet #207	87.025	99.4595
Droplet #208	87.4038	103.243
Droplet #209	87.7568	103.243
Droplet #210	88.14	98.9189
Droplet #211	88.263	100
Droplet #212	87.3179	102.703
Droplet #213	85.8405	100
Droplet #214	87.5753	91.8919
Droplet #215	87.0587	89.1892
Droplet #216	87.8079	92.4324
Droplet #217	88.3472	93.5135
Droplet #218	86.0563	104.324
Droplet #219	85.448	97.2973
Droplet #220	88.9368	102.162
Droplet #221	88.8836	102.162
Droplet #222	88.6373	103.784
Droplet #223	88.6382	97.8378
Droplet #224	88.0939	100
Droplet #225	88.4102	100
Droplet #226	87.5193	100
Droplet #227	87.9677	98.3784
Droplet #228	88.1516	97.8378
Droplet #229	88.4431	99.4595
Droplet #230	88.905	102.703
Droplet #231	88.4365	104.865
Droplet #232	88.517	102.162
Droplet #233	87.7677	103.784
Droplet #234	87.049	99.4595
Droplet #235	88.0232	86.4865
Droplet #236	92.0127	98.9189
Droplet #237	88.2324	101.622
Droplet #238	86.6866	97.8378
Droplet #239	88.9278	99.4595
Droplet #240	89.1698	101.081
Droplet #241	88.0685	100
Droplet #242	86.7976	100
Droplet #243	87.9748	101.081
Droplet #244	88.8466	97.8378
Droplet #245	90.026	95.6757
Droplet #246	88.2734	100.541
Droplet #247	87.7514	101.622
Droplet #248	87.2273	100
Droplet #249	89.7695	104.865
Droplet #250	88.1699	103.243
Droplet #251	88.5239	100
Droplet #252	88.8137	102.162
Droplet #253	87.7294	104.324
Droplet #254	87.8615	94.5946
Droplet #255	88.3954	103.784
Droplet #256	88.15	87.027
Droplet #257	88.9302	87.027
Droplet #258	89.0637	97.2973
Droplet #259	89.6445	97.2973
Droplet #260	88.6749	100
Droplet #261	88.6996	97.8378
Droplet #262	88.7915	98.3784
Droplet #263	88.2848	102.162
Droplet #264	88.3221	95.6757
Droplet #265	89.5507	104.324
Droplet #266	89.8584	99.4595
Droplet #267	90.0388	98.3784
Droplet #268	89.4183	104.324
Droplet #269	88.4395	96.7568
Droplet #270		101.081
Droplet #271		104.865
Droplet #272		103.784
Droplet #273		102.703
Droplet #274		100
Droplet #275		101.081
Droplet #276		101.081
Droplet #277		94.5946
Droplet #278		102.162
Droplet #279		98.9189
Droplet #280		100
Droplet #281		73.5135
Droplet #282		99.4595
Droplet #283		89.7297
Droplet #284		97.8378
Droplet #285		92.4324
Droplet #286		97.2973
Droplet #287		105.405
Droplet #288		97.8378
Droplet #289		91.8919
Droplet #290		100
Droplet #291		98.9189
Droplet #292		91.3514
Droplet #293		102.703
Droplet #294		103.243
Droplet #295		94.5946
Droplet #296		101.081
Droplet #297		94.0541
Droplet #298		99.4595
Droplet #299		98.9189
Droplet #300		100.541
Droplet #301		102.703
Droplet #302		100.541
Droplet #303		96.7568
Droplet #304		101.622
Droplet #305		90.8108
Droplet #306		95.6757
Droplet #307		93.5135
Droplet #308		90.8108
Droplet #309		98.9189
Droplet #310		83.2432
Droplet #311		97.2973
Droplet #312		97.8378
Droplet #313		96.2162
Droplet #314		99.4595
Droplet #315		96.7568
Droplet #316		101.622
Droplet #317		93.5135
Droplet #318		100.541
Droplet #319		97.8378
Droplet #320		99.4595
Droplet #321		95.1351
Droplet #322		103.243
Droplet #323		97.8378
Droplet #324		100
Droplet #325		99.4595
Droplet #326		102.162
Droplet #327		106.486
Droplet #328		101.081
Droplet #329		90.2703
Droplet #330		95.1351
Droplet #331		88.1081
Droplet #332		105.946
Droplet #333		87.5676
Droplet #334		101.622
Droplet #335		98.3784
Droplet #336		100.541
Droplet #337		100.541
Droplet #338		97.2973
Droplet #339		103.243
Droplet #340		100.541
Droplet #341		97.8378
Droplet #342		103.784
Droplet #343		102.703
Droplet #344		102.703
Droplet #345		103.243
Droplet #346		105.946
Droplet #347		105.946
Droplet #348		104.865
Droplet #349		102.703
Droplet #350		104.865
Droplet #351		103.784
Droplet #352		103.784
Droplet #353		97.2973
Droplet #354		100.541
Droplet #355		100.541

## Sheet: Fig2d
Temp_FUS-mEGFP_C	Dense-phase_FUS_concentration_mg/ml	Dense-phase_FUS_concentration_uncertainty_sem_mg/ml	N_FUS_Droplets	Temp_mEGFP-TAF15(RBD)_C	Dense-phase_TAF15_concentration_mg/ml	Dense-phase_TAF15_concentration_uncertainty_sem_mg/ml	N_TAF_Droplets
10	386.465	0.37772	1068	6	458.88	5.04158	41
15	361.436	0.236056	894	23	439.773	11.3693	18
20	354.264	0.223357	571	37	402.692	4.09154	28
25	330.086	0.310323	208	50	390.072	8.32836	31

## Sheet: Fig2e_Linescans
Position_mEGFP_um	mEGFP_FluorescenceIntensity_Counts	MeanDetectorBackgroundIntensity_mEGFPchannel_Counts	Position_AF546_um	AF546_FluorescenceIntensity_Counts	MeanDetectorBackgroundIntensity_AF546channel_Counts
-10.3783	1125.33	1022.84	-10.3783	649.333	669.441
-9.96319	1313.33	1022.84	-9.96319	716.667	669.441
-9.54806	1316.67	1022.84	-9.54806	680	669.441
-9.13292	1286.67	1022.84	-9.13292	698	669.441
-8.71779	1114.67	1022.84	-8.71779	723.333	669.441
-8.30266	1040	1022.84	-8.30266	874.667	669.441
-7.88753	1370	1022.84	-7.88753	607.333	669.441
-7.47239	1182	1022.84	-7.47239	650	669.441
-7.05726	1109.33	1022.84	-7.05726	758	669.441
-6.64213	1025.33	1022.84	-6.64213	739.333	669.441
-6.22699	1292.67	1022.84	-6.22699	674	669.441
-5.81186	1041.33	1022.84	-5.81186	792.667	669.441
-5.39673	1286	1022.84	-5.39673	850.667	669.441
-4.98159	1099.33	1022.84	-4.98159	953.333	669.441
-4.56646	1182	1022.84	-4.56646	721.333	669.441
-4.15133	1080	1022.84	-4.15133	732.667	669.441
-3.7362	1280.67	1022.84	-3.7362	701.333	669.441
-3.32106	1082	1022.84	-3.32106	683.333	669.441
-2.90593	1383.33	1022.84	-2.90593	680	669.441
-2.4908	6637.33	1022.84	-2.4908	646	669.441
-2.07566	44136.7	1022.84	-2.07566	19219.3	669.441
-1.66053	86694	1022.84	-1.66053	63086	669.441
-1.2454	95674.7	1022.84	-1.2454	73350.7	669.441
-0.830266	96027.3	1022.84	-0.830266	71196	669.441
-0.415133	100345	1022.84	-0.415133	66642.7	669.441
0	98873.3	1022.84	0	69069.3	669.441
0.415133	98209.3	1022.84	0.415133	66311.3	669.441
0.830266	91384	1022.84	0.830266	64044	669.441
1.2454	95160	1022.84	1.2454	58358.7	669.441
1.66053	92717.3	1022.84	1.66053	37693.3	669.441
2.07566	77996.7	1022.84	2.07566	2582	669.441
2.4908	53216.7	1022.84	2.4908	1122	669.441
2.90593	11206	1022.84	2.90593	756	669.441
3.32106	3980.67	1022.84	3.32106	748	669.441
3.7362	1442.67	1022.84	3.7362	766.667	669.441
4.15133	1702.67	1022.84	4.15133	723.333	669.441
4.56646	1310.67	1022.84	4.56646	752	669.441
4.98159	1217.33	1022.84	4.98159	700	669.441
5.39673	1488.67	1022.84	5.39673	820	669.441
5.81186	1995.33	1022.84	5.81186	702	669.441
6.22699	1402	1022.84	6.22699	652	669.441
6.64213	1183.33	1022.84	6.64213	982	669.441
7.05726	1132	1022.84	7.05726	684	669.441
7.47239	1242	1022.84	7.47239	646.667	669.441
7.88753	1533.33	1022.84	7.88753	711.333	669.441
8.30266	1551.33	1022.84	8.30266	700	669.441
8.71779	1204	1022.84	8.71779	721.333	669.441
9.13292	1434.67	1022.84	9.13292	782.667	669.441
9.54806	1092	1022.84	9.54806	658	669.441
9.96319	1722	1022.84	9.96319	708	669.441
10.3783	1228	1022.84	10.3783	704	669.441

## Sheet: Fig2f
DropletID	TAF15(RBD)_Concentration_mEGFP_mg/ml	TAF15(RBD)_Concentration_AF546_mg/ml	TAF15(RBD)_Concentration_QPI_mg/ml	TAF15(RBD)_PartitionCoeff_mEGFP_dimensionless	TAF15(RBD)_PartitionCoeff_AF546_dimensionless	TAF15(RBD)_PartitionCoeff_QPI_dimensionless
Droplet #1	37.7392	69.9226	465.268	304.444	564.07	3753.34
Droplet #2	32.3111	245.371	487.817	260.655	1979.43	3935.25
Droplet #3	31.7309	556.492	488.616	255.975	4489.26	3941.69
Droplet #4	26.1527	22.4405	472.838	210.975	181.029	3814.41
Droplet #5	64.3026	81.6663	465.724	518.733	658.807	3757.02
Droplet #6	50.1601	36.8304	489.934	404.645	297.113	3952.33
Droplet #7	49.0219	291.465	471.121	395.463	2351.27	3800.56
Droplet #8	27.8686	142.314	429.624	224.817	1148.06	3465.8
Droplet #9	65.9124	76.5524	440.817	531.719	617.553	3556.1
Droplet #10	55.1437	32.7719	461.372	444.847	264.373	3721.91
Droplet #11	16.2684	132.094	455.083	131.238	1065.61	3671.18
Droplet #12	30.8899	169.386	471.78	249.191	1366.44	3805.87
Droplet #13	45.551	122.805	471.04	367.463	990.678	3799.9
Droplet #14	61.1815	61.8899	443.418	493.555	499.27	3577.08
Droplet #15	52.1765	170.316	475.841	420.911	1373.95	3838.64
Droplet #16	29.4185	28.4304	455.303	237.321	229.35	3672.96
Droplet #17	39.6582	211.202	500.912	319.925	1703.78	4040.88
Droplet #18	37.5903	129.721	464.604	303.243	1046.47	3747.99
Droplet #19	51.5887	290.431	470.612	416.169	2342.92	3796.46
Droplet #20	42.9251	160.274	475.053	346.279	1292.94	3832.28
Droplet #21	34.175	117.931	463.663	275.692	951.358	3740.39
Droplet #22	19.5934	139.174	476.708	158.061	1122.72	3845.63
Droplet #23	44.4167	88.6479	478.795	358.312	715.128	3862.47
Droplet #24	39.5246	126.302	481.859	318.848	1018.88	3887.18
Droplet #25	40.4995	200.898	495.436	326.712	1620.65	3996.71
Droplet #26	40.532	19.1374	456.801	326.974	154.383	3685.04
Droplet #27	25.6967	111.435	479.735	207.297	898.955	3870.05
Droplet #28	42.7821	171.492	451.624	345.126	1383.44	3643.28
Droplet #29	53.821	75.6631	471.039	434.178	610.379	3799.9
Droplet #30	38.6719	105.287	454.536	311.968	849.355	3666.77
Droplet #31	42.1382	123.592	487.617	339.932	997.024	3933.63
Droplet #32	51.6763	125.175	461.211	416.876	1009.79	3720.62
Droplet #33	51.8608	165.035	492.076	418.364	1331.35	3969.61
Droplet #34	65.1233	238.154	471.966	525.354	1921.2	3807.38
Droplet #35	44.1526	149.654	487.21	356.182	1207.27	3930.35
Droplet #36	36.6563	166.322	485.232	295.709	1341.73	3914.39
Droplet #37	29.8277	177.795	477.099	240.622	1434.28	3848.79
Droplet #38	42.2336	127.267	454.628	340.701	1026.67	3667.51
Droplet #39	39.4236	190.297	486.04	318.033	1535.14	3920.91
Droplet #40	44.6583	64.6822	478.28	360.261	521.795	3858.32
Droplet #41	35.536	87.0455	473.161	286.671	702.201	3817.02
Droplet #42	35.5783	165.302	477.896	287.012	1333.5	3855.21
Droplet #43	37.4988	136.772	490.704	302.505	1103.35	3958.54
Droplet #44	43.6678	142.561	462.435	352.271	1150.05	3730.49
Droplet #45	42.7602	133.613	484.753	344.949	1077.86	3910.53
Droplet #46	39.5645	138.955	493.701	319.169	1120.96	3982.72
Droplet #47	54.3485	194.649	480.577	438.433	1570.25	3876.84
Droplet #48	59.4057	142.988	471.785	479.23	1153.49	3805.92
Droplet #49	46.8184	112.126	466.9	377.687	904.528	3766.51
Droplet #50	51.0177	183.313	460.101	411.563	1478.79	3711.66
Droplet #51	95.1721	6.90152	482.423	767.759	55.675	3891.73
Droplet #52	48.1931	176.478	466.746	388.777	1423.66	3765.27
Droplet #53	45.1842	133.732	471.237	364.504	1078.82	3801.5
Droplet #54	18.4661	152.152	480.033	148.967	1227.42	3872.46
Droplet #55	50.7734	108.225	478.964	409.592	873.059	3863.83
Droplet #56	39.1885	96.9777	467.426	316.136	782.325	3770.76
Droplet #57	81.4624	115.087	476.893	657.162	928.417	3847.13
Droplet #58	30.1988	130.289	472.522	243.616	1051.05	3811.86
Droplet #59	54.0132	167.61	478.449	435.728	1352.12	3859.68
Droplet #60	40.7879	257.672	465.217	329.039	2078.66	3752.93
Droplet #61	45.2125	61.219	490.269	364.732	493.857	3955.03
Droplet #62	37.6275	199.583	449.158	303.544	1610.05	3623.38
Droplet #63	65.4525	96.3815	488.664	528.01	777.516	3942.08
Droplet #64	47.1733	79.494	516.715	380.55	641.283	4168.38
Droplet #65	39.1517	49.5021	473.083	315.839	399.337	3816.39
Droplet #66	8.99627	30.7223	482.755	72.5734	247.838	3894.41
Droplet #67	36.3818	129.105	465.987	293.494	1041.5	3759.15
Droplet #68	13.8705	159.384	496.733	111.894	1285.76	4007.17
Droplet #69	22.1261	99.8021	470.228	178.493	805.11	3793.35
Droplet #70	58.909	154.156	477.093	475.223	1243.58	3848.74
Droplet #71	51.1297	98.5768	457.742	412.467	795.225	3692.63
Droplet #72	39.22	9.8138	481.194	316.391	79.1685	3881.82
Droplet #73	47.2314	136.62	477.364	381.019	1102.12	3850.93
Droplet #74	36.7705	176.515	476.978	296.63	1423.96	3847.81
Droplet #75	22.215	92.39	476.969	179.21	745.316	3847.74
Droplet #76	36.9463	111.132	482.858	298.048	896.505	3895.25
Droplet #77	33.8063	107.34	486.501	272.718	865.919	3924.63
Droplet #78	26.3732	167.991	466.215	212.755	1355.2	3760.99
Droplet #79	43.4955	75.3845	493.521	350.881	608.131	3981.27
Droplet #80	33.5175	110.326	466.449	270.387	890.01	3762.87
Droplet #81	96.1726	182.188	481.411	775.83	1469.72	3883.57
Droplet #82	42.765	13.4144	502.182	344.988	108.215	4051.13
Droplet #83	36.9238	122.165	470.9	297.867	985.509	3798.78
Droplet #84	43.7052	139.36	475.575	352.572	1124.23	3836.49
Droplet #85	61.7678	20.5932	486.326	498.285	166.127	3923.22
Droplet #86	50.5973	373.507	475.18	408.172	3013.1	3833.31
Droplet #87	90.1759	47.49	488.854	727.455	383.104	3943.62
Droplet #88	31.8189	225.281	476.259	256.685	1817.36	3842.01
Droplet #89	55.0055	86.1706	475.432	443.732	695.143	3835.34
Droplet #90	32.5382	61.3523	477.185	262.487	494.933	3849.48
Droplet #91	53.9646	72.314	479.006	435.336	583.361	3864.17
Droplet #92	46.1571	218.795	467.121	372.352	1765.03	3768.3
Droplet #93	25.2603	113.025	495.293	203.776	911.782	3995.56
Droplet #94	38.0547	146.027	493.497	306.99	1178.01	3981.07
Droplet #95	54.1456	187.369	473.026	436.796	1511.52	3815.93
Droplet #96	47.6615	232.435	469.367	384.488	1875.07	3786.42
Droplet #97	27.7851	148.73	494.719	224.144	1199.82	3990.93
Droplet #98	48.9004	83.4468	484.915	394.482	673.171	3911.84
Droplet #99	25.9346	178.055	486.64	209.216	1436.38	3925.75
Droplet #100	46.1388	47.4305	474.31	372.205	382.624	3826.29
Droplet #101	42.7346	76.2895	487.88	344.743	615.432	3935.76
Droplet #102	46.6312	128.974	494.276	376.177	1040.45	3987.36
Droplet #103	49.6507	99.8739	469.141	400.535	805.689	3784.59
Droplet #104	42.956	97.9992	492.235	346.529	790.566	3970.89
Droplet #105	34.6499		482.434	279.523		3891.82
Droplet #106	29.3996		484.752	237.168		3910.53
Droplet #107	46.5234		471.165	375.307		3800.91
Droplet #108			490.715			3958.63
Droplet #109			495.233			3995.07
Droplet #110			472.789			3814.02
Droplet #111			483.273			3898.6
Droplet #112			498.936			4024.95
Droplet #113			468.568			3779.96
Droplet #114			497.601			4014.18
Droplet #115			474.609			3828.7
Droplet #116			492.739			3974.96
Droplet #117			478.435			3859.56
Droplet #118			489.004			3944.83
Droplet #119			498.655			4022.68
