# Supplementary material for: A label-free method for measuring the composition of multicomponent biomolecular condensates
Source: Nat Chem. 2025 Sep 3;17(12):1891–902. doi: 10.1038/s41557-025-01928-3 (PMC12669041; doi:10.1038/s41557-025-01928-3)
Supplement: Supplementary file 9 — Statistical source data. [file 41557_2025_1928_MOESM9_ESM.xlsx]

## Sheet: Fig3b_c_vs_t_single
Time_h	Dense-phase_PGL3_Concentration_mg/ml	delta_n_dimensionless
2.89856	89.0325	0.0166224
3.14856	89.1187	0.0166385
3.39856	89.5899	0.0167264
3.64856	89.0639	0.0166282
3.89856	89.3669	0.0166848
4.14857	89.3693	0.0166853
4.39857	89.8714	0.016779
4.64856	89.9838	0.0168
4.89857	90.2919	0.0168575
5.14857	90.1898	0.0168384
5.39857	88.46	0.0165155
5.64857	90.6836	0.0169306
5.89857	90.6622	0.0169266
6.14857	91.4558	0.0170748
6.39857	90.9105	0.016973
6.64857	91.439	0.0170717
6.89857	91.5344	0.0170895
7.14857	91.7698	0.0171334
7.39857	91.7721	0.0171339
7.64857	93.0547	0.0173733
7.89857	93.3435	0.0174272
8.14857	92.7009	0.0173072
8.39857	92.8742	0.0173396
8.64857	94.3097	0.0176076
8.89857	94.8226	0.0177034
9.14857	94.6554	0.0176722
9.39857	94.8147	0.0177019
9.64857	95.5764	0.0178441
9.89857	96.2371	0.0179675
10.1486	96.3668	0.0179917
10.3986	97.2088	0.0181489
10.6486	97.8145	0.018262
10.8986	98.2807	0.018349
11.1486	98.7933	0.0184447
11.3986	99.8376	0.0186397
11.6486	100.622	0.0187861
11.8986	101.666	0.0189811
12.1486	102.466	0.0191305
12.3986	103.646	0.0193508
12.6486	105.571	0.01971
12.8986	107.347	0.0200417
13.1486	109.838	0.0205068
13.3986	111.374	0.0207935
13.6486	112.426	0.02099
13.8986	115.585	0.0215796
14.1486	117.454	0.0219287
14.3986	120.916	0.0225751
14.6486	126.21	0.0235634
14.8986	129.061	0.0240957
15.1486	131.807	0.0246084
15.3986	134.789	0.0251652
15.6486	138.089	0.0257813
15.8986	142.279	0.0265634
16.1486	147.263	0.027494
16.3986	150.514	0.028101
16.6486	154.648	0.0288728
16.8986	157.948	0.0294888
17.1486	161.469	0.0301463
17.3986	165.152	0.0308339
17.6486	167.736	0.0313163
17.8986	170.277	0.0317907
18.1486	172.037	0.0321193
18.3986	173.828	0.0324537
18.6486	176.981	0.0330423
18.8986	177.789	0.0331932
19.1486	179.888	0.0335851

## Sheet: Fig3c_V_vs_t_single
Time_h	Condensate_Volume_pL
2.89856	1.5395
3.14856	1.54317
3.39856	1.54035
3.64856	1.53685
3.89856	1.53206
4.14857	1.53114
4.39857	1.52664
4.64856	1.52333
4.89857	1.52253
5.14857	1.52936
5.39857	1.51824
5.64857	1.50696
5.89857	1.50808
6.14857	1.4902
6.39857	1.50313
6.64857	1.49275
6.89857	1.4853
7.14857	1.48226
7.39857	1.47636
7.64857	1.46713
7.89857	1.4579
8.14857	1.45565
8.39857	1.45206
8.64857	1.44492
8.89857	1.43411
9.14857	1.42871
9.39857	1.42032
9.64857	1.40287
9.89857	1.39347
10.1486	1.38294
10.3986	1.36864
10.6486	1.35453
10.8986	1.34674
11.1486	1.33341
11.3986	1.31687
11.6486	1.29684
11.8986	1.28117
12.1486	1.26603
12.3986	1.24379
12.6486	1.2145
12.8986	1.18837
13.1486	1.15452
13.3986	1.136
13.6486	1.10328
13.8986	1.06063
14.1486	1.03673
14.3986	0.996467
14.6486	0.957604
14.8986	0.921612
15.1486	0.889888
15.3986	0.86373
15.6486	0.839698
15.8986	0.811224
16.1486	0.776208
16.3986	0.760695
16.6486	0.739856
16.8986	0.72664
17.1486	0.707561
17.3986	0.692466
17.6486	0.684051
17.8986	0.676422
18.1486	0.673797
18.3986	0.665882
18.6486	0.65417
18.8986	0.653532
19.1486	0.64756

## Sheet: Fig3d_N_vs_t_single
Time_h	PGL3_Molecules_In_Dense_Phase_count
2.89856	1.08776e+09
3.14856	1.09141e+09
3.39856	1.09517e+09
3.64856	1.08627e+09
3.89856	1.08657e+09
4.14857	1.08594e+09
4.39857	1.08884e+09
4.64856	1.08784e+09
4.89857	1.09099e+09
5.14857	1.09465e+09
5.39857	1.06584e+09
5.64857	1.08452e+09
5.89857	1.08507e+09
6.14857	1.08159e+09
6.39857	1.08447e+09
6.64857	1.08323e+09
6.89857	1.07896e+09
7.14857	1.07952e+09
7.39857	1.07525e+09
7.64857	1.08345e+09
7.89857	1.07998e+09
8.14857	1.07089e+09
8.39857	1.07025e+09
8.64857	1.08145e+09
8.89857	1.07919e+09
9.14857	1.07324e+09
9.39857	1.06873e+09
9.64857	1.06408e+09
9.89857	1.06426e+09
10.1486	1.05763e+09
10.3986	1.05584e+09
10.6486	1.05147e+09
10.8986	1.0504e+09
11.1486	1.04543e+09
11.3986	1.04338e+09
11.6486	1.03558e+09
11.8986	1.03369e+09
12.1486	1.02951e+09
12.3986	1.02307e+09
12.6486	1.01753e+09
12.8986	1.01239e+09
13.1486	1.00638e+09
13.3986	1.00408e+09
13.6486	9.84373e+08
13.8986	9.72897e+08
14.1486	9.66355e+08
14.3986	9.56209e+08
14.6486	9.59144e+08
14.8986	9.4395e+08
15.1486	9.3085e+08
15.3986	9.23928e+08
15.6486	9.20212e+08
15.8986	9.15979e+08
16.1486	9.07145e+08
16.3986	9.08644e+08
16.6486	9.08023e+08
16.8986	9.10829e+08
17.1486	9.06691e+08
17.3986	9.07585e+08
17.6486	9.10582e+08
17.8986	9.14066e+08
18.1486	9.19931e+08
18.3986	9.1859e+08
18.6486	9.188e+08
18.8986	9.22098e+08
19.1486	9.24459e+08

## Sheet: Fig3e_c_vs_t_all
Time_h	Dense-phase_Conc._mg/ml_Droplet#1_InitialRadius_1.831_um	Dense-phase_Conc._mg/ml_Droplet#2_InitialRadius_1.85_um	Dense-phase_Conc._mg/ml_Droplet#3_InitialRadius_2.013_um	Dense-phase_Conc._mg/ml_Droplet#4_InitialRadius_2.117_um	Dense-phase_Conc._mg/ml_Droplet#5_InitialRadius_2.251_um	Dense-phase_Conc._mg/ml_Droplet#6_InitialRadius_2.271_um	Dense-phase_Conc._mg/ml_Droplet#7_InitialRadius_2.324_um	Dense-phase_Conc._mg/ml_Droplet#8_InitialRadius_2.458_um	Dense-phase_Conc._mg/ml_Droplet#9_InitialRadius_2.528_um	Dense-phase_Conc._mg/ml_Droplet#10_InitialRadius_2.572_um	Dense-phase_Conc._mg/ml_Droplet#11_InitialRadius_2.687_um	Dense-phase_Conc._mg/ml_Droplet#12_InitialRadius_2.717_um	Dense-phase_Conc._mg/ml_Droplet#13_InitialRadius_2.848_um	Dense-phase_Conc._mg/ml_Droplet#14_InitialRadius_2.871_um	Dense-phase_Conc._mg/ml_Droplet#15_InitialRadius_3.232_um	Dense-phase_Conc._mg/ml_Droplet#16_InitialRadius_3.393_um	Dense-phase_Conc._mg/ml_Droplet#17_InitialRadius_3.403_um	Dense-phase_Conc._mg/ml_Droplet#18_InitialRadius_4.026_um	Dense-phase_Conc._mg/ml_Droplet#19_InitialRadius_4.257_um	Dense-phase_Conc._mg/ml_Droplet#20_InitialRadius_4.942_um	Dense-phase_Conc._mg/ml_Droplet#21_InitialRadius_5.251_um	Dense-phase_Conc._mg/ml_Droplet#22_InitialRadius_5.941_um	Dense-phase_Conc._mg/ml_Droplet#23_InitialRadius_7.163_um	delta_n_dimensionless_Droplet#1_InitialRadius_1.831_um	delta_n_dimensionless_Droplet#2_InitialRadius_1.85_um	delta_n_dimensionless_Droplet#3_InitialRadius_2.013_um	delta_n_dimensionless_Droplet#4_InitialRadius_2.117_um	delta_n_dimensionless_Droplet#5_InitialRadius_2.251_um	delta_n_dimensionless_Droplet#6_InitialRadius_2.271_um	delta_n_dimensionless_Droplet#7_InitialRadius_2.324_um	delta_n_dimensionless_Droplet#8_InitialRadius_2.458_um	delta_n_dimensionless_Droplet#9_InitialRadius_2.528_um	delta_n_dimensionless_Droplet#10_InitialRadius_2.572_um	delta_n_dimensionless_Droplet#11_InitialRadius_2.687_um	delta_n_dimensionless_Droplet#12_InitialRadius_2.717_um	delta_n_dimensionless_Droplet#13_InitialRadius_2.848_um	delta_n_dimensionless_Droplet#14_InitialRadius_2.871_um	delta_n_dimensionless_Droplet#15_InitialRadius_3.232_um	delta_n_dimensionless_Droplet#16_InitialRadius_3.393_um	delta_n_dimensionless_Droplet#17_InitialRadius_3.403_um	delta_n_dimensionless_Droplet#18_InitialRadius_4.026_um	delta_n_dimensionless_Droplet#19_InitialRadius_4.257_um	delta_n_dimensionless_Droplet#20_InitialRadius_4.942_um	delta_n_dimensionless_Droplet#21_InitialRadius_5.251_um	delta_n_dimensionless_Droplet#22_InitialRadius_5.941_um	delta_n_dimensionless_Droplet#23_InitialRadius_7.163_um
2.89856	88.5414	80.5256	83.2234	82.9966	85.3891	84.8873	86.6252	86.5313	87.8134	86.5462	85.9505	87.7407	87.3305	87.7891	87.8363	89.1962	87.713	88.6199	89.2775	90.955	89.6514	88.9656	89.0325	0.0165307	0.0150341	0.0155378	0.0154955	0.0159422	0.0158485	0.0161729	0.0161554	0.0163948	0.0161582	0.016047	0.0163812	0.0163046	0.0163902	0.016399	0.0166529	0.016376	0.0165453	0.0166681	0.0169813	0.0167379	0.0166099	0.0166224
3.14856	81.3584	83.8657	82.4065	83.6508	83.9952	85.925	86.6238	87.6676	85.0504	86.0932	86.8595	86.6691	87.75	89.4539	87.7392	89.3132	87.6384	87.8437	89.2261	91.4863	89.0396	89.2791	89.1187	0.0151896	0.0156577	0.0153853	0.0156176	0.0156819	0.0160422	0.0161727	0.0163675	0.0158789	0.0160736	0.0162167	0.0161811	0.0163829	0.016701	0.0163809	0.0166748	0.0163621	0.0164004	0.0166585	0.0170805	0.0166237	0.0166684	0.0166385
3.39856	80.563	77.6971	79.9039	81.2877	82.7459	81.4517	83.9907	87.661	86.9495	84.7849	87.3639	88.238	88.8863	88.1268	87.6448	89.806	86.6889	87.6306	89.0266	89.4318	89.8368	89.7308	89.5899	0.0150411	0.014506	0.0149181	0.0151764	0.0154487	0.015207	0.0156811	0.0163663	0.0162335	0.0158293	0.0163108	0.016474	0.0165951	0.0164533	0.0163633	0.0167668	0.0161848	0.0163606	0.0166213	0.0166969	0.0167725	0.0167527	0.0167264
3.64856	86.8046	85.5448	85.7818	87.0672	85.9614	86.065	88.2678	88.2867	88.6154	87.0898	87.0016	88.4455	88.4326	87.6864	86.7081	89.1738	88.6105	88.7562	89.9749	90.5889	88.9277	89.363	89.0639	0.0162064	0.0159712	0.0160155	0.0162554	0.016049	0.0160683	0.0164796	0.0164831	0.0165445	0.0162597	0.0162432	0.0165128	0.0165104	0.016371	0.0161884	0.0166487	0.0165436	0.0165708	0.0167983	0.016913	0.0166028	0.0166841	0.0166282
3.89856	86.1464	83.5368	83.8628	84.5669	86.4659	85.5685	88.4753	88.1699	86.0164	86.5464	86.7591	89.5066	88.7526	88.8825	87.8189	88.5857	88.1285	88.2863	89.9151	90.9215	88.8167	89.6053	89.3669	0.0160835	0.0155963	0.0156572	0.0157886	0.0161432	0.0159756	0.0165183	0.0164613	0.0160593	0.0161582	0.0161979	0.0167109	0.0165701	0.0165944	0.0163958	0.016539	0.0164536	0.0164831	0.0167872	0.016975	0.0165821	0.0167293	0.0166848
4.14857	86.9329	81.0397	87.1482	85.0368	87.5355	85.691	87.7012	89.0495	87.9305	88.1238	87.3457	89.1716	88.9459	89.8223	87.6416	88.8738	88.6877	89.2353	90.4586	91.726	90.6413	90.4058	89.3693	0.0162304	0.0151301	0.0162706	0.0158764	0.0163429	0.0159985	0.0163738	0.0166255	0.0164166	0.0164527	0.0163074	0.0166483	0.0166062	0.0167698	0.0163627	0.0165927	0.016558	0.0166602	0.0168886	0.0171253	0.0169227	0.0168788	0.0166853
4.39857	84.2228	81.9398	83.4267	82.2531	86.6741	83.1184	87.0824	87.852	87.9864	87.5362	87.2644	88.8608	88.2132	88.3669	88.4794	89.5402	88.252	88.3976	89.26	90.646	91.0094	88.4509	89.8714	0.0157244	0.0152982	0.0155758	0.0153566	0.0161821	0.0155182	0.0162583	0.016402	0.0164271	0.016343	0.0162923	0.0165903	0.0164694	0.0164981	0.0165191	0.0167171	0.0164767	0.0165038	0.0166648	0.0169236	0.0169915	0.0165138	0.016779
4.64856	85.3685	82.4707	79.0104	84.4021	86.5725	83.3531	86.8599	88.3317	87.5754	86.1757	86.9321	89.3668	87.3938	88.8451	88.5626	89.0145	87.6442	88.2395	89.3319	91.7313	89.4748	88.1975	89.9838	0.0159383	0.0153973	0.0147512	0.0157579	0.0161631	0.015562	0.0162167	0.0164915	0.0163503	0.016089	0.0162302	0.0166848	0.0163164	0.0165874	0.0165346	0.016619	0.0163632	0.0164743	0.0166783	0.0171262	0.016705	0.0164665	0.0168
4.89857	82.4387	79.2765	81.8236	81.5322	85.6497	82.902	88.3415	87.2781	88.5175	87.1102	87.1935	87.8517	89.5986	89.0738	88.9552	89.2824	88.8515	88.589	89.327	91.3983	90.4979	90.678	90.2919	0.0153913	0.0148009	0.0152765	0.0152221	0.0159908	0.0154778	0.0164934	0.0162948	0.0165262	0.0162635	0.016279	0.0164019	0.0167281	0.0166301	0.0166079	0.016669	0.0165886	0.0165396	0.0166774	0.0170641	0.016896	0.0169296	0.0168575
5.14857	76.0647	78.247	77.5391	79.9252	82.7583	82.5586	83.7688	88.7949	87.9306	84.7353	85.9223	87.359	88.3388	89.3219	88.4516	89.3057	89.8796	88.8915	89.7479	90.8044	90.8416	91.1214	90.1898	0.0142013	0.0146087	0.0144765	0.014922	0.015451	0.0154137	0.0156396	0.016578	0.0164166	0.0158201	0.0160417	0.0163099	0.0164929	0.0166764	0.0165139	0.0166734	0.0167805	0.016596	0.0167559	0.0169532	0.0169601	0.0170124	0.0168384
5.39857	87.722	86.3182	84.4541	88.7577	86.6216	87.4306	87.6275	90.5387	91.2029	88.328	87.8686	88.1091	91.0777	89.6712	88.9564	89.929	90.5064	89.5228	90.6633	90.7172	89.0867	88.7446	88.46	0.0163777	0.0161156	0.0157676	0.0165711	0.0161723	0.0163233	0.0163601	0.0169036	0.0170276	0.0164908	0.0164051	0.01645	0.0170042	0.0167416	0.0166082	0.0167897	0.0168975	0.0167139	0.0169268	0.0169369	0.0166325	0.0165686	0.0165155
5.64857	87.5747	86.6237	83.8491	88.0323	86.4866	87.5796	88.057	90.3689	91.2753	88.3952	87.7572	90.131	90.547	90.1306	89.0208	91.5612	89.583	89.6709	90.6489	92.6347	91.4824	90.909	90.6836	0.0163502	0.0161726	0.0156546	0.0164356	0.016147	0.0163511	0.0164402	0.0168719	0.0170411	0.0165034	0.0163843	0.0168274	0.0169051	0.0168274	0.0166202	0.0170945	0.0167252	0.0167416	0.0169242	0.0172949	0.0170798	0.0169727	0.0169306
5.89857	84.6465	81.3145	82.2483	86.6362	87.875	86.0058	88.5159	90.5095	89.1228	87.6841	86.9824	89.6985	90.363	90.0129	89.4371	90.6517	89.1399	89.1812	90.728	92.6598	90.7284	91.5947	90.6622	0.0158035	0.0151814	0.0153558	0.016175	0.0164063	0.0160573	0.0165259	0.0168981	0.0166392	0.0163706	0.0162396	0.0167467	0.0168708	0.0168054	0.0166979	0.0169247	0.0166424	0.0166501	0.0169389	0.0172996	0.016939	0.0171007	0.0169266
6.14857	89.5431	84.4923	84.1626	86.167	87.7515	86.2543	88.138	89.4626	90.4704	88.6132	89.3351	89.8793	89.1704	91.5323	90.6231	90.6268	89.5909	90.1062	90.8827	92.7891	92.2403	91.7306	91.4558	0.0167177	0.0157747	0.0157132	0.0160874	0.0163832	0.0161037	0.0164554	0.0167027	0.0168908	0.0165441	0.0166789	0.0167805	0.0166481	0.0170891	0.0169193	0.01692	0.0167266	0.0168228	0.0169678	0.0173237	0.0172213	0.0171261	0.0170748
6.39857	82.9858	81.8561	82.7086	85.6986	87.1667	85.2799	88.0444	90.564	91.5308	88.3098	88.5425	89.6479	89.9967	90.2625	90.233	90.5333	90.5605	89.8933	91.198	91.7322	92.2441	92.066	90.9105	0.0154934	0.0152825	0.0154417	0.0159999	0.016274	0.0159218	0.0164379	0.0169083	0.0170888	0.0164874	0.0165309	0.0167373	0.0168024	0.016852	0.0168465	0.0169026	0.0169077	0.0167831	0.0170267	0.0171264	0.017222	0.0171887	0.016973
6.64857	84.2846	84.2981	85.22	82.9428	87.6559	86.7077	86.6236	90.6629	89.9152	87.8524	88.3665	90.3162	91.3682	91.5047	90.4943	90.7742	90.2734	90.6386	91.5276	93.338	92.5215	90.8816	91.439	0.0157359	0.0157385	0.0159106	0.0154854	0.0163654	0.0161883	0.0161726	0.0169268	0.0167872	0.0164021	0.016498	0.016862	0.0170584	0.0170839	0.0168953	0.0169475	0.016854	0.0169222	0.0170882	0.0174262	0.0172738	0.0169676	0.0170717
6.89857	85.3622	82.5804	84.484	88.5602	89.1539	86.6166	87.9212	91.2144	90.9415	88.9669	89.2143	90.9328	90.4529	90.9532	90.7615	92.2051	91.1457	90.6201	91.7346	91.8495	92.6044	91.2267	91.5344	0.0159371	0.0154178	0.0157732	0.0165342	0.016645	0.0161713	0.0164149	0.0170297	0.0169788	0.0166101	0.0166563	0.0169772	0.0168876	0.016981	0.0169452	0.0172147	0.0170169	0.0169188	0.0171269	0.0171483	0.0172892	0.017032	0.0170895
7.14857	85.7974	84.4858	87.2761	86.4203	88.5163	86.8152	88.7654	91.0773	89.7081	88.9772	89.6896	91.5916	92.2443	91.8512	90.4124	90.8301	90.6699	91.1459	92.2192	94.0162	91.0304	92.3821	91.7698	0.0160184	0.0157735	0.0162945	0.0161347	0.016526	0.0162084	0.0165725	0.0170041	0.0167485	0.016612	0.0167451	0.0171002	0.017222	0.0171486	0.01688	0.016958	0.0169281	0.0170169	0.0172173	0.0175528	0.0169954	0.0172477	0.0171334
7.39857	92.2005	85.4958	88.2743	90.7329	90.3285	89.3548	90.4154	90.9602	91.4475	90.4029	90.456	92.2524	92.8982	92.5983	91.6605	92.7766	90.9787	92.2451	92.6534	91.9088	91.4171	90.8743	91.7721	0.0172138	0.0159621	0.0164808	0.0169398	0.0168643	0.0166825	0.0168806	0.0169823	0.0170733	0.0168782	0.0168881	0.0172235	0.0173441	0.0172881	0.017113	0.0173214	0.0169857	0.0172222	0.0172984	0.0171594	0.0170676	0.0169662	0.0171339
7.64857	81.9447	79.3537	79.5163	82.3407	85.3616	85.6861	86.8254	89.2618	92.0419	87.8819	88.9632	91.921	87.991	91.1099	91.6459	92.8514	92.1113	91.1197	91.9552	93.8722	92.136	92.2131	93.0547	0.0152991	0.0148153	0.0148457	0.015373	0.015937	0.0159976	0.0162103	0.0166652	0.0171842	0.0164076	0.0166094	0.0171617	0.0164279	0.0170102	0.0171103	0.0173354	0.0171972	0.017012	0.017168	0.0175259	0.0172018	0.0172162	0.0173733
7.89857	83.1126	83.1872	83.5715	83.4289	87.2278	88.1721	88.6243	91.9686	90.9846	88.9422	90.2661	90.5255	92.5623	91.4737	91.8889	92.8421	92.4323	91.5531	92.1856	94.0195	92.9005	93.4589	93.3435	0.0155171	0.0155311	0.0156028	0.0155762	0.0162854	0.0164617	0.0165462	0.0171705	0.0169868	0.0166055	0.0168527	0.0169011	0.0172814	0.0170781	0.0171557	0.0173336	0.0172571	0.017093	0.0172111	0.0175534	0.0173445	0.0174488	0.0174272
8.14857	88.7637	88.708	86.908	89.6882	90.545	89.1703	92.4442	93.2151	93.4973	91.2756	91.4114	92.6407	91.9754	93.8113	92.1069	93.071	91.9042	93.1679	93.6245	94.5297	93.5783	93.4777	92.7009	0.0165722	0.0165618	0.0162257	0.0167448	0.0169048	0.0166481	0.0172593	0.0174033	0.0174559	0.0170411	0.0170665	0.017296	0.0171718	0.0175146	0.0171964	0.0173763	0.0171585	0.0173944	0.0174797	0.0176487	0.0174711	0.0174523	0.0173072
8.39857	88.6037	89.14	88.1482	89.2829	90.0006	89.1961	90.9015	93.8346	94.5548	91.0683	91.6962	92.7357	94.2488	92.9714	92.9318	92.9107	92.3594	93.8999	93.2248	93.3541	92.4601	92.0961	92.8742	0.0165423	0.0166424	0.0164573	0.0166691	0.0168031	0.0166529	0.0169713	0.0175189	0.0176534	0.0170025	0.0171197	0.0173138	0.0175963	0.0173578	0.0173504	0.0173464	0.0172435	0.0175311	0.0174051	0.0174292	0.0172623	0.0171943	0.0173396
8.64857	81.3687	77.3622	80.1299	85.6761	87.9895	87.1647	88.8271	89.5649	90.6284	87.2908	88.5767	92.8616	93.6004	92.3727	92.7063	94.6297	92.2339	92.937	93.0258	94.9348	93.6053	95.0332	94.3097	0.0151915	0.0144435	0.0149603	0.0159957	0.0164276	0.0162736	0.016584	0.0167218	0.0169203	0.0162972	0.0165373	0.0173373	0.0174752	0.017246	0.0173083	0.0176674	0.0172201	0.0173513	0.0173679	0.0177243	0.0174761	0.0177427	0.0176076
8.89857	80.2066	80.493	83.4409	83.4582	85.9686	86.8163	88.2657	88.2605	88.7387	90.7177	88.7054	91.8745	92.552	91.5706	92.438	94.202	93.0138	93.1891	93.376	94.7152	94.5858	94.627	94.8226	0.0149746	0.015028	0.0155784	0.0155816	0.0160503	0.0162086	0.0164792	0.0164782	0.0165675	0.016937	0.0165613	0.017153	0.0172795	0.0170962	0.0172582	0.0175875	0.0173657	0.0173984	0.0174333	0.0176833	0.0176592	0.0176669	0.0177034
9.14857	84.3775	83.8535	85.4588	87.8189	89.8499	86.3044	91.0348	93.4998	94.5905	91.9303	91.7944	91.3316	94.7176	93.0656	93.5434	94.3119	93.5232	93.7623	94.5109	96.7057	95.7629	93.7758	94.6554	0.0157533	0.0156555	0.0159552	0.0163958	0.016775	0.016113	0.0169962	0.0174564	0.01766	0.0171634	0.017138	0.0170516	0.0176838	0.0173754	0.0174646	0.017608	0.0174608	0.0175054	0.0176452	0.018055	0.0178789	0.0175079	0.0176722
9.39857	87.2667	85.1893	89.1308	91.026	91.6701	89.9499	94.9243	93.9866	94.8569	93.2403	92.7837	93.8648	93.0848	94.6223	94.8528	95.7497	94.4575	94.3404	95.2114	97.3126	95.1226	95.992	94.8147	0.0162927	0.0159048	0.0166407	0.0169946	0.0171148	0.0167937	0.0177224	0.0175473	0.0177098	0.017408	0.0173227	0.0175246	0.0173789	0.017666	0.017709	0.0178765	0.0176352	0.0176134	0.017776	0.0181683	0.0177594	0.0179217	0.0177019
9.64857	91.0111	85.7954	89.7017	88.0281	92.3108	91.2716	93.3629	94.8217	95.7854	93.9817	94.0269	94.9854	94.533	95.4999	94.6966	96.2235	95.8791	94.8725	95.4044	95.9496	96.6087	94.6345	95.5764	0.0169918	0.016018	0.0167473	0.0164348	0.0172344	0.0170404	0.0174308	0.0177032	0.0178831	0.0175464	0.0175548	0.0177338	0.0176493	0.0178298	0.0176799	0.0179649	0.0179006	0.0177127	0.017812	0.0179138	0.0180368	0.0176683	0.0178441
9.89857	87.4331	87.2278	87.369	92.3543	91.8911	90.8929	94.9351	95.015	93.5902	92.723	94.5195	96.444	97.0747	95.1953	96.0011	96.5637	95.0961	96.3099	96.7448	98.5631	97.5905	96.5298	96.2371	0.0163238	0.0162854	0.0163118	0.0172425	0.0171561	0.0169697	0.0177244	0.0177393	0.0174733	0.0173114	0.0176468	0.0180061	0.0181239	0.017773	0.0179234	0.0180284	0.0177544	0.0179811	0.0180622	0.0184017	0.0182201	0.0180221	0.0179675
10.1486	93.2485	91.2264	89.392	93.8856	95.3333	94.7602	96.3413	96.7875	97.7836	95.6438	93.825	97.2546	94.4901	97.5202	97.2385	97.5873	96.4545	96.299	98.1096	97.9412	97.4884	95.3348	96.3668	0.0174095	0.017032	0.0166895	0.0175284	0.0177987	0.0176917	0.0179869	0.0180702	0.0182562	0.0178567	0.0175171	0.0181574	0.0176413	0.018207	0.0181544	0.0182196	0.0180081	0.017979	0.0183171	0.0182856	0.0182011	0.017799	0.0179917
10.3986	93.1904	91.2825	90.4921	89.6801	95.3607	93.5575	95.9326	97.0856	96.5317	95.0979	95.9768	97.6465	98.9833	97.058	96.5264	97.1914	95.6026	97.2842	97.588	99.4138	98.2929	96.7998	97.2088	0.0173987	0.0170424	0.0168949	0.0167433	0.0178038	0.0174672	0.0179106	0.0181259	0.0180225	0.0177548	0.0179189	0.0182306	0.0184802	0.0181207	0.0180215	0.0181456	0.017849	0.018163	0.0182197	0.0185606	0.0183513	0.0180725	0.0181489
10.6486	96.4073	91.1756	94.4439	92.8443	96.2608	95.6167	96.8406	98.5676	97.0406	94.848	96.319	98.7573	98.0585	96.2668	96.8073	98.7174	98.2391	97.3474	98.444	99.5911	98.8801	98.7138	97.8145	0.0179992	0.0170225	0.0176327	0.017334	0.0179719	0.0178516	0.0180801	0.0184026	0.0181175	0.0177081	0.0179828	0.018438	0.0183075	0.017973	0.0180739	0.0184305	0.0183412	0.0181748	0.0183795	0.0185937	0.0184609	0.0184299	0.018262
10.8986	95.2495	91.8946	94.1674	96.7851	96.6658	95.1276	98.0125	97.8307	99.4256	97.7027	96.7237	99.2268	99.7475	99.1947	99.1119	100.192	98.5668	99.3084	98.7874	99.2492	99.0675	98.2589	98.2807	0.0177831	0.0171567	0.0175811	0.0180698	0.0180475	0.0177603	0.0182989	0.018265	0.0185628	0.0182411	0.0180583	0.0185256	0.0186229	0.0185197	0.0185042	0.0187059	0.0184024	0.0185409	0.0184436	0.0185298	0.0184959	0.0183449	0.018349
11.1486	95.7908	92.4034	90.1384	94.3696	97.3984	96.0042	98.4351	99.3085	100.716	97.2948	97.1176	99.4861	101.182	100.784	99.7425	99.9267	99.8057	99.7622	99.83	99.885	99.4485	98.1528	98.7933	0.0178841	0.0172517	0.0168288	0.0176188	0.0181843	0.017924	0.0183778	0.0185409	0.0188037	0.0181649	0.0181319	0.018574	0.0188907	0.0188163	0.0186219	0.0186563	0.0186337	0.0186256	0.0186383	0.0186485	0.018567	0.0183251	0.0184447
11.3986	97.2425	92.1414	96.7167	94.83	96.9596	96.4765	99.355	100.062	99.8148	99.4441	98.616	97.8148	102.745	100.311	100.154	101.077	99.4436	100.569	101.344	101.894	100.863	100.386	99.8376	0.0181552	0.0172028	0.018057	0.0177048	0.0181024	0.0180122	0.0185496	0.0186817	0.0186354	0.0185662	0.0184116	0.018262	0.0191824	0.0187281	0.0186988	0.0188711	0.0185661	0.0187763	0.0189209	0.0190236	0.0188311	0.0187421	0.0186397
11.6486	99.0025	96.9508	101.71	96.7149	99.4048	98.5945	99.8875	102.691	104.172	100.597	100.238	99.9011	102.453	100.515	100.681	102.485	101.679	101.487	101.594	101.686	101.874	101.45	100.622	0.0184838	0.0181007	0.0189892	0.0180567	0.0185589	0.0184076	0.018649	0.0191723	0.0194488	0.0187815	0.0187145	0.0186515	0.019128	0.0187662	0.0187971	0.019134	0.0189835	0.0189476	0.0189676	0.0189848	0.0190199	0.0189408	0.0187861
11.8986	98.5331	97.4327	95.8918	100.234	99.9817	98.9946	101.373	102.466	103.345	101.323	99.7013	102.912	103.994	102.171	102.685	102.879	102.776	102.404	102.404	104.9	103.85	102.475	101.666	0.0183961	0.0181907	0.017903	0.0187136	0.0186666	0.0184823	0.0189263	0.0191304	0.0192944	0.0189171	0.0186142	0.0192137	0.0194156	0.0190753	0.0191714	0.0192075	0.0191883	0.0191189	0.0191189	0.0195848	0.0193888	0.019132	0.0189811
12.1486	98.9608	100.267	98.6944	98.9542	102.008	99.7055	102.461	101.813	104.633	101.126	101.491	103.117	105.599	104.586	103.356	103.926	104.149	105.249	104.291	104.261	104.355	103.659	102.466	0.018476	0.0187198	0.0184262	0.0184747	0.0190448	0.018615	0.0191294	0.0190085	0.0195349	0.0188802	0.0189484	0.019252	0.0197154	0.0195262	0.0192965	0.019403	0.0194446	0.01965	0.0194711	0.0194655	0.0194831	0.0193532	0.0191305
12.3986	99.3159	98.7139	100.176	97.2493	101.429	102.914	103.336	104.163	104.782	104.174	102.053	104.944	107.365	105.607	104.997	105.57	105.312	105.34	105.662	106.924	105.21	105.184	103.646	0.0185423	0.0184299	0.0187029	0.0181564	0.0189367	0.0192141	0.0192928	0.0194472	0.0195628	0.0194493	0.0190533	0.019593	0.0200451	0.0197169	0.0196029	0.01971	0.0196617	0.019667	0.0197271	0.0199627	0.0196426	0.0196378	0.0193508
12.6486	99.896	98.7989	100.154	102.847	103	102.984	106.041	105.688	106.967	105.449	104.686	107.341	108.678	106.096	105.713	106.412	106.376	106.696	106.605	106.729	107.693	106.709	105.571	0.0186506	0.0184458	0.0186987	0.0192015	0.0192301	0.0192271	0.0197979	0.0197319	0.0199707	0.0196873	0.0195448	0.0200405	0.0202902	0.0198082	0.0197367	0.0198672	0.0198605	0.0199202	0.0199031	0.0199263	0.0201062	0.0199226	0.01971
12.8986	105.099	99.884	104.943	104.065	105.545	105.607	107.93	106.834	109.674	108.095	106.172	107.419	109.653	110.469	108.829	109.578	109.375	108.18	108.828	108.584	109.255	108.556	107.347	0.019622	0.0186483	0.0195928	0.019429	0.0197052	0.0197168	0.0201504	0.0199459	0.0204762	0.0201813	0.0198223	0.0200552	0.0204722	0.0206246	0.0203183	0.0204581	0.0204203	0.0201972	0.0203182	0.0202726	0.0203979	0.0202675	0.0200417
13.1486	104.942	99.77	106.783	105.522	107.893	104.889	107.828	110.716	108.529	108.06	107.199	111.025	111.624	112.165	109.549	110.339	110.025	111.291	111.582	112.173	111.599	110.655	109.838	0.0195926	0.0186271	0.0199364	0.0197009	0.0201436	0.0195827	0.0201315	0.0206706	0.0202624	0.0201748	0.020014	0.0207283	0.0208402	0.0209413	0.0204528	0.0206004	0.0205417	0.020778	0.0208323	0.0209426	0.0208355	0.0206594	0.0205068
13.3986	102.563	98.8027	103.324	102.2	104.187	103.906	106.241	108.563	107.693	106.571	109.307	110.104	113.094	112.623	112.501	112.422	112.291	111.981	112.883	113.459	111.851	112.39	111.374	0.0191486	0.0184465	0.0192906	0.0190807	0.0194517	0.0193993	0.0198351	0.0202686	0.0201063	0.0198968	0.0204075	0.0205564	0.0211147	0.0210267	0.0210039	0.0209893	0.0209646	0.0209069	0.0210753	0.0211828	0.0208826	0.0209833	0.0207935
13.6486	114.777	107.465	114.174	114.651	110.086	113.251	113.635	114.818	118.918	113.845	113.026	115.882	116.986	115.901	114.187	114.874	116.787	115.595	115.002	115.591	113.091	112.493	112.426	0.0214289	0.0200637	0.0213162	0.0214054	0.0205531	0.0211439	0.0212156	0.0214365	0.0222019	0.0212549	0.021102	0.0216352	0.0218414	0.0216387	0.0213187	0.0214469	0.021804	0.0215816	0.0214709	0.0215809	0.0211141	0.0210024	0.02099
13.8986	112.306	112.476	115.904	114.979	115.257	116.212	114.707	116.409	121.886	115.949	116.315	116.063	121.208	118.254	117.569	117.495	118.534	118.186	117.115	118.667	115.642	116.247	115.585	0.0209675	0.0209993	0.0216392	0.0214666	0.0215185	0.0216967	0.0214158	0.0217336	0.0227562	0.0216477	0.0217159	0.0216689	0.0226295	0.0220781	0.0219501	0.0219363	0.0221302	0.0220654	0.0218653	0.0221551	0.0215905	0.0217033	0.0215796
14.1486	119.397	115.794	116.702	120.053	118.408	117.326	118.701	120.929	123.875	117.723	117.028	120.371	124.387	119.804	119.057	123.183	120.569	121.533	120.178	121.479	119.642	117.1	117.454	0.0222913	0.0216188	0.0217882	0.0224139	0.0221068	0.0219047	0.0221615	0.0225775	0.0231275	0.0219789	0.0218491	0.0224733	0.023223	0.0223675	0.0222279	0.0229983	0.0225101	0.0226901	0.0224373	0.0226801	0.0223372	0.0218626	0.0219287
14.3986	120.719	120.66	121.518	124.227	121.957	121.909	122.725	122.749	127.011	123.158	121.701	123.237	128.128	123.268	124.558	125.677	124.338	123.892	123.395	124.656	121.411	122.018	120.916	0.0225383	0.0225272	0.0226875	0.0231931	0.0227694	0.0227603	0.0229127	0.0229172	0.0237129	0.0229935	0.0227216	0.0230083	0.0239215	0.0230142	0.0232549	0.0234639	0.0232139	0.0231306	0.0230378	0.0232732	0.0226675	0.0227808	0.0225751
14.6486	115.037	110.773	116.7	118.493	118.046	118.865	121.103	122.373	122.147	124.031	125.683	125.644	128.727	128.798	127.26	128.381	128.005	126.541	127.287	127.297	126.383	127.075	126.21	0.0214774	0.0206812	0.0217879	0.0221226	0.0220392	0.022192	0.0226099	0.0228471	0.0228049	0.0231566	0.023465	0.0234578	0.0240334	0.0240466	0.0237594	0.0239687	0.0238985	0.0236253	0.0237645	0.0237663	0.0235956	0.0237249	0.0235634
14.8986	121.882	123.298	124.052	125.801	127.147	124.441	129.151	130.313	131.913	130.832	128.269	130.643	133.485	132.277	130.987	131.581	131.451	131.316	131.872	131.478	130.036	130.433	129.061	0.0227554	0.0230196	0.0231605	0.023487	0.0237383	0.0232331	0.0241125	0.0243294	0.0246282	0.0244263	0.0239479	0.024391	0.0249216	0.0246962	0.0244552	0.0245663	0.0245419	0.0245168	0.0246205	0.0245469	0.0242776	0.0243518	0.0240957
15.1486	127.093	130.178	129.457	131.524	130.894	131.252	132.491	135.5	136.306	131.805	132.766	134.352	136.905	135.31	135.821	137.452	137.121	135.686	135.797	133.512	132.229	133.427	131.807	0.0237283	0.0243042	0.0241696	0.0245554	0.0244379	0.0245047	0.024736	0.0252978	0.0254484	0.024608	0.0247875	0.0250835	0.0255602	0.0252624	0.0253578	0.0256623	0.0256004	0.0253326	0.0253534	0.0249268	0.0246872	0.0249109	0.0246084
15.3986	133.847	130.578	133.57	138.748	132.262	137.509	134.542	139.439	141.067	139.878	135.648	138.501	140.313	139.153	138.849	137.425	140.385	138.676	136.918	137.176	134.884	134.05	134.789	0.0249893	0.024379	0.0249376	0.0259043	0.0246934	0.0256729	0.0251189	0.0260333	0.0263371	0.0261153	0.0253255	0.0258582	0.0261965	0.0259799	0.0259231	0.0256573	0.0262098	0.0258908	0.0255625	0.0256108	0.0251828	0.0250272	0.0251652
15.6486	138.398	135.633	140.342	140.067	139.398	140.155	141.953	143.964	142.903	139.685	141.256	140.392	145.124	142.25	142.423	143.585	144.794	143.101	143.58	140.614	138.865	139.984	138.089	0.0258389	0.0253227	0.0262018	0.0261506	0.0260255	0.026167	0.0265026	0.0268781	0.02668	0.0260791	0.0263726	0.0262113	0.0270946	0.0265581	0.0265903	0.0268074	0.027033	0.0267169	0.0268064	0.0262527	0.0259262	0.026135	0.0257813
15.8986	143.65	140.077	137.1	142.681	142.197	143.094	143.019	144.824	146.89	142.451	140.476	145.081	149.571	145.937	147.295	145.771	147.369	148.716	146.743	144.988	142.741	142.656	142.279	0.0268195	0.0261524	0.0255966	0.0266385	0.0265482	0.0267156	0.0267017	0.0270386	0.0274244	0.0265955	0.0262269	0.0270866	0.0279248	0.0272465	0.0275	0.0272154	0.0275137	0.0277654	0.0273969	0.0270692	0.0266498	0.0266338	0.0265634
16.1486	143.481	143.021	141.827	145.917	146.643	145.253	149.189	150.081	151.72	148.362	146.497	151.337	152.565	150.456	149.49	150.622	151.435	149.588	150.038	149.599	146.612	145.885	147.263	0.0267879	0.026702	0.0264792	0.0272426	0.0273782	0.0271187	0.0278537	0.0280201	0.0283261	0.0276992	0.0273511	0.0282546	0.0284838	0.0280901	0.0279098	0.0281211	0.0282728	0.0279281	0.0280121	0.0279301	0.0273724	0.0272368	0.027494
16.3986	147.874	143.235	150.204	153.401	149.039	149.389	150.198	154.104	155.402	150.735	150.162	149.441	155.86	154.038	153.219	153.666	156.522	155.507	154.912	153.335	151.166	151.862	150.514	0.0276082	0.026742	0.0280431	0.02864	0.0278256	0.0278908	0.028042	0.0287713	0.0290136	0.0281422	0.0280353	0.0279006	0.029099	0.0287589	0.028606	0.0286894	0.0292227	0.0290331	0.0289221	0.0286276	0.0282227	0.0283527	0.028101
16.6486	151.026	144.072	153.208	157.822	149.856	154.147	154.068	154.516	160.24	152.705	154.493	156.733	158.576	157.183	157.069	155.924	158.962	158.494	157.4	156.006	154.977	156.374	154.648	0.0281966	0.0268983	0.028604	0.0294654	0.0279781	0.0287792	0.0287645	0.0288481	0.0299168	0.02851	0.0288438	0.029262	0.0296062	0.029346	0.0293247	0.0291111	0.0296781	0.0295908	0.0293866	0.0291264	0.0289343	0.029195	0.0288728
16.8986	152.072	151.129	153.342	153.499	152.744	156.454	156.752	159.786	160.229	155.943	156.228	159.173	163.267	159.261	155.991	159.707	159.117	160.205	160.944	159.704	159.371	158.208	157.948	0.0283918	0.0282158	0.0286289	0.0286583	0.0285172	0.02921	0.0292656	0.029832	0.0299147	0.0291146	0.0291678	0.0297175	0.030482	0.0297341	0.0291236	0.0298172	0.0297071	0.0299102	0.0300483	0.0298167	0.0297546	0.0295374	0.0294888
17.1486	158.271	152.55	159.034	157.322	158.61	161.081	160.371	160.734	156.574	154.771	158.506	163.226	165.121	162.011	162.072	162.895	163.918	165.051	162.98	162.402	161.269	162.164	161.469	0.0295493	0.0284811	0.0296917	0.029372	0.0296125	0.0300738	0.0299413	0.0300091	0.0292324	0.0288957	0.0295932	0.0304742	0.0308282	0.0302475	0.0302589	0.0304125	0.0306035	0.030815	0.0304283	0.0303205	0.0301088	0.030276	0.0301463
17.3986	156.831	159.254	161.111	161.268	161.081	159.47	160.255	165.133	166.902	160.488	159.17	162.507	169.563	164.958	165.388	164.935	165.926	165.991	164.857	167.666	163.614	165.987	165.152	0.0292804	0.0297327	0.0300794	0.0301087	0.0300738	0.0297731	0.0299196	0.0308303	0.0311605	0.0299631	0.029717	0.03034	0.0316573	0.0307976	0.0308779	0.0307933	0.0309784	0.0309905	0.0307787	0.0313032	0.0305467	0.0309898	0.0308339
17.6486	159.373	157.223	159.539	166.816	162.782	157.544	163.693	166.752	167.107	164.853	163.884	167.198	168.827	164.658	165.811	166.508	167.358	168.505	169.199	167.399	165.368	167.826	167.736	0.0297549	0.0293535	0.0297859	0.0311446	0.0303913	0.0294135	0.0305615	0.0311326	0.0311988	0.030778	0.0305971	0.0312158	0.03152	0.0307416	0.0309569	0.031087	0.0312457	0.0314599	0.0315895	0.0312533	0.0308742	0.0313331	0.0313163
17.8986	163.352	158.096	158.457	163.566	163.531	163.776	162.854	165.63	168.648	164.739	162.839	170.092	172.157	166.12	168.546	169.287	170.288	170.899	170.819	170.8	170.634	169.552	170.277	0.0304978	0.0295166	0.029584	0.0305378	0.0305313	0.030577	0.0304048	0.0309231	0.0314865	0.0307569	0.030402	0.0317562	0.0321418	0.0310146	0.0314676	0.0316059	0.0317928	0.0319068	0.0318919	0.0318883	0.0318573	0.0316554	0.0317907
18.1486	158.474	149.101	164.156	163.838	164.704	160.378	168.003	167.246	169.578	168.8	163.619	168.212	169.718	167.061	169.449	170.296	170.625	170.962	171.324	174.702	172.346	172.295	172.037	0.0295871	0.0278371	0.030648	0.0305885	0.0307503	0.0299425	0.0313662	0.0312249	0.0316603	0.0315149	0.0305476	0.0314052	0.0316863	0.0311903	0.031636	0.0317942	0.0318557	0.0319187	0.0319862	0.0326168	0.032177	0.0321676	0.0321193
18.3986	167.137	158.909	167.1	161.519	164.669	165.104	165.697	171.064	169.551	169.253	166.958	170.194	172.013	168.663	170.701	171.927	173.96	174.223	172.878	175.639	172.817	174.522	173.828	0.0312045	0.0296683	0.0311976	0.0301557	0.0307438	0.0308249	0.0309356	0.0319377	0.0316552	0.0315995	0.031171	0.0317752	0.0321148	0.0314895	0.03187	0.0320988	0.0324783	0.0325274	0.0322762	0.0327917	0.0322649	0.0325832	0.0324537
18.6486	164	159.364	163.173	168.699	164.917	168.725	168.447	169.681	172.036	171.912	169.189	169.913	174.179	169.617	172.28	173.563	172.298	175.32	175.902	177.725	174.237	175.751	176.981	0.0306187	0.0297532	0.0304644	0.0314961	0.0307901	0.031501	0.031449	0.0316794	0.0321191	0.032096	0.0315875	0.0317227	0.0325191	0.0316676	0.0321646	0.0324042	0.0321681	0.0327323	0.0328409	0.0331813	0.0325301	0.0328128	0.0330423
18.8986	162.161	160.399	160.781	162.232	164.79	165.525	169.048	170.547	174.644	172.859	170.227	172.022	174.602	173.475	172.752	176.17	174.786	175.788	177.381	177.957	176.257	176.989	177.789	0.0302755	0.0299466	0.0300178	0.0302888	0.0307663	0.0309036	0.0315613	0.0318411	0.032606	0.0322727	0.0317813	0.0321165	0.0325982	0.0323878	0.0322528	0.0328909	0.0326326	0.0328197	0.033117	0.0332245	0.0329073	0.0330439	0.0331932
19.1486	156.915	156.328	158.264	161.76	161.608	166.078	169.453	169.426	172.142	173.202	172.716	173.352	176.784	172.002	174.607	177.075	175.488	175.497	177.909	178.318	179.271	180.619	179.888	0.0292961	0.0291864	0.029548	0.0302006	0.0301722	0.0310067	0.0316369	0.0316319	0.0321388	0.0323368	0.032246	0.0323648	0.0330056	0.0321127	0.0325991	0.0330599	0.0327635	0.0327653	0.0332157	0.0332921	0.0334698	0.0337216	0.0335851

## Sheet: Fig3f_V_vs_t_all
Time_h	Norm._Volume_dimensionless_Droplet#1_InitialRadius_1.831_um	Norm._Volume_dimensionless_Droplet#2_InitialRadius_1.85_um	Norm._Volume_dimensionless_Droplet#3_InitialRadius_2.013_um	Norm._Volume_dimensionless_Droplet#4_InitialRadius_2.117_um	Norm._Volume_dimensionless_Droplet#5_InitialRadius_2.251_um	Norm._Volume_dimensionless_Droplet#6_InitialRadius_2.271_um	Norm._Volume_dimensionless_Droplet#7_InitialRadius_2.324_um	Norm._Volume_dimensionless_Droplet#8_InitialRadius_2.458_um	Norm._Volume_dimensionless_Droplet#9_InitialRadius_2.528_um	Norm._Volume_dimensionless_Droplet#10_InitialRadius_2.572_um	Norm._Volume_dimensionless_Droplet#11_InitialRadius_2.687_um	Norm._Volume_dimensionless_Droplet#12_InitialRadius_2.717_um	Norm._Volume_dimensionless_Droplet#13_InitialRadius_2.848_um	Norm._Volume_dimensionless_Droplet#14_InitialRadius_2.871_um	Norm._Volume_dimensionless_Droplet#15_InitialRadius_3.232_um	Norm._Volume_dimensionless_Droplet#16_InitialRadius_3.393_um	Norm._Volume_dimensionless_Droplet#17_InitialRadius_3.403_um	Norm._Volume_dimensionless_Droplet#18_InitialRadius_4.026_um	Norm._Volume_dimensionless_Droplet#19_InitialRadius_4.257_um	Norm._Volume_dimensionless_Droplet#20_InitialRadius_4.942_um	Norm._Volume_dimensionless_Droplet#21_InitialRadius_5.251_um	Norm._Volume_dimensionless_Droplet#22_InitialRadius_5.941_um	Norm._Volume_dimensionless_Droplet#23_InitialRadius_7.163_um	Norm._Volume_dimensionless_Model
2.89856	1	1	1	1	1	1	1	1	1	1	1	1	1	1	1	1	1	1	1	1	1	1	1	1
3.14856	1.04933	0.923407	0.966531	1.03792	1.00017	0.968331	1.01255	0.967243	1.01745	1.00214	0.980484	1.00692	0.996583	0.978814	1.00281	1.00194	1.00734	1.01699	1.00554	0.99627	0.994239	1.00096	1.00239	0.999032
3.39856	1.0402	1.0003	1.05117	0.95062	0.991253	0.995229	1.00898	0.966949	1.00041	1.00742	0.965977	0.984799	0.970021	0.993482	1.0064	0.993928	1.01764	1.02364	1.01777	1.03184	1.00954	0.9983	1.00055	0.993777
3.64856	1.00076	0.884589	0.91479	0.968734	0.976603	0.94949	0.970269	0.953854	0.945551	0.970918	0.963577	0.973759	0.96958	0.991851	1.00623	0.971307	0.980958	0.989385	0.984791	1.00013	0.982758	0.993892	0.998278	0.999647
3.89856	1.00175	0.90119	0.929806	0.94966	0.958967	0.954915	0.975948	0.952199	1.0033	0.983892	0.959387	0.961492	0.968115	0.972955	0.988865	0.979879	0.987194	1.00051	0.985868	0.995087	0.987158	0.989567	0.99517	0.996258
4.14857	0.970838	0.944511	0.904505	0.92164	0.93488	0.944199	0.972697	0.934315	0.946555	0.952891	0.945123	0.959802	0.958907	0.960006	0.98751	0.990827	0.974372	0.985138	0.977114	0.984505	0.981024	0.977567	0.994567	0.99623
4.39857	0.926265	0.906087	0.954804	0.942307	0.937197	0.949158	0.987946	0.933936	0.923052	0.960456	0.940863	0.962986	0.963422	0.975509	0.978014	0.980357	0.987031	1.00331	1.00059	1.00534	0.983945	0.975426	0.991648	0.990665
4.64856	0.948552	0.884048	0.98769	0.941788	0.934529	0.95153	0.943425	0.919045	0.92962	0.958787	0.934535	0.948882	0.943666	0.968928	0.969502	0.982388	0.993291	1.00671	0.99899	0.990335	0.979238	0.98442	0.989498	0.989427
4.89857	0.997184	0.890787	0.893049	0.919029	0.937084	0.928038	0.958474	0.930777	0.944924	0.95141	0.930688	0.937148	0.941305	0.960178	0.96474	0.9624	0.974242	1.00274	1.00367	0.999727	0.993314	0.983317	0.988976	0.986051
5.14857	1.10764	0.911139	0.96456	0.996325	0.98389	0.95296	0.984287	0.903238	0.949214	0.959623	0.936937	0.972037	0.945976	0.952711	0.972458	0.963189	0.964164	0.9991	1.00076	1.01185	0.993234	0.982389	0.993417	0.987167
5.39857	0.905271	0.812361	0.87715	0.874163	0.92129	0.880275	0.959066	0.880313	0.904691	0.930292	0.910866	0.96026	0.906413	0.944239	0.953959	0.959075	0.942593	0.972032	0.965453	0.967653	0.969407	0.971508	0.986189	1.00647
5.64857	0.843708	0.801432	0.874158	0.876291	0.917658	0.874133	0.924891	0.876513	0.900816	0.919286	0.910143	0.921363	0.91624	0.937258	0.952731	0.942124	0.958367	0.974386	0.975737	0.970499	0.969346	0.983294	0.978865	0.981792
5.89857	0.897449	0.847909	0.880027	0.881207	0.896108	0.889993	0.937055	0.865766	0.922993	0.922439	0.917593	0.924758	0.911811	0.932635	0.948125	0.95066	0.963633	0.981287	0.97755	0.97318	0.959787	0.975755	0.979594	0.982024
6.14857	0.852185	0.809222	0.838764	0.879806	0.879793	0.857928	0.928881	0.881393	0.897349	0.910037	0.877909	0.920805	0.927622	0.909512	0.927302	0.947527	0.952809	0.967335	0.97247	0.967313	0.96012	0.972202	0.967977	0.973503
6.39857	0.913354	0.827477	0.857965	0.872105	0.880997	0.864112	0.916888	0.865303	0.881531	0.902239	0.883187	0.921135	0.887036	0.924389	0.929077	0.946158	0.938433	0.969943	0.968282	0.95965	0.961731	0.970447	0.976377	0.979341
6.64857	0.891931	0.780898	0.795671	0.864426	0.87956	0.858806	0.933219	0.855467	0.861567	0.894184	0.884439	0.903918	0.884784	0.904175	0.92379	0.930229	0.938498	0.958042	0.963161	0.961722	0.958582	0.966284	0.969631	0.973682
6.89857	0.837136	0.819132	0.804517	0.824373	0.847211	0.844544	0.917034	0.835067	0.875897	0.895868	0.86696	0.876905	0.899462	0.905909	0.917255	0.916611	0.926855	0.958414	0.958864	0.959622	0.955588	0.965498	0.964794	0.972667
7.14857	0.829652	0.777588	0.806973	0.805623	0.859783	0.845684	0.903688	0.842759	0.858404	0.882982	0.859944	0.88809	0.873998	0.89495	0.918352	0.923547	0.932998	0.948251	0.947618	0.949819	0.945972	0.962809	0.962822	0.970172
7.39857	0.79709	0.783658	0.795815	0.78772	0.835755	0.812911	0.876975	0.843045	0.84082	0.867087	0.842092	0.864784	0.855743	0.878307	0.896259	0.898591	0.920756	0.923973	0.934748	0.946639	0.933304	0.956657	0.958989	0.970147
7.64857	0.842953	0.791709	0.855903	0.815549	0.894047	0.849745	0.934979	0.841448	0.85231	0.874486	0.850428	0.87283	0.923818	0.887666	0.907499	0.911711	0.915172	0.956487	0.963233	0.96163	0.957231	0.955063	0.952989	0.956775
7.89857	0.820573	0.78444	0.803376	0.815879	0.854256	0.818819	0.904946	0.821893	0.867416	0.883401	0.839653	0.873976	0.862193	0.895809	0.897943	0.905374	0.911205	0.946372	0.954565	0.955075	0.937925	0.955252	0.946996	0.953815
8.14857	0.814931	0.730107	0.779712	0.778116	0.825239	0.807879	0.85879	0.807663	0.830512	0.853492	0.820775	0.854017	0.859343	0.85909	0.881336	0.873031	0.901763	0.907851	0.920147	0.935184	0.934463	0.942534	0.945537	0.960428
8.39857	0.785361	0.721056	0.758395	0.745628	0.82399	0.794903	0.873447	0.793916	0.811272	0.85089	0.81274	0.853837	0.828633	0.865305	0.868515	0.877761	0.891126	0.896881	0.919806	0.923837	0.920608	0.931429	0.943206	0.958635
8.64857	0.807071	0.808798	0.802629	0.802559	0.833256	0.811948	0.885532	0.837224	0.854083	0.86003	0.851609	0.850861	0.835771	0.875352	0.879765	0.877089	0.908752	0.93006	0.946199	0.950434	0.940921	0.939805	0.938566	0.944043
8.89857	0.821551	0.791474	0.805632	0.750625	0.858992	0.811223	0.893871	0.838415	0.842062	0.848748	0.832003	0.861973	0.846004	0.856645	0.881598	0.88184	0.891964	0.926296	0.940504	0.952591	0.932486	0.944157	0.931542	0.938937
9.14857	0.781581	0.761604	0.74326	0.773596	0.811165	0.804248	0.856258	0.7875	0.804362	0.832242	0.801342	0.853325	0.817826	0.846947	0.866213	0.859825	0.884153	0.914414	0.918126	0.919817	0.915833	0.930627	0.928038	0.940596
9.39857	0.782905	0.743576	0.747885	0.69356	0.794546	0.762087	0.812583	0.784088	0.805897	0.816542	0.794228	0.828062	0.838434	0.83988	0.848555	0.857651	0.871578	0.898456	0.902485	0.904889	0.897847	0.916068	0.922586	0.939016
9.64857	0.712841	0.74409	0.706829	0.734143	0.784909	0.761256	0.832654	0.780996	0.790796	0.804078	0.78003	0.819878	0.820352	0.819959	0.847454	0.846423	0.854331	0.8884	0.895783	0.900609	0.897859	0.905192	0.91125	0.931532
9.89857	0.766112	0.704431	0.743106	0.71794	0.791053	0.746347	0.810105	0.769518	0.79143	0.800448	0.772891	0.804519	0.80524	0.824999	0.833375	0.844235	0.863773	0.872544	0.8868	0.888005	0.888387	0.91055	0.905147	0.925137
10.1486	0.699855	0.680291	0.724081	0.674741	0.75168	0.715769	0.793415	0.756352	0.767015	0.776979	0.775044	0.789996	0.829606	0.800921	0.812247	0.824602	0.837776	0.861866	0.860949	0.865046	0.882023	0.899887	0.898303	0.923891
10.3986	0.754813	0.674296	0.727275	0.731838	0.749304	0.726618	0.796553	0.749152	0.754381	0.781064	0.75	0.787342	0.784324	0.811208	0.822143	0.830605	0.853543	0.853979	0.869362	0.872654	0.87471	0.885232	0.889016	0.915888
10.6486	0.716069	0.667017	0.689493	0.679926	0.73737	0.706465	0.786254	0.735618	0.768591	0.786678	0.741816	0.772651	0.776473	0.813854	0.813137	0.807068	0.815023	0.849498	0.855031	0.866703	0.86719	0.878074	0.879848	0.910218
10.8986	0.684178	0.654362	0.669037	0.678136	0.732924	0.700041	0.767473	0.743111	0.72553	0.753729	0.729635	0.767348	0.764393	0.779501	0.787683	0.7937	0.811166	0.827204	0.851189	0.850591	0.864448	0.883171	0.874789	0.9059
11.1486	0.711505	0.646408	0.729481	0.665976	0.720771	0.699545	0.752586	0.724148	0.722716	0.753147	0.729977	0.759142	0.749688	0.759619	0.779675	0.791144	0.792896	0.816034	0.837398	0.839672	0.837854	0.865299	0.866133	0.9012
11.3986	0.704237	0.656423	0.65832	0.65651	0.719296	0.689485	0.74259	0.713876	0.718904	0.733546	0.717447	0.777803	0.737462	0.766645	0.776169	0.78084	0.802764	0.813087	0.820272	0.840595	0.842998	0.857376	0.85539	0.891773
11.6486	0.680418	0.62006	0.617078	0.671468	0.697786	0.669216	0.741579	0.690593	0.691089	0.721988	0.698295	0.752771	0.734665	0.758785	0.763305	0.760595	0.773549	0.797597	0.812975	0.816062	0.828917	0.841497	0.842379	0.88482
11.8986	0.661546	0.612619	0.653235	0.63823	0.695453	0.666483	0.718885	0.694302	0.69676	0.696397	0.700274	0.715792	0.720952	0.742134	0.742709	0.748314	0.759477	0.789508	0.805311	0.804607	0.805091	0.829385	0.832202	0.875734
12.1486	0.659924	0.588099	0.641068	0.61147	0.677166	0.65561	0.719484	0.699299	0.681071	0.709186	0.687194	0.714802	0.703478	0.716466	0.736734	0.746475	0.745829	0.756696	0.782571	0.786469	0.801791	0.81676	0.822367	0.868894
12.3986	0.65915	0.600423	0.611948	0.631089	0.681482	0.621661	0.712652	0.678751	0.664496	0.678385	0.678652	0.696304	0.691147	0.709141	0.719712	0.721423	0.734598	0.757572	0.765598	0.782014	0.792364	0.800746	0.807916	0.859003
12.6486	0.674496	0.59785	0.625776	0.590504	0.670503	0.630886	0.682192	0.662024	0.646637	0.67301	0.655034	0.682753	0.678464	0.703805	0.71345	0.717217	0.727694	0.745622	0.756069	0.765564	0.768182	0.785612	0.788894	0.843345
12.8986	0.617482	0.588787	0.586773	0.612387	0.645002	0.604422	0.669065	0.656006	0.641388	0.649113	0.644208	0.680392	0.665019	0.668113	0.687151	0.696252	0.703113	0.730738	0.744462	0.750633	0.753415	0.767945	0.771921	0.829387
13.1486	0.612203	0.581141	0.562141	0.587619	0.625191	0.600785	0.652058	0.624841	0.634124	0.648627	0.641023	0.651813	0.658424	0.65457	0.685417	0.694119	0.702155	0.709093	0.722434	0.737324	0.734356	0.7513	0.749934	0.810579
13.3986	0.588865	0.56443	0.591879	0.603015	0.634481	0.605271	0.663335	0.619022	0.630829	0.6592	0.620045	0.646711	0.642141	0.651658	0.662645	0.675741	0.682122	0.707599	0.716609	0.732617	0.733749	0.740161	0.737902	0.799401
13.6486	0.548128	0.543015	0.520431	0.527771	0.606683	0.551003	0.623359	0.593168	0.57207	0.598602	0.586305	0.608812	0.607317	0.615028	0.638815	0.643516	0.632821	0.660893	0.678597	0.697163	0.69248	0.708679	0.716651	0.791919
13.8986	0.566428	0.502843	0.510231	0.519877	0.570462	0.534007	0.616057	0.58504	0.551794	0.592297	0.564129	0.606609	0.581996	0.600328	0.610941	0.609036	0.61842	0.640825	0.661784	0.671572	0.673047	0.691148	0.688942	0.77028
14.1486	0.521158	0.489372	0.511257	0.501888	0.55229	0.531815	0.586755	0.556574	0.539204	0.580247	0.559123	0.57822	0.554622	0.590124	0.599219	0.580617	0.603591	0.616115	0.637152	0.649002	0.656705	0.671978	0.673417	0.758019
14.3986	0.500974	0.467108	0.483892	0.473685	0.526907	0.495771	0.562729	0.544797	0.52133	0.545247	0.529596	0.561799	0.536838	0.568625	0.559818	0.564985	0.580147	0.5993	0.607217	0.627113	0.628332	0.645147	0.647267	0.736315
14.6486	0.51225	0.488505	0.477248	0.506482	0.541663	0.520434	0.563415	0.546795	0.543891	0.546474	0.516825	0.556916	0.546761	0.545964	0.558044	0.567074	0.573361	0.60197	0.607692	0.622082	0.62049	0.625825	0.622023	0.705432
14.8986	0.516126	0.45544	0.459104	0.450357	0.500718	0.495704	0.531377	0.505892	0.505931	0.510039	0.502649	0.528935	0.520471	0.526854	0.54005	0.538487	0.552508	0.567435	0.57132	0.578549	0.594632	0.597582	0.598644	0.689846
15.1486	0.484241	0.429261	0.449933	0.436888	0.484396	0.464131	0.513582	0.481873	0.480461	0.507041	0.476517	0.504729	0.501715	0.507756	0.507877	0.505182	0.515688	0.536574	0.543015	0.56424	0.563308	0.574719	0.578037	0.675474
15.3986	0.449064	0.434135	0.432841	0.417525	0.479004	0.435314	0.503564	0.460962	0.457667	0.465536	0.462173	0.481036	0.480863	0.486483	0.490803	0.498241	0.498253	0.519889	0.536332	0.53949	0.549772	0.562023	0.561046	0.660531
15.6486	0.442623	0.415383	0.400847	0.416748	0.44622	0.427774	0.470129	0.443881	0.447496	0.468517	0.437804	0.475199	0.463841	0.472033	0.476985	0.476071	0.480322	0.500017	0.503882	0.526454	0.531349	0.540076	0.545436	0.644746
15.8986	0.424504	0.39593	0.426593	0.397916	0.439957	0.418971	0.46816	0.445	0.440374	0.460554	0.446004	0.457674	0.450029	0.462598	0.456308	0.463662	0.474381	0.478442	0.493435	0.520094	0.524803	0.519179	0.52694	0.625761
16.1486	0.431684	0.388712	0.414145	0.392164	0.426289	0.412829	0.445557	0.42758	0.42116	0.433282	0.422219	0.427247	0.434238	0.441843	0.451501	0.450062	0.457151	0.476441	0.481423	0.499099	0.508282	0.505833	0.504195	0.604581
16.3986	0.416552	0.394288	0.37837	0.379389	0.421174	0.401988	0.444982	0.415081	0.41312	0.431	0.413823	0.445739	0.429371	0.435757	0.442094	0.435495	0.441664	0.452026	0.464981	0.487221	0.491086	0.493236	0.494119	0.591521
16.6486	0.408577	0.397161	0.375658	0.370757	0.424624	0.387903	0.433737	0.419891	0.400811	0.428498	0.402602	0.418558	0.429001	0.428332	0.430634	0.436052	0.438311	0.449531	0.459915	0.470047	0.478492	0.478433	0.480582	0.575709
16.8986	0.410735	0.369013	0.37928	0.378227	0.420453	0.385036	0.431761	0.406018	0.407254	0.424089	0.40194	0.418873	0.417125	0.427423	0.444021	0.429419	0.445032	0.449388	0.452548	0.460659	0.466978	0.465633	0.471997	0.563684
17.1486	0.382602	0.369853	0.364748	0.372694	0.399621	0.372261	0.418503	0.404596	0.421964	0.428852	0.394715	0.40687	0.408002	0.417949	0.420859	0.420533	0.427274	0.431405	0.446214	0.451021	0.460656	0.462506	0.459605	0.551389
17.3986	0.38619	0.35224	0.361647	0.370579	0.394486	0.381553	0.424724	0.392941	0.389971	0.411272	0.398138	0.412605	0.401485	0.412666	0.414221	0.413541	0.425437	0.433552	0.444284	0.445546	0.456246	0.451956	0.4498	0.539094
17.6486	0.38515	0.361425	0.368672	0.357741	0.393978	0.394182	0.417416	0.394093	0.394788	0.400678	0.386332	0.403211	0.405382	0.419091	0.417627	0.418322	0.425549	0.429504	0.429025	0.445562	0.454853	0.449909	0.444333	0.53079
17.8986	0.369012	0.356964	0.376992	0.371139	0.395596	0.375152	0.425642	0.404829	0.393049	0.407278	0.395787	0.399025	0.404218	0.419616	0.413829	0.414997	0.420936	0.42672	0.434115	0.437996	0.440433	0.449017	0.439378	0.522869
18.1486	0.384082	0.396262	0.357272	0.370776	0.394225	0.387298	0.410744	0.400463	0.39525	0.39696	0.397399	0.406684	0.417019	0.421347	0.416267	0.416248	0.425777	0.432312	0.436614	0.435278	0.438568	0.443202	0.437673	0.51752
18.3986	0.368353	0.360374	0.352263	0.366103	0.39754	0.376259	0.421154	0.389913	0.392125	0.397855	0.388099	0.402266	0.406417	0.416046	0.413459	0.411782	0.41514	0.421394	0.43205	0.433181	0.433918	0.436229	0.432532	0.512187
18.6486	0.386722	0.355704	0.357937	0.338763	0.399218	0.359266	0.4141	0.397822	0.393181	0.392501	0.381438	0.409891	0.406757	0.418074	0.412748	0.411111	0.425879	0.422699	0.426093	0.43045	0.435023	0.436166	0.424924	0.503063
18.8986	0.373736	0.358899	0.374667	0.367757	0.398791	0.37532	0.407835	0.396174	0.385078	0.391182	0.382768	0.405025	0.401496	0.406502	0.413544	0.40475	0.419218	0.423717	0.42343	0.427595	0.429147	0.429679	0.42451	0.500776
19.1486	0.393667	0.366805	0.377108	0.367103	0.415907	0.378474	0.404322	0.40334	0.396421	0.392906	0.370736	0.403131	0.403313	0.409645	0.411041	0.4055	0.421128	0.429133	0.426025	0.433941	0.426081	0.425123	0.42063	0.494932

## Sheet: Fig3g_N_vs_t_all
Time_h	NormNumMolec_dimensionless_Droplet#1_InitialRadius_1.831_um	NormNumMolec_dimensionless_Droplet#2_InitialRadius_1.85_um	NormNumMolec_dimensionless_Droplet#3_InitialRadius_2.013_um	NormNumMolec_dimensionless_Droplet#4_InitialRadius_2.117_um	NormNumMolec_dimensionless_Droplet#5_InitialRadius_2.251_um	NormNumMolec_dimensionless_Droplet#6_InitialRadius_2.271_um	NormNumMolec_dimensionless_Droplet#7_InitialRadius_2.324_um	NormNumMolec_dimensionless_Droplet#8_InitialRadius_2.458_um	NormNumMolec_dimensionless_Droplet#9_InitialRadius_2.528_um	NormNumMolec_dimensionless_Droplet#10_InitialRadius_2.572_um	NormNumMolec_dimensionless_Droplet#11_InitialRadius_2.687_um	NormNumMolec_dimensionless_Droplet#12_InitialRadius_2.717_um	NormNumMolec_dimensionless_Droplet#13_InitialRadius_2.848_um	NormNumMolec_dimensionless_Droplet#14_InitialRadius_2.871_um	NormNumMolec_dimensionless_Droplet#15_InitialRadius_3.232_um	NormNumMolec_dimensionless_Droplet#16_InitialRadius_3.393_um	NormNumMolec_dimensionless_Droplet#17_InitialRadius_3.403_um	NormNumMolec_dimensionless_Droplet#18_InitialRadius_4.026_um	NormNumMolec_dimensionless_Droplet#19_InitialRadius_4.257_um	NormNumMolec_dimensionless_Droplet#20_InitialRadius_4.942_um	NormNumMolec_dimensionless_Droplet#21_InitialRadius_5.251_um	NormNumMolec_dimensionless_Droplet#22_InitialRadius_5.941_um	NormNumMolec_dimensionless_Droplet#23_InitialRadius_7.163_um	Norm._Num._Molecules_dimensionless_Model
2.89856	1	1	1	1	1	1	1	1	1	1	1	1	1	1	1	1	1	1	1	1	1	1	1	1
3.14856	0.964199	0.961708	0.957043	1.0461	0.983839	0.980168	1.01253	0.979944	0.985438	0.996898	0.990853	0.994625	1.00137	0.997376	1.0017	1.00326	1.00649	1.00808	1.00496	1.00209	0.987455	1.00449	1.00336	1
3.39856	0.946466	0.965162	1.00925	0.931047	0.960569	0.95495	0.978294	0.979574	0.990573	0.986916	0.981861	0.990381	0.987302	0.997304	1.0042	1.00072	1.00575	1.01221	1.01491	1.01456	1.01163	1.00689	1.00682	1
3.64856	0.981125	0.939726	0.942912	1.01625	0.983147	0.962663	0.988667	0.973204	0.954186	0.977018	0.97536	0.981581	0.981816	0.990691	0.993302	0.971063	0.990996	0.990907	0.992484	0.996109	0.974825	0.998332	0.99863	1
3.89856	0.974649	0.934889	0.93695	0.967627	0.971059	0.962578	0.996792	0.970231	0.982772	0.983895	0.968412	0.980844	0.98388	0.985073	0.98867	0.973173	0.991871	0.996741	0.99291	0.99472	0.977968	0.996683	0.998908	1
4.14857	0.953201	0.95054	0.947161	0.944296	0.958379	0.953139	0.984779	0.961505	0.947817	0.970261	0.960464	0.975455	0.976645	0.98224	0.985322	0.987245	0.985199	0.99198	0.990041	0.99285	0.991857	0.993392	0.99833	1
4.39857	0.881086	0.921999	0.957137	0.933866	0.951301	0.92938	0.99316	0.948191	0.924871	0.971443	0.955246	0.97528	0.97316	0.98193	0.985175	0.984138	0.993097	1.00079	1.00039	1.00192	0.99885	0.969783	1.00099	1
4.64856	0.91456	0.905402	0.937689	0.957737	0.94748	0.934333	0.945981	0.938167	0.9271	0.954682	0.945208	0.966468	0.94435	0.980583	0.977519	0.980387	0.992513	1.00239	0.999598	0.998787	0.97731	0.975922	1.00007	1
4.89857	0.928453	0.876968	0.878027	0.902814	0.939943	0.906334	0.977464	0.93881	0.952501	0.95761	0.944147	0.938334	0.965752	0.97423	0.97703	0.96333	0.986888	1.00239	1.00423	1.0046	1.00269	1.00224	1.00297	1
5.14857	0.951558	0.885356	0.898678	0.959455	0.953576	0.926818	0.951831	0.926867	0.950481	0.939544	0.93663	0.967809	0.956899	0.969346	0.979271	0.964372	0.98798	1.00216	1.00603	1.01017	1.00642	1.00619	1.00633	1
5.39857	0.896893	0.870798	0.890121	0.934842	0.934588	0.906649	0.970163	0.921081	0.939611	0.949445	0.931192	0.964293	0.945306	0.964483	0.966124	0.966955	0.972612	0.981937	0.980438	0.965122	0.963301	0.969094	0.979849	1
5.64857	0.834496	0.862122	0.88073	0.929459	0.929452	0.901858	0.940178	0.915385	0.936329	0.938927	0.929273	0.946463	0.949987	0.962257	0.965579	0.967104	0.9788	0.985942	0.990726	0.988421	0.989143	1.00477	0.997018	1
5.89857	0.85797	0.856215	0.869716	0.919851	0.922195	0.901721	0.957507	0.905569	0.936755	0.934567	0.928609	0.945393	0.943473	0.95626	0.965405	0.966173	0.97931	0.987503	0.993432	0.99142	0.971318	1.00459	0.997526	1
6.14857	0.861826	0.849084	0.848229	0.913414	0.904133	0.871744	0.945102	0.911251	0.9245	0.931772	0.91248	0.943249	0.947165	0.948292	0.956723	0.962725	0.973209	0.983559	0.989955	0.986818	0.987845	1.00242	0.994324	1
6.39857	0.856045	0.841149	0.852658	0.900498	0.899337	0.868109	0.93191	0.90563	0.918849	0.920624	0.90982	0.941158	0.914118	0.950434	0.954428	0.960341	0.968899	0.983881	0.989111	0.96785	0.989544	1.00427	0.996973	1
6.64857	0.84905	0.817482	0.81476	0.863866	0.902909	0.877224	0.933202	0.896313	0.882189	0.90768	0.9093	0.930452	0.925692	0.942443	0.951745	0.946687	0.965894	0.979866	0.987436	0.986918	0.98927	0.987095	0.995839	1
6.89857	0.807077	0.840034	0.816703	0.879634	0.884565	0.861749	0.930754	0.880261	0.907098	0.920926	0.899882	0.908808	0.931622	0.93856	0.947803	0.947531	0.963129	0.980046	0.985254	0.969059	0.987065	0.990036	0.991907	1
7.14857	0.80394	0.815829	0.846269	0.838856	0.891271	0.864891	0.926015	0.887035	0.876925	0.907785	0.897354	0.927069	0.923175	0.936361	0.945286	0.940464	0.964451	0.97528	0.978842	0.981786	0.960522	0.999783	0.992424	1
7.39857	0.830031	0.832026	0.844113	0.861145	0.8841	0.855693	0.915346	0.886194	0.875617	0.905726	0.886234	0.909253	0.9103	0.926422	0.935281	0.934661	0.955038	0.961771	0.970095	0.956566	0.951686	0.977181	0.988499	1
7.64857	0.780149	0.780187	0.817777	0.809104	0.893759	0.857741	0.93714	0.868001	0.893351	0.887983	0.880236	0.914416	0.930805	0.921244	0.946859	0.949072	0.961062	0.983468	0.992124	0.992472	0.98376	0.989925	0.996043	1
7.89857	0.77026	0.810368	0.806736	0.820129	0.872651	0.850505	0.92583	0.873538	0.898741	0.907858	0.881812	0.901716	0.913846	0.933408	0.939373	0.942381	0.960231	0.977696	0.985658	0.987254	0.971917	1.0035	0.992851	1
8.14857	0.816977	0.804294	0.814232	0.840852	0.875067	0.848641	0.916478	0.870048	0.884268	0.900132	0.872923	0.90171	0.905049	0.918022	0.924186	0.910956	0.944853	0.954442	0.96495	0.971938	0.975394	0.990337	0.984496	1
8.39857	0.785913	0.798192	0.803274	0.802103	0.86849	0.835252	0.916565	0.860923	0.873553	0.89535	0.867071	0.902446	0.894278	0.916385	0.918899	0.914315	0.938331	0.950318	0.960474	0.948205	0.94945	0.964205	0.983905	1
8.64857	0.74169	0.777024	0.772794	0.828469	0.858632	0.833732	0.90804	0.866575	0.881462	0.86743	0.877629	0.900522	0.895776	0.921056	0.928543	0.930517	0.95559	0.975368	0.985925	0.99202	0.982419	1.0039	0.994198	1
8.89857	0.744215	0.791153	0.807737	0.7548	0.864821	0.829658	0.910799	0.85517	0.850935	0.889658	0.85867	0.902584	0.896588	0.893546	0.927784	0.931329	0.945868	0.974055	0.983679	0.991972	0.98381	1.00424	0.992124	1
9.14857	0.744825	0.793079	0.763224	0.818543	0.853541	0.817675	0.899846	0.850919	0.86644	0.884017	0.855827	0.888249	0.887005	0.897853	0.922496	0.909139	0.942721	0.967476	0.971947	0.977972	0.978265	0.980945	0.986649	1
9.39857	0.771633	0.78664	0.800972	0.760658	0.852991	0.807538	0.890432	0.851644	0.870538	0.8797	0.857371	0.88586	0.89368	0.905254	0.916339	0.920665	0.938596	0.956452	0.96247	0.968139	0.952641	0.988418	0.982503	1
9.64857	0.732724	0.792784	0.76185	0.778649	0.848534	0.81851	0.897418	0.855823	0.862587	0.873159	0.853325	0.887576	0.888009	0.891979	0.913644	0.913109	0.93387	0.951081	0.957259	0.950064	0.967537	0.962871	0.978227	1
9.89857	0.756522	0.763062	0.780122	0.798887	0.851288	0.799149	0.887818	0.844963	0.843494	0.857576	0.849945	0.884322	0.895088	0.894599	0.910842	0.913968	0.93648	0.948259	0.960973	0.962283	0.967059	0.987969	0.978393	1
10.1486	0.737061	0.770692	0.77775	0.763265	0.839219	0.799018	0.882407	0.846	0.854101	0.858655	0.846051	0.875657	0.89762	0.889701	0.899192	0.902177	0.921269	0.936549	0.946121	0.931488	0.959127	0.964312	0.972304	1
10.3986	0.794446	0.76437	0.790794	0.790771	0.836806	0.800833	0.882138	0.840528	0.829278	0.858242	0.837489	0.876233	0.888979	0.896857	0.903482	0.905057	0.930317	0.937472	0.950287	0.953811	0.959024	0.963185	0.970659	1
10.6486	0.779684	0.755234	0.782452	0.760601	0.831251	0.79576	0.878974	0.837941	0.849352	0.862139	0.831303	0.869664	0.871858	0.892447	0.896186	0.893219	0.912832	0.933159	0.942821	0.948995	0.956459	0.974286	0.966635	1
10.8986	0.736013	0.746747	0.757016	0.790797	0.829716	0.78449	0.868361	0.840148	0.821471	0.85089	0.821089	0.867802	0.873077	0.880775	0.888798	0.891547	0.911542	0.926974	0.941858	0.928156	0.955241	0.975427	0.965657	1
11.1486	0.76976	0.741755	0.790093	0.757235	0.822141	0.791158	0.855188	0.831076	0.828909	0.846684	0.824819	0.860765	0.868598	0.872059	0.88536	0.886319	0.90221	0.918635	0.936377	0.922111	0.929415	0.954656	0.961089	1
11.3986	0.773444	0.751111	0.765055	0.750114	0.816763	0.783618	0.851716	0.825507	0.817156	0.842866	0.823168	0.867109	0.867625	0.875996	0.885017	0.884849	0.910125	0.922724	0.931137	0.941693	0.948418	0.967439	0.959201	1
11.6486	0.760809	0.746537	0.754147	0.782454	0.812319	0.777278	0.855114	0.819558	0.819828	0.839207	0.814376	0.857102	0.861883	0.868781	0.874923	0.873913	0.896721	0.913402	0.925131	0.912345	0.941928	0.959586	0.952034	1
11.8986	0.7362	0.741244	0.752672	0.77078	0.814302	0.777245	0.841274	0.822157	0.819993	0.815303	0.812308	0.839563	0.858515	0.863711	0.868267	0.863106	0.889905	0.912314	0.923719	0.927966	0.932599	0.955324	0.950292	1
12.1486	0.737583	0.732272	0.760241	0.729036	0.808956	0.770055	0.851008	0.822798	0.811519	0.828656	0.811445	0.840071	0.850641	0.85355	0.866906	0.869746	0.885584	0.898685	0.914172	0.901521	0.933295	0.951657	0.946453	1
12.3986	0.73936	0.73604	0.736605	0.739463	0.809493	0.75368	0.850127	0.817051	0.7929	0.81656	0.805794	0.832826	0.849707	0.853072	0.860323	0.853856	0.881988	0.900506	0.906104	0.919312	0.929872	0.946721	0.940527	1
12.6486	0.760994	0.733517	0.753079	0.731736	0.808788	0.765381	0.835099	0.808582	0.78768	0.820002	0.797815	0.83527	0.844311	0.850574	0.858655	0.855649	0.882531	0.897713	0.90281	0.89833	0.922771	0.942299	0.935433	1
12.8986	0.732954	0.730331	0.739907	0.767841	0.797252	0.751953	0.833612	0.809925	0.801059	0.810732	0.795768	0.832993	0.835003	0.840719	0.851376	0.855345	0.876758	0.892026	0.907488	0.896118	0.918158	0.937051	0.930713	1
13.1486	0.725598	0.720025	0.721276	0.7471	0.789955	0.742345	0.811659	0.799476	0.783717	0.809864	0.799495	0.824786	0.841583	0.836323	0.854849	0.858654	0.880767	0.890494	0.902921	0.909324	0.914131	0.934467	0.925183	1
13.3986	0.68212	0.69254	0.734834	0.742539	0.774156	0.740882	0.813541	0.776628	0.773639	0.811724	0.788535	0.811546	0.831581	0.836	0.848716	0.851701	0.873256	0.89413	0.906087	0.913882	0.91544	0.935045	0.923068	1
13.6486	0.710544	0.724678	0.713977	0.729062	0.782155	0.735109	0.817719	0.78707	0.774703	0.787418	0.771001	0.804078	0.813551	0.811971	0.83046	0.828769	0.842578	0.862064	0.874131	0.885998	0.873531	0.896091	0.904955	1
13.8986	0.718455	0.702358	0.710589	0.720209	0.770003	0.73106	0.815767	0.787047	0.7659	0.793523	0.76342	0.802417	0.807766	0.808659	0.817744	0.80226	0.83572	0.854624	0.86813	0.876186	0.868172	0.90309	0.894405	1
14.1486	0.702773	0.703708	0.716921	0.725971	0.765853	0.73504	0.804023	0.777823	0.760636	0.789273	0.761284	0.793258	0.789961	0.805331	0.812207	0.801853	0.829684	0.844935	0.857684	0.866802	0.87639	0.884485	0.88839	1
14.3986	0.68304	0.699915	0.706553	0.708997	0.752556	0.711987	0.797236	0.772821	0.754036	0.775902	0.749878	0.789079	0.787629	0.798431	0.793858	0.796062	0.822391	0.837828	0.839266	0.859471	0.850925	0.884831	0.879063	1
14.6486	0.665537	0.671997	0.669221	0.723096	0.748821	0.728746	0.787661	0.773282	0.756544	0.783164	0.755736	0.797502	0.805939	0.800999	0.808512	0.816194	0.836738	0.85956	0.866414	0.87064	0.874711	0.893902	0.881761	1
14.8986	0.710475	0.697351	0.684337	0.682623	0.745581	0.72668	0.79224	0.761855	0.760009	0.771027	0.750134	0.787565	0.79554	0.793845	0.805356	0.794371	0.828014	0.840821	0.843899	0.836306	0.86249	0.876117	0.867793	1
15.1486	0.695083	0.693944	0.699887	0.69233	0.742534	0.717635	0.785508	0.754567	0.745785	0.772197	0.736067	0.77286	0.786522	0.782611	0.78533	0.77849	0.806169	0.821548	0.825963	0.828244	0.830838	0.861942	0.85575	1
15.3986	0.678846	0.703983	0.694693	0.697991	0.741946	0.705164	0.782109	0.74281	0.735212	0.752414	0.729407	0.759331	0.772599	0.771117	0.775845	0.767645	0.797455	0.813544	0.82253	0.813646	0.827153	0.846836	0.849387	1
15.6486	0.69186	0.699647	0.675958	0.703315	0.728453	0.706287	0.770401	0.738496	0.728232	0.756181	0.719514	0.760358	0.7708	0.764865	0.773411	0.766364	0.792901	0.807412	0.810365	0.813887	0.823033	0.84979	0.84597	1
15.8986	0.688717	0.688734	0.702759	0.684064	0.732653	0.706256	0.772936	0.744779	0.736637	0.758048	0.728943	0.756775	0.770762	0.769006	0.765197	0.75775	0.797019	0.802891	0.811046	0.829061	0.835581	0.8325	0.842079	1
16.1486	0.699541	0.690386	0.705775	0.689465	0.732085	0.706403	0.767356	0.741598	0.727659	0.742755	0.719646	0.736924	0.758606	0.757246	0.768418	0.760001	0.789262	0.804221	0.80907	0.820895	0.83122	0.829462	0.833957	1
16.3986	0.69569	0.70134	0.682894	0.701218	0.735122	0.707437	0.771547	0.739222	0.731094	0.750659	0.722982	0.759188	0.766305	0.764596	0.771176	0.750263	0.788141	0.793197	0.806823	0.821372	0.828048	0.841942	0.835336	1
16.6486	0.696914	0.710579	0.691559	0.705012	0.745205	0.704393	0.771427	0.749785	0.731391	0.756057	0.723662	0.747677	0.778988	0.76691	0.770059	0.762266	0.794348	0.803972	0.81085	0.806224	0.827153	0.840936	0.834765	1
16.8986	0.705445	0.692556	0.698836	0.699519	0.752104	0.709652	0.78129	0.74974	0.743096	0.764144	0.730586	0.759888	0.779829	0.775402	0.788552	0.768878	0.807316	0.812393	0.815828	0.808849	0.830136	0.828038	0.837344	1
17.1486	0.683917	0.700661	0.697009	0.70645	0.742295	0.706399	0.774783	0.751547	0.752377	0.766917	0.727917	0.756907	0.771435	0.771309	0.776553	0.768001	0.798491	0.803475	0.814582	0.805308	0.828646	0.843042	0.83354	1
17.3986	0.684048	0.696616	0.700106	0.720059	0.744171	0.71679	0.785732	0.749872	0.741194	0.762649	0.737303	0.764198	0.779532	0.775407	0.77994	0.764688	0.804797	0.812073	0.820399	0.821315	0.83265	0.843236	0.834362	1
17.6486	0.693263	0.705666	0.706744	0.71903	0.75106	0.731571	0.788779	0.759445	0.751272	0.76321	0.736629	0.768353	0.783682	0.786049	0.788367	0.780906	0.811955	0.816673	0.81309	0.820037	0.839009	0.848716	0.837117	1
17.8986	0.680797	0.700829	0.717792	0.731426	0.757618	0.723794	0.8002	0.774886	0.754859	0.775249	0.749843	0.773542	0.796848	0.794025	0.794083	0.78763	0.817216	0.822908	0.830613	0.82249	0.838276	0.855744	0.84032	1
18.1486	0.687442	0.733715	0.70471	0.731923	0.760408	0.731725	0.796608	0.774008	0.763276	0.774231	0.756504	0.779673	0.810432	0.801817	0.803037	0.794711	0.828249	0.834001	0.837865	0.836059	0.843105	0.858329	0.845712	1
18.3986	0.695328	0.711161	0.707292	0.712472	0.766639	0.731818	0.805583	0.770821	0.757118	0.778059	0.753877	0.780291	0.80051	0.799322	0.803519	0.793719	0.823341	0.828444	0.836624	0.836494	0.836443	0.855741	0.844479	1
18.6486	0.716301	0.703954	0.701795	0.688571	0.771033	0.71409	0.805238	0.780097	0.770283	0.779649	0.750839	0.793769	0.811267	0.807762	0.809553	0.799962	0.836573	0.836242	0.839523	0.841095	0.845465	0.861646	0.844672	1
18.8986	0.684488	0.714893	0.723827	0.718849	0.769613	0.731853	0.795886	0.780829	0.765846	0.781309	0.758079	0.79408	0.802721	0.803267	0.813338	0.799414	0.835379	0.840495	0.841291	0.836604	0.843717	0.854809	0.847704	1
19.1486	0.697668	0.712094	0.717139	0.715482	0.787147	0.740466	0.790919	0.789731	0.777108	0.786308	0.744985	0.796479	0.816432	0.802601	0.817095	0.805011	0.842552	0.849827	0.848971	0.850746	0.852009	0.863092	0.849875	1
