# Supplementary material for: A label-free method for measuring the composition of multicomponent biomolecular condensates
Source: Nat Chem. 2025 Sep 3;17(12):1891–902. doi: 10.1038/s41557-025-01928-3 (PMC12669041; doi:10.1038/s41557-025-01928-3)
Supplement: Supplementary file 10 — Statistical source data. [file 41557_2025_1928_MOESM10_ESM.xlsx]

## Sheet: Fig4b_Spectra
Wavelength_nm	Measured_Dilute-phase_Spectra_AU	RNA_Contribution_AU	Protein_Contribution_AU	Interaction_Contribution_AU	Combined_sum_of_contributions_AU
200	204.172	102.931	21.7511	83.1727	305.827
201	206.952	101.347	28.8334	68.6676	279.735
202	200.932	102.15	34.2486	57.4103	261.435
203	191.012	99.5689	39.6097	46.6727	240.829
204	185.772	98.83	40.269	40.2867	226.841
205	179.812	97.6902	39.9446	33.4894	210.573
206	173.832	96.189	38.9146	29.4937	199.339
207	167.451	95.2235	36.2418	26.9458	190.152
208	158.131	92.7858	33.7853	24.9132	180.83
209	153.391	91.1756	31.5245	22.3856	171.454
210	146.651	87.9494	29.7787	20.9955	163.455
211	140.371	83.8956	27.9196	19.7954	154.928
212	134.751	80.5039	26.6219	18.7418	147.944
213	126.591	75.9754	25.0764	16.9734	138.019
214	118.111	70.9459	23.3728	15.8268	128.788
215	110.291	65.7116	22.0709	15.2561	121.009
216	100.471	59.2882	21.0513	12.4446	107.443
217	91.6605	53.3048	19.9111	11.7213	98.7442
218	82.8344	47.2299	18.911	10.4182	88.831
219	74.4423	41.3728	17.8903	9.20797	79.3175
220	66.4042	36.4129	17.2307	7.41935	69.8025
221	59.7382	31.6666	16.5066	6.48799	62.3036
222	53.7761	27.5866	15.7311	6.10422	56.6123
223	48.344	24.3561	15.0101	4.92735	50.0977
224	43.7639	20.7972	14.1362	4.99409	45.8102
225	39.8198	18.4983	13.251	4.34269	41.2074
226	37.1457	17.569	12.3137	3.6732	37.8827
227	35.2236	16.6837	11.4624	3.75529	36.3249
228	33.8115	16.2884	10.7214	3.45952	34.5444
229	32.4514	15.6875	9.97882	3.08768	32.3911
230	31.7393	15.6581	9.25786	2.85708	31.1385
231	31.7652	16.509	8.30566	2.94361	31.2257
232	31.5631	17.4388	7.20773	2.89972	30.9619
233	31.679	18.2353	6.07426	2.961	30.7584
234	32.1549	19.7248	5.05975	3.2687	31.9035
235	32.8328	20.8457	4.27596	3.22036	32.1354
236	34.0147	22.0804	3.51535	3.35478	32.9023
237	35.6626	23.8417	2.87267	3.72573	34.8288
238	37.6785	25.9166	2.30364	4.16386	37.2889
239	40.3925	28.2965	1.83812	4.14886	39.1705
240	43.2304	31.1816	1.49311	4.59759	42.6879
241	46.0543	33.5178	1.24646	4.65281	44.8978
242	48.7242	35.4882	1.0647	5.05659	47.5659
243	51.3061	37.3671	0.917966	5.32903	49.8914
244	55.22	40.7183	0.812429	5.44587	53.3915
245	60.3079	44.6968	0.699681	6.13355	58.7549
246	64.6858	48.1656	0.638949	6.60654	63.1931
247	67.4557	49.6742	0.596756	6.90979	65.3201
248	70.0476	51.3876	0.539114	6.93116	67.0223
249	74.8115	55.671	0.567476	7.57742	72.7416
250	79.1734	59.7626	0.568543	7.69881	77.0987
251	83.1573	62.7741	0.587635	8.65726	82.2167
252	86.4032	65.2889	0.588187	9.03376	85.5521
253	88.7011	66.8586	0.620154	9.14909	87.4049
254	90.813	68.5197	0.636156	9.64986	90.1726
255	92.8389	69.8541	0.668123	10.1653	92.6616
256	93.9808	70.8357	0.705755	10.1053	93.5502
257	94.6707	71.1117	0.743902	10.3661	94.4323
258	94.5687	70.5077	0.759904	10.8245	94.8426
259	93.8146	69.4421	0.814015	11.0211	94.2594
260	92.3925	68.0061	0.823837	10.8187	92.3925
261	90.8724	66.7096	0.826964	10.6835	90.8046
262	88.7323	65.2694	0.890861	10.3977	88.8058
263	85.9282	63.0363	0.938793	10.5883	87.0358
264	83.1581	60.8468	1.00578	10.2692	84.2183
265	79.908	58.5615	1.08925	9.89758	81.2071
266	76.9879	56.3938	1.1207	9.66182	78.5574
267	74.1718	53.7034	1.19386	9.54276	75.6808
268	71.0737	51.5096	1.24231	8.7872	71.8899
269	67.2856	48.8192	1.2887	8.17308	67.9083
270	63.2155	45.8849	1.32221	7.65039	63.8691
271	59.0714	43.1509	1.3928	6.95797	59.6977
272	55.4913	40.2645	1.43198	6.22362	55.2511
273	51.7432	37.6264	1.46755	5.51706	51.1097
274	47.8171	34.6485	1.51497	5.01104	47.0772
275	43.821	31.7316	1.53869	4.43127	42.9213
276	40.113	28.941	1.57787	3.89697	39.0062
277	36.6729	26.4379	1.56606	3.35811	35.3177
278	33.3288	23.9086	1.55271	2.86927	31.7104
279	29.9107	21.5144	1.53318	2.30769	28.0736
280	26.4466	19.0453	1.49768	1.84178	24.5543
281	23.2905	16.7055	1.4972	1.37002	21.1866
282	20.3084	14.6498	1.45501	1.14891	18.6071
283	17.5483	12.4464	1.39067	0.83011	15.645
284	14.7042	9.98291	1.34384	0.723879	12.9033
285	12.0021	8.04564	1.22337	0.382545	10.1022
286	9.79561	6.51913	1.09827	0.345824	8.37057
287	7.90011	4.97998	0.993758	0.178568	6.36265
288	6.30642	3.82502	0.888221	-0.0155612	4.67935
289	4.85932	2.62084	0.770324	0.117047	3.64609
290	3.77843	1.78648	0.677147	-0.0510162	2.35251
291	2.80433	1.26138	0.593754	-0.183819	1.45478
292	2.22444	0.681394	0.548987	-0.155678	0.891323
293	1.75975	0.266934	0.464564	-0.134104	0.439428
294	1.28625	-0.195441	0.407437	-0.0265518	0.154168
295	1.04196	-0.162117	0.363184	-0.00376544	0.192867
296	0.837062	-0.364881	0.322537	-0.0257363	-0.0983966
297	0.661367	-0.235728	0.272619	-0.104083	-0.189795
298	0.531473	-0.32916	0.252571	-0.0201722	-0.120523
299	0.573778	-0.450034	0.263423	-0.202986	-0.628702
300	0.373484	-0.512975	0.209901	-0.117156	-0.558232
301	0.411189	-0.382516	0.187278	-0.285926	-0.817967
302	0.369494	-0.512101	0.139935	-0.193428	-0.793439
303	0.2642	-0.50622	0.141518	-0.19984	-0.79994
304	0.254505	-0.418012	0.1431	-0.18746	-0.683187
305	0.228411	-0.526689	0.109147	-0.222666	-0.902494
306	0.305716	-0.500335	0.126179	-0.245445	-0.908719
307	0.360422	-0.60727	0.125701	-0.0691906	-0.632262
308	0.195127	-0.294299	0.0696036	0.0785726	-0.0535697
309	0.264033	-0.358111	0.0995105	-0.430878	-1.19703
310	0.192138	-0.445881	0.0846127	-0.250785	-0.907462
311	0.206644	-0.305838	0.0758949	-0.245275	-0.764137
312	0.236949	-0.521235	0.0924119	-0.276642	-1.03133
313	0.255654	-0.427364	0.0775141	-0.301442	-1.00637
314	0.22176	-0.50468	0.0966061	-0.128622	-0.688205
315	0.0938654	-0.43346	0.0750134	-0.171103	-0.731097
316	0.150571	-0.543008	0.0472407	-0.169937	-0.86588
317	0.175276	-0.583734	0.0745726	-0.267076	-1.09084
318	0.134782	-0.630994	0.0715197	-0.311981	-1.23895
319	0.195887	-0.514038	0.0705269	0.0551227	-0.323457
320	0.124993	-0.654513	0.065414	-0.0877837	-0.780286
321	0.0342982	-0.449132	0.0417613	0.0336101	-0.33417
322	0.0342036	-0.571749	0.0639432	0.0373014	-0.426565
323	0.175309	-0.321938	0.0475005	0.0303843	-0.208262
324	0.139815	-0.207159	0.0573225	0.0401376	-0.0624198
325	0.20992	-0.700025	0.0408797	0.0356453	-0.581512
326	0.149625	-0.386183	0.0754216	-0.176468	-0.695097
327	0.187531	-0.524481	0.0636138	0.0490899	-0.353952
328	0.290636	-0.549961	0.0688009	0.122796	-0.213717
329	0.0237418	-0.607675	0.0595681	-0.183378	-0.947492
330	0.0576473	-0.93676	0.092565	0.0721866	-0.686977
331	0.0385528	-0.41732	0.0807572	-0.0283872	-0.398389
332	0.0952582	-0.518593	0.0668894	-0.116029	-0.704407
333	0.155364	-0.742266	0.0973113	0.446976	0.328531
334	0.269669	-0.194513	0.0752036	-0.103595	-0.344933
335	0.0933746	-0.0644892	0.026831	0.123277	0.23083
336	0.20168	-0.0773376	0.049528	0.033109	0.0442997
337	0.258386	-0.250482	0.063985	0.204413	0.258701
338	0.049691	-0.378326	0.0593871	0.308934	0.3539
339	-0.0378036	-0.426021	0.0295544	0.028422	-0.334565
340	0.0593019	-0.255923	0.0568864	0.0191812	-0.157261
341	0.254007	-0.213016	0.0734034	0.190283	0.274811
342	0.0619128	-0.257662	0.0930104	-0.0017252	-0.168409
343	0.110218	-0.352401	0.0369128	-0.0540057	-0.433109
344	0.196124	-0.334758	0.0735147	-0.163268	-0.616832
345	0.123629	-0.337153	0.0611919	-0.0226784	-0.325353
346	0.112935	-0.324302	0.0550491	0.117911	-0.0124489
347	0.16844	-0.639883	0.0612661	0.31609	0.109806
348	0.117746	-0.490693	0.0777832	0.316851	0.277171
349	0.214051	-0.509204	0.0510404	0.269117	0.127956
350	0.275556	-0.429708	0.0253277	0.433146	0.538985
351	0.254462	-0.710878	0.0794395	0.176983	-0.245981
352	0.227767	-0.45584	0.0655717	0.0808545	-0.214173
353	0.224473	-0.321025	0.0759088	0.236195	0.269302
354	0.0829783	-0.44277	0.0321711	0.316065	0.27777
355	0.156084	-0.478705	0.0363282	0.543542	0.741424
356	0.180389	-0.495909	0.0425453	0.359819	0.330299
357	0.0586947	-0.419462	0.0976871	0.272985	0.27277
358	0.1248	-0.332561	0.0827893	0.129372	0.0319918
359	0.190906	-0.415103	0.0797364	0.153573	-0.000895564
360	0.211411	-0.324282	0.0674136	0.220207	0.222728
361	0.106317	-0.115852	0.0731157	0.459505	0.958037
362	0.128822	-0.347801	0.0958127	0.36267	0.537883
363	0.150527	-0.233893	0.11233	-0.0609041	-0.254209
364	0.145833	-0.451032	0.078377	0.199106	0.0609845
365	0.266138	-0.388524	0.0887141	0.578738	0.960644
366	0.212044	-0.41444	0.107291	0.565961	0.925477
367	0.256749	-0.677316	0.0723084	0.316567	0.0844546
368	0.186855	-0.523334	0.101185	0.530102	0.732379
369	0.23276	-0.300965	0.0883475	0.214733	0.255058
370	0.230866	-0.35563	0.0986846	0.202159	0.183343
371	0.166371	-0.314466	0.112627	0.579467	1.0602
372	0.0678766	-0.0851277	0.0843389	0.296833	0.645694
373	0.193382	-0.53487	0.0658361	0.871457	1.42894
374	0.195687	-0.113874	0.110678	0.277644	0.601496
375	0.295193	-0.527027	0.102475	0.312352	0.255732
376	0.247898	-0.512869	0.0798524	0.591558	0.85536
377	0.228804	-0.20164	0.0948244	0.467141	0.910587
378	0.245709	-0.107334	0.134516	0.457294	1.02314
379	0.142015	-0.306178	0.106229	0.308629	0.472224
380	0.21632	-0.0101955	0.0975107	0.345054	0.838822
381	0.172426	-0.257825	0.123813	0.421691	0.784403
382	0.129931	0.0660351	0.11973	0.496004	1.26603
383	0.0630366	-0.476923	0.104832	0.380881	0.457444
384	0.179342	-0.28853	0.115169	0.264041	0.401704
385	0.259048	-0.351471	0.141986	0.500814	0.881255
386	0.221553	-0.128667	0.121938	0.237982	0.511582
387	0.269258	-0.130626	0.11631	0.418682	0.897547
388	0.216764	-0.6187	0.108108	0.635248	0.872937
389	0.242269	-0.573615	0.119475	0.502849	0.641032
390	0.282575	-0.371283	0.148352	0.370854	0.584765
391	0.28548	-0.093595	0.111824	0.492147	1.09009
392	0.167986	-0.143904	0.148426	0.554437	1.21205
393	0.176291	-0.155881	0.119108	0.464976	0.975916
394	0.231797	0.231139	0.0954554	0.36026	1.11122
395	0.102502	-0.0147481	0.114032	0.323842	0.804591
396	0.0850076	-0.219691	0.146514	0.244687	0.459736
397	0.159713	-0.0282485	0.109987	0.136232	0.378444
398	0.307418	-0.133441	0.102814	0.422106	0.888693
399	0.208324	-0.319654	0.180615	0.411855	0.757956
400	0.199229	0.0194525	0.160568	0.568509	1.4182

## Sheet: Fig4b_dn
This is a reproduction of the distribution presented in Fig4d for RNA_avg = 1 mg/ml. See tab Fig4d for source data.

## Sheet: Fig4d_Violins
DropletID	delta_n_dimensionless_RNA_avg_0 mg/ml	delta_n_dimensionless_RNA_avg_0.1 mg/ml	delta_n_dimensionless_RNA_avg_0.2 mg/ml	delta_n_dimensionless_RNA_avg_0.5 mg/ml	delta_n_dimensionless_RNA_avg_1 mg/ml	delta_n_dimensionless_RNA_avg_2 mg/ml	delta_n_dimensionless_RNA_avg_3 mg/ml	delta_n_dimensionless_RNA_avg_4 mg/ml
Droplet #1	0.0576657	0.0548441	0.0460567	0.0419242	0.0400077	0.0402467	0.0411931	0.0407468
Droplet #2	0.0645076	0.0555805	0.0467433	0.0412009	0.0397002	0.0400151	0.0403117	0.0411024
Droplet #3	0.0622211	0.0554457	0.0479756	0.0399452	0.0408155	0.0415954	0.0408227	0.0421296
Droplet #4	0.0655001	0.0543736	0.0463758	0.0409834	0.0396981	0.0422172	0.0405371	0.0408233
Droplet #5	0.0648435	0.0550694	0.0458341	0.040444	0.0406339	0.0398548	0.0408561	0.0428883
Droplet #6	0.0641879	0.0543266	0.0461923	0.040115	0.041372	0.0396955	0.0401787	0.0404407
Droplet #7	0.0628414	0.0545209	0.0448633	0.0402364	0.0389272	0.0400628	0.0402116	0.0407628
Droplet #8	0.0687249	0.0536047	0.045742	0.0404139	0.0406404	0.0396005	0.0392723	0.0406184
Droplet #9	0.064682	0.0558736	0.0472334	0.0408668	0.0390417	0.0399104	0.040474	0.0405328
Droplet #10	0.0665743	0.0549552	0.0454575	0.0405075	0.0402491	0.0406012	0.0399664	0.0403303
Droplet #11	0.0620704	0.0555959	0.0459601	0.0403999	0.0394718	0.0398678	0.0412645	0.0405779
Droplet #12	0.0627987	0.0531171	0.0473733	0.0409855	0.0403123	0.0395729	0.0407133	0.0404694
Droplet #13	0.063267	0.0538366	0.0464921	0.0406955	0.039951	0.0392636	0.0414421	0.0407857
Droplet #14	0.0611118	0.054771	0.0470456	0.0407599	0.0404639	0.0398891	0.0397713	0.0416373
Droplet #15	0.0642632	0.0542914	0.0452448	0.0407235	0.0395708	0.0409042	0.0413787	0.0412361
Droplet #16	0.0627726	0.0555695	0.0463055	0.0403426	0.0402471	0.0406102	0.040215	0.0420956
Droplet #17	0.0611844	0.0553696	0.0478416	0.0413273	0.0401691	0.0412546	0.0406627	0.0416604
Droplet #18	0.0637822	0.0547812	0.0459443	0.0411263	0.0404484	0.0408045	0.0406005	0.0414733
Droplet #19	0.0645554	0.0552548	0.0454518	0.0415563	0.0394949	0.0406062	0.0403439	0.0412314
Droplet #20	0.0645248	0.0548161	0.0466892	0.0405654	0.0408274	0.0406406	0.0414806	0.0408855
Droplet #21	0.0619483	0.0539892	0.0458687	0.0415493	0.0394459	0.0408281	0.0396646	0.0412845
Droplet #22	0.0640251	0.0543587	0.0460889	0.0410524	0.039959	0.0401813	0.0403105	0.0414254
Droplet #23	0.0635345	0.0545919	0.04636	0.0397946	0.0412813	0.0415772	0.0398946	0.0415946
Droplet #24	0.0632011	0.0543398	0.0471203	0.0414316	0.0404397	0.0400542	0.040927	0.040697
Droplet #25	0.0618668	0.0543008	0.0464933	0.040773	0.0406287	0.0421293	0.0407431	0.0404838
Droplet #26	0.0641419	0.0558289	0.0471942	0.042025	0.0408156	0.04135	0.0423308	0.0402607
Droplet #27	0.0643216	0.0551118	0.0459116	0.0414669	0.0393461	0.0400043	0.0404886	0.0414964
Droplet #28	0.0627475	0.0527851	0.0468818	0.0407441	0.0401232	0.0400949	0.0415552	0.0404672
Droplet #29	0.0628644	0.0561978	0.0475979	0.0414041	0.0395086	0.0402982	0.0403484	0.041087
Droplet #30	0.0633131	0.0549751	0.0462278	0.0414755	0.0412681	0.0399846	0.0403905	0.0414978
Droplet #31	0.0633096	0.0541115	0.0460915	0.0407627	0.0408644	0.0408313	0.0384626	0.0406136
Droplet #32	0.0627861	0.0560056	0.0464545	0.0423319	0.0407223	0.0425571	0.0407434	0.0431862
Droplet #33	0.0651906	0.0560169	0.0470868	0.0420796	0.0392726	0.0399569	0.0416543	0.0412869
Droplet #34	0.061665	0.0542509	0.0459219	0.0412165	0.0397333	0.0406294	0.0412627	0.0411823
Droplet #35	0.063339	0.0557592	0.0466056	0.0411049	0.0404958	0.0417453	0.0421876	0.0405799
Droplet #36	0.0637836	0.0548414	0.0471559	0.0403161	0.0398417	0.0399317	0.0414978	0.0414936
Droplet #37	0.0641257	0.0554711	0.0467093	0.0404967	0.0393079	0.0401362	0.0411964	0.041662
Droplet #38	0.0633705	0.0551298	0.0474275	0.0402423	0.0408867	0.0408686	0.0415425	0.0414357
Droplet #39	0.0634231	0.0557352	0.048255	0.0405283	0.0396995	0.0412718	0.0404064	0.0411837
Droplet #40	0.0660406	0.05779	0.0465735	0.0406105	0.0399847	0.0401161	0.0414773	0.0407152
Droplet #41	0.0635926	0.0564586	0.0458491	0.0401838	0.038666	0.0374972	0.0400546	0.0409977
Droplet #42	0.0629066	0.0562396	0.0475766	0.0405566	0.0401612	0.0411468	0.0422437	0.0402662
Droplet #43	0.0633736	0.0543205	0.0479495	0.0397022	0.0406458	0.04077	0.0412469	0.0414254
Droplet #44	0.06274	0.0556534	0.047117	0.0416445	0.0396002	0.0415028	0.0398766	0.0409913
Droplet #45	0.0660937	0.0559197	0.0465951	0.0400083	0.0397645	0.041016	0.0404215	0.0402865
Droplet #46	0.0649191	0.055339	0.0466798	0.0410421	0.0406825	0.0397955	0.0414389	0.0409576
Droplet #47	0.0647763	0.0534575	0.046296	0.0410272	0.0400079	0.041244	0.0405883	0.0399956
Droplet #48	0.0641467	0.0565243	0.0480283	0.0416334	0.0401374	0.0407952	0.0406441	0.0412003
Droplet #49	0.0648822	0.0553945	0.0465104	0.0411374	0.0394759	0.0403902	0.04067	0.0410543
Droplet #50	0.0634501	0.0550746	0.0464708	0.0416166	0.0394274	0.0405676	0.0405291	0.0409588
Droplet #51	0.0647376	0.0548389	0.0471157	0.0408136	0.0401341	0.0402122	0.0417898	0.0404996
Droplet #52	0.062668	0.0550076	0.0493063	0.0411063	0.0393031	0.0407186	0.0404652	0.0415148
Droplet #53	0.0631247	0.055157	0.0469883	0.0395882	0.0399795	0.0406694	0.0408656	0.0405854
Droplet #54	0.0633979	0.0563968	0.0477653	0.0398093	0.0395645	0.04002	0.0409791	0.0409749
Droplet #55	0.063166	0.0562998	0.047959	0.0415674	0.0393456	0.0404929	0.0404427	0.0417734
Droplet #56	0.0648135	0.0551876	0.0478783	0.0406981	0.0411848	0.0406041	0.0410943	0.0416571
Droplet #57	0.0625359	0.05472	0.0475274	0.0413301	0.0399392	0.0406308	0.0414509	0.0405983
Droplet #58	0.0575385	0.0550421	0.0472332	0.0424961	0.0412033	0.0408319	0.0414931	0.0417625
Droplet #59	0.0638374	0.0554528	0.0446131	0.04186	0.0405753	0.040819	0.0410095	0.041987
Droplet #60	0.0635664	0.0561095	0.0462996	0.0415389	0.0399583	0.0401658	0.0410997	0.0426156
Droplet #61	0.0637995	0.0563612	0.0473438	0.0421312	0.0410254	0.0396856	0.0408196	0.0414524
Droplet #62	0.0643693	0.055095	0.0469554	0.0422583	0.0397951	0.040626	0.0415744	0.0410286
Droplet #63	0.0615355	0.0552057	0.0473315	0.0428747	0.0391359	0.0416963	0.0412436	0.0410324
Droplet #64	0.0636696	0.0563409	0.0475867	0.0409079	0.0397904	0.0407391	0.0409045	0.0412982
Droplet #65	0.0640248	0.0569332	0.0475167	0.0422704	0.0401555	0.0393101	0.0397426	0.0410399
Droplet #66	0.0645221	0.0543498	0.0481496	0.0408591	0.0396564	0.0408185	0.0406666	0.0416717
Droplet #67	0.0634416	0.0558811	0.0470151	0.0417263	0.039009	0.0404034	0.0409552	0.0407978
Droplet #68	0.0637793	0.0555814	0.0478658	0.0410344	0.039193	0.0399448	0.0418835	0.0420152
Droplet #69	0.059168	0.0550076	0.0467813	0.041278	0.0426081	0.0413427	0.0408345	0.0417943
Droplet #70	0.0630203	0.0553691	0.0463865	0.0413354	0.0400393	0.0415436	0.0418489	0.0420484
Droplet #71	0.064276	0.055739	0.0460813	0.0439978	0.0399234	0.0399607	0.0416718	0.0409636
Droplet #72	0.0633503	0.0562036	0.0474972	0.0415094	0.0394589	0.0408174	0.0414963	0.0423363
Droplet #73	0.0633359	0.0556967	0.0465205	0.0405048	0.0391564	0.0414613	0.0420012	0.0414872
Droplet #74	0.0633832	0.054375	0.0464607	0.0399386	0.039184	0.0407031	0.0415846	0.0428149
Droplet #75	0.0657331	0.0549421	0.0470058	0.0412593	0.0397914	0.0407386	0.0410771	0.042023
Droplet #76	0.0641748	0.0561342	0.0466662	0.042064	0.0405456	0.0411113	0.0420185	0.0407821
Droplet #77	0.0641008	0.0565195	0.0474495	0.0379553	0.0401413	0.041688	0.0423513	0.0416837
Droplet #78	0.0634396	0.052559	0.0464168	0.0413702	0.0394504	0.0404092	0.0420185	0.0411774
Droplet #79	0.0630886	0.056899	0.0474272	0.0403796	0.0406388	0.0415105	0.0405099	0.0412356
Droplet #80	0.0618221	0.0567661	0.0473891	0.0404412	0.0411409	0.0417011	0.0420223	0.0407425
Droplet #81	0.0655487	0.0565215	0.046879	0.0419106	0.0396091	0.0405849	0.0426971	0.0406136
Droplet #82	0.06129	0.0550917	0.0466293	0.0410953	0.0402923	0.0403411	0.0401233	0.0406068
Droplet #83	0.0633468	0.0552865	0.048061	0.0411478	0.0401239	0.0408899	0.0410107	0.0426856
Droplet #84	0.0643076	0.0537955	0.0476644	0.0410711	0.0401169	0.0416521	0.0403537	0.040333
Droplet #85	0.0634105	0.0570904	0.0470479	0.040933	0.0422036	0.0411343	0.0408112	0.0405181
Droplet #86	0.064222	0.0559583	0.0471906	0.0407981	0.0426142	0.0409181	0.0411512	0.0420248
Droplet #87	0.064336	0.0550982	0.047156	0.0423847	0.0411149	0.040962	0.0410489	0.0416294
Droplet #88	0.060049	0.0549032	0.0455947	0.0410652	0.0401192	0.0405318	0.0414751	0.0419517
Droplet #89	0.060358	0.054468	0.0468193	0.0413102	0.0405881	0.0400866	0.0416795	0.0407595
Droplet #90	0.0652138	0.0543673	0.0476725	0.040718	0.0408497	0.0398871	0.0419095	0.0395826
Droplet #91	0.0642342	0.0558424	0.0478825	0.0412507	0.0404544	0.0407445	0.040845	0.0418617
Droplet #92	0.0648373	0.0561725	0.0468765	0.0412211	0.0399443	0.0400627	0.041898	0.0420897
Droplet #93	0.0639635	0.0552363	0.0464668	0.0416565	0.0393481	0.0417939	0.0376039	0.0410078
Droplet #94	0.0628141	0.0558938	0.0468799	0.0411623	0.0409833	0.0407706	0.0389846	0.0412699
Droplet #95	0.0634673	0.056081	0.0463748	0.0416565	0.0408481	0.0405385	0.040263	0.0411155
Droplet #96	0.0635614	0.0555537	0.0479729	0.0424968	0.0412003	0.0409613	0.0418318	0.0409254
Droplet #97	0.063296	0.0556094	0.0476458	0.0412543	0.0408188	0.0413932	0.0421733	0.0419003
Droplet #98	0.0629523	0.0565731	0.048212	0.0411202	0.0408111	0.0413127	0.041655	0.041837
Droplet #99	0.0668071	0.0562109	0.0481568	0.0421594	0.0399253	0.040813	0.0408481	0.0411731
Droplet #100	0.0637984	0.0562691	0.047571	0.0422904	0.0400872	0.0408631	0.041137	0.0405462
Droplet #101	0.0644234	0.0553371	0.0476945	0.0422731	0.0397566	0.0402263	0.0411067	0.0415673
Droplet #102	0.0624145	0.0560904	0.0473766	0.0412186	0.0401677	0.0406054	0.0415716	0.0397345
Droplet #103	0.0639917	0.0579062	0.0479979	0.0417393	0.0403398	0.0348854	0.0421799	0.0410433
Droplet #104	0.0651809	0.0558897	0.0466833	0.0418285	0.040408	0.0399024	0.0416818	0.0402085
Droplet #105	0.0643506	0.055113	0.0475548	0.0421745	0.0403232	0.0418828	0.0415449	0.0407772
Droplet #106	0.0641955	0.0548834	0.0474505	0.0431265	0.0398835	0.0400768	0.0415108	0.0408386
Droplet #107	0.064046	0.0555263	0.0442312	0.0417048	0.0397936	0.041823	0.0419873	0.0409401
Droplet #108	0.0626341	0.0564251	0.0469691	0.042663	0.040583	0.0409421	0.0415652	0.0420092
Droplet #109	0.063457	0.0554677	0.0471885	0.041081	0.0401869	0.040421	0.0421963	0.0404126
Droplet #110	0.0634724	0.0563211	0.0469876	0.0416349	0.0401303	0.0408128	0.0408191	0.040819
Droplet #111	0.0648681	0.0562061	0.0468404	0.0427753	0.0414373	0.0403891	0.041688	0.041359
Droplet #112	0.0633526	0.0556181	0.0470559	0.0438234	0.0409004	0.0421805	0.0412418	0.0406691
Droplet #113	0.0651657	0.0562591	0.0472328	0.0417077	0.0415169	0.0413406	0.0412369	0.0414165
Droplet #114	0.0653431	0.0558903	0.0467763	0.0413257	0.0404816	0.0415282	0.040285	0.0424344
Droplet #115	0.0649103	0.0564988	0.0473711	0.0416378	0.0377493	0.0398454	0.0419757	0.0419623
Droplet #116	0.0641401	0.0559473	0.0477532	0.0393102	0.0411645	0.0412063	0.0411919	0.041731
Droplet #117	0.0650554	0.0560249	0.0472334	0.0414356	0.0422153	0.0401189	0.0418855	0.0416979
Droplet #118	0.0643489	0.055931	0.0487227	0.0416757	0.040052	0.040772	0.0412223	0.0413836
Droplet #119	0.0643778	0.0559381	0.0477991	0.0410169	0.0398017	0.0399063	0.0414456	0.0413771
Droplet #120	0.0642578	0.0563788	0.0470419	0.0427607	0.0409014	0.0406855	0.0408619	0.0409851
Droplet #121	0.06547	0.056618	0.047022	0.0410584	0.0408813	0.0404097	0.0389657	0.0411179
Droplet #122	0.0625101	0.0550713	0.0471381	0.041077	0.0394456	0.0397339	0.041481	0.0412523
Droplet #123	0.0647454	0.0555748	0.0466969	0.0406394	0.0417266	0.0401653	0.0401334	0.0425276
Droplet #124	0.0638369	0.0573586	0.047092	0.0414643	0.0408605	0.0401406	0.0413739	0.040832
Droplet #125	0.0642369	0.0560907	0.0484211	0.041255	0.040205	0.0417836	0.0415148	0.0420989
Droplet #126	0.0598527	0.0553732	0.0471794	0.0419352	0.04068	0.0416381	0.0420031	0.0412367
Droplet #127	0.0639557	0.0553077	0.0472805	0.0415079	0.0397585	0.0410852	0.0419278	0.0351998
Droplet #128	0.0657253	0.0565028	0.0474231	0.0417418	0.0396899	0.0407142	0.0417564	0.0420015
Droplet #129	0.0643902	0.0560506	0.0475392	0.042026	0.040955	0.0418768	0.0414588	0.0416898
Droplet #130	0.0639347	0.054748	0.046749	0.0417557	0.0404242	0.0423157	0.0415963	0.0419791
Droplet #131	0.0645953	0.0559344	0.0475543	0.0422379	0.039902	0.0411625	0.0416942	0.0405385
Droplet #132	0.0653867	0.056378	0.0477624	0.0421312	0.0399612	0.0415295	0.0408951	0.0404824
Droplet #133	0.0643416	0.0566908	0.0476551	0.0418091	0.040358	0.0407283	0.0410445	0.0411915
Droplet #134	0.0649505	0.0563486	0.0484692	0.0415569	0.0402409	0.0405921	0.0418481	0.0418869
Droplet #135	0.0637574	0.0559612	0.0477491	0.0422138	0.0406602	0.0405662	0.0413837	0.0411356
Droplet #136	0.0649712	0.0560376	0.047641	0.0434049	0.0406189	0.0415218	0.0403933	0.0408413
Droplet #137	0.064134	0.0566727	0.0475539	0.0423466	0.0404863	0.0415768	0.0407087	0.0388859
Droplet #138	0.0641647	0.0558671	0.0481953	0.041857	0.0409996	0.0411913	0.0416732	0.0418679
Droplet #139	0.0631545	0.0560469	0.047202	0.0426072	0.040467	0.041233	0.042566	0.0420323
Droplet #140	0.0636407	0.0553125	0.0481132	0.0411492	0.0414744	0.040687	0.0420845	0.0417049
Droplet #141	0.0613385	0.0556269	0.0471183	0.0424499	0.0400188	0.0411268	0.0430027	0.0419143
Droplet #142	0.0646752	0.055327	0.0427943	0.04126	0.0402726	0.0419842	0.0415997	0.0419356
Droplet #143	0.0646431	0.0549108	0.048037	0.0436025	0.0403514	0.0418475	0.0420811	0.0422657
Droplet #144	0.0639901	0.0552005	0.0479782	0.0414313	0.040289	0.0420642	0.0420694	0.0414411
Droplet #145	0.0655236	0.0528942	0.046822	0.0419512	0.0417932	0.0409274	0.0421199	0.0409405
Droplet #146	0.0648387	0.0564039	0.0475186	0.0416445	0.0409014	0.0420488	0.040718	0.042253
Droplet #147	0.0621927	0.0550419	0.0475422	0.0415621	0.0408701	0.041225	0.0416098	0.0412436
Droplet #148	0.065999	0.0551482	0.0473913	0.0414853	0.0392005	0.0406952	0.0435465	0.0417513
Droplet #149	0.0642271	0.0559267	0.0477388	0.042794	0.0387067	0.04156	0.0411027	0.0413946
Droplet #150	0.0633546	0.0550043	0.0479041	0.0419856	0.039747	0.0410761	0.0416013	0.0411873
Droplet #151	0.0638039	0.056818	0.0474424	0.0412814	0.0406258	0.0405209	0.0414993	0.0411693
Droplet #152	0.0653147	0.0529748	0.0471008	0.0428915	0.0409116	0.0406135	0.0415887	0.0413664
Droplet #153	0.0666316	0.0569619	0.0468211	0.0418297	0.0422791	0.0417283	0.0423406	0.0427158
Droplet #154		0.0536174	0.0472482	0.0424132	0.0403216	0.0417576	0.0424126	0.0420916
Droplet #155		0.0565503	0.0480826	0.0420002	0.0397316	0.0416958	0.0410657	0.0423501
Droplet #156		0.056405	0.048189	0.0422932	0.0409463	0.040397	0.0418254	0.0406743
Droplet #157		0.0563264	0.0478232	0.0412985	0.0400511	0.0405676	0.0412395	0.0413623
Droplet #158		0.056549	0.0478047	0.0422885	0.040142	0.0413949	0.0412086	0.0416544
Droplet #159		0.053885	0.04684	0.0417592	0.0407171	0.0405806	0.0408969	0.0414743
Droplet #160		0.0563059	0.0476894	0.0418876	0.0406271	0.04136	0.0421816	0.0420115
Droplet #161		0.0568991	0.0477635	0.042017	0.0402563	0.0411545	0.0416449	0.0415413
Droplet #162		0.0568461	0.0476419	0.0423471	0.0402648	0.0415063	0.0411474	0.0414909
Droplet #163		0.0572362	0.0477432	0.0429086	0.0418175	0.0433317	0.0395252	0.0414588
Droplet #164		0.0571088	0.0472754	0.0414846	0.0403942	0.0404898	0.0408116	0.041005
Droplet #165		0.0569642	0.0478275	0.0412048	0.0405506	0.0407572	0.0411159	0.0414041
Droplet #166		0.0553061	0.0479627	0.0417795	0.0407574	0.0411195	0.0415651	0.04128
Droplet #167		0.0559406	0.047723	0.0424293	0.0412216	0.0421865	0.0413353	0.0423614
Droplet #168		0.0559385	0.0480753	0.0417066	0.0405865	0.0405699	0.0420134	0.0425749
Droplet #169		0.0551317	0.0478092	0.0408945	0.040975	0.0406917	0.0415878	0.0413542
Droplet #170		0.0560875	0.0468341	0.0422748	0.0406795	0.0420202	0.0419506	0.0422683
Droplet #171		0.056122	0.0480148	0.0419673	0.0405072	0.0415416	0.0397923	0.0414916
Droplet #172		0.0563995	0.0479675	0.0416337	0.0406666	0.0405878	0.0418125	0.0419775
Droplet #173		0.0557469	0.0469051	0.0420646	0.0414299	0.0416565	0.0412453	0.0420716
Droplet #174		0.0554368	0.0479901	0.0420797	0.0404442	0.0410285	0.0436619	0.0414927
Droplet #175		0.0556685	0.0485616	0.0425778	0.0400807	0.040691	0.0418623	0.0408482
Droplet #176		0.0563062	0.0455522	0.0426792	0.0407425	0.0408925	0.0416558	0.0420275
Droplet #177		0.0559476	0.0480656	0.0379937	0.0413355	0.0420487	0.041854	0.0414978
Droplet #178		0.055671	0.0453616	0.042624	0.0404556	0.0416042	0.0410902	0.0422363
Droplet #179		0.0560581	0.04846	0.0418498	0.0413182	0.0419611	0.0415821	0.0411647
Droplet #180		0.0564588	0.0477256	0.0427845	0.0398978	0.0413693	0.0414863	0.0414409
Droplet #181		0.0563834	0.0483882	0.0431132	0.0415704	0.0422958	0.0422683	0.0409668
Droplet #182		0.0561396	0.0475934	0.0420092	0.0403505	0.0402005	0.0408088	0.0411532
Droplet #183		0.0557626	0.048419	0.041404	0.0392111	0.0409772	0.0413479	0.0414655
Droplet #184		0.0569015	0.0468965	0.0421836	0.0403271	0.0405981	0.0409508	0.0411134
Droplet #185		0.0553567	0.0474827	0.0415905	0.0407475	0.0411683	0.0421549	0.0416973
Droplet #186		0.0563687	0.0471853	0.0422964	0.0400049	0.0381206	0.0415942	0.0413375
Droplet #187		0.056553	0.0478272	0.0420254	0.0407853	0.0408341	0.0414332	0.0415087
Droplet #188		0.0559157	0.0479314	0.0417526	0.0409646	0.0406406	0.0417404	0.0409367
Droplet #189		0.0565047	0.0478541	0.0425667	0.04046	0.0412629	0.0417905	0.042209
Droplet #190		0.0557112	0.0473628	0.0424739	0.0412568	0.0405233	0.0411359	0.0412592
Droplet #191		0.0551471	0.0486649	0.0419249	0.0402516	0.0412615	0.0420013	0.041386
Droplet #192		0.0553465	0.0481838	0.0426983	0.0407428	0.041317	0.0426523	0.0428155
Droplet #193		0.0554391	0.0476391	0.0425648	0.0407273	0.0411167	0.042584	0.0419574
Droplet #194		0.0560693	0.0470233	0.0415905	0.0407269	0.0421036	0.0408999	0.0425291
Droplet #195		0.0560253	0.0478142	0.0381119	0.0406478	0.0419181	0.0423817	0.0406725
Droplet #196		0.0561136	0.0476214	0.0419825	0.0409305	0.0396867	0.0415362	0.041236
Droplet #197		0.0555027	0.048071	0.041989	0.0406576	0.0418598	0.0417212	0.0416346
Droplet #198		0.0563666	0.0475604	0.0419291	0.0410438	0.0408445	0.0414972	0.0423851
Droplet #199		0.0563067	0.047538	0.0413876	0.0406042	0.0388539	0.0413891	0.0423911
Droplet #200		0.0557865	0.0475048	0.0429569	0.0408418	0.0406994	0.0425728	0.0419084
Droplet #201		0.0558327	0.0481422	0.0420574	0.0410395	0.0405692	0.0399928	0.0418221
Droplet #202		0.0555883	0.0477106	0.0418523	0.0405834	0.0405964	0.0425529	0.0422261
Droplet #203		0.055908	0.0479899	0.0430461	0.0407576	0.0404529	0.0425914	0.0425878
Droplet #204		0.0570199	0.0477708	0.0414419	0.0407749	0.0399265	0.042308	0.0423323
Droplet #205		0.0560033	0.0473456	0.0417636	0.0412144	0.04124	0.0422911	0.0424146
Droplet #206		0.0548596	0.04785	0.0426246	0.0408354	0.0403099	0.0413105	0.0411774
Droplet #207		0.0565271	0.0477842	0.0417342	0.0403701	0.039938	0.0421874	0.041238
Droplet #208		0.0565494	0.0480005	0.0418392	0.0403585	0.0412138	0.0420646	0.0415655
Droplet #209		0.0560798	0.0485349	0.0415725	0.0409889	0.0415423	0.041194	0.0421817
Droplet #210		0.0527779	0.0476743	0.0420779	0.0412481	0.042345	0.0420074	0.0369
Droplet #211		0.0562157	0.04832	0.0417112	0.040612	0.0415298	0.0417434	0.0364899
Droplet #212		0.056291	0.0478194	0.0421457	0.0409471	0.040829	0.0413761	0.0419711
Droplet #213		0.0562559	0.0479531	0.0432815	0.0410118	0.041425	0.0424273	0.0409127
Droplet #214		0.0564785	0.0490015	0.042252	0.040865	0.0419036	0.0410213	0.0421
Droplet #215		0.0572331	0.0481835	0.0422724	0.0408523	0.0418273	0.0421473	0.0428698
Droplet #216		0.055977	0.0492173	0.0429163	0.0399204	0.0417092	0.0413155	0.0416478
Droplet #217		0.0560218	0.0476568	0.0417947	0.0405147	0.0407826	0.0417945	0.0427602
Droplet #218		0.0562985	0.0440072	0.0429345	0.0409566	0.0409024	0.0420224	0.0416005
Droplet #219		0.0570139	0.0477266	0.0425921	0.0421768	0.041962	0.0423483	0.0421073
Droplet #220		0.0561862	0.0483163	0.0414273	0.0407129	0.0413099	0.0421822	0.0417198
Droplet #221		0.0527585	0.0474409	0.041866	0.0417744	0.0408219	0.0417015	0.0418168
Droplet #222		0.0565802	0.0486881	0.0416569	0.0409308	0.0415671	0.0427486	0.0429549
Droplet #223		0.0539727	0.046958	0.0414116	0.0409817	0.0412672	0.0425283	0.0427834
Droplet #224		0.0564307	0.0483429	0.0420628	0.0412726	0.0405967	0.0417997	0.0422199
Droplet #225		0.0563781	0.0477584	0.0419174	0.0407447	0.0405736	0.0427255	0.0421097
Droplet #226		0.0562215	0.0474543	0.040403	0.0409174	0.0406559	0.0420216	0.0420776
Droplet #227		0.0561824	0.0480673	0.0416385	0.0410269	0.0418092	0.0423033	0.04211
Droplet #228		0.0573131	0.0416369	0.041885	0.0419725	0.0411381	0.0433265	0.0419401
Droplet #229		0.0567339	0.0479907	0.0419723	0.0414353	0.0399406	0.0413285	0.0416335
Droplet #230		0.0559861	0.0481273	0.0420461	0.0415943	0.0411371	0.0419577	0.0418168
Droplet #231		0.0559062	0.047249	0.0421325	0.0402983	0.0382719	0.0421144	0.0416778
Droplet #232		0.054811	0.0474258	0.0428359	0.0419763	0.0417515	0.0367061	0.0421036
Droplet #233		0.0577339	0.0480682	0.0409983	0.040277	0.0405671	0.0396164	0.0424271
Droplet #234		0.0552815	0.0459956	0.0411239	0.0416257	0.0419676	0.0424264	0.0423111
Droplet #235		0.0550672	0.0479755	0.0417622	0.0417035	0.040413	0.0409137	0.0423061
Droplet #236		0.0529441	0.0473994	0.0415851	0.0409407	0.0414461	0.0418153	0.0419029
Droplet #237		0.0560839	0.0474954	0.0409356	0.0406727	0.0398772	0.0415019	0.0420423
Droplet #238		0.0561716	0.0484423	0.0418328	0.041602	0.0420932	0.0410085	0.0388069
Droplet #239		0.0558905	0.0482004	0.0407724	0.0411522	0.040826	0.0420562	0.0420445
Droplet #240		0.0558906	0.0477289	0.0421396	0.0410833	0.0413969	0.0422283	0.0423445
Droplet #241		0.0559495	0.047816	0.0422369	0.0421987	0.0413896	0.0416613	0.0428502
Droplet #242		0.0552689	0.0481352	0.0417861	0.0402634	0.0415933	0.0417297	0.0421681
Droplet #243		0.0559572	0.0476389	0.0428752	0.0412765	0.0419475	0.041655	0.042689
Droplet #244		0.0555621	0.0487343	0.0425109	0.040994	0.0407552	0.0416128	0.0425239
Droplet #245		0.0565996	0.0477316	0.0425766	0.0412456	0.04189	0.0415497	0.0424183
Droplet #246		0.0562283	0.0490285	0.0426147	0.0408554	0.0412858	0.0411713	0.0413149
Droplet #247		0.0564002	0.0476037	0.041794	0.0423739	0.0368769	0.0428914	0.0413599
Droplet #248		0.0565873	0.0471999	0.0417243	0.0410608	0.0416903	0.040421	0.0415433
Droplet #249		0.0572293	0.0479741	0.0412196	0.0421901	0.0415772	0.0415825	0.041628
Droplet #250		0.0567334	0.0472769	0.0422904	0.041092	0.0422377	0.0418937	0.0415903
Droplet #251		0.0566787	0.0489687	0.0386304	0.0412564	0.041079	0.0417655	0.0412187
Droplet #252		0.0558113	0.047041	0.0414367	0.0409285	0.0411592	0.0418997	0.0418366
Droplet #253		0.057453	0.047839	0.0423104	0.0414029	0.0406802	0.0427159	0.0427997
Droplet #254		0.0549456	0.0481704	0.0423826	0.0419889	0.0411939	0.0420037	0.042294
Droplet #255		0.0557071	0.0477477	0.0434007	0.0413607	0.0410113	0.0414125	0.0426117
Droplet #256		0.0564273	0.0452398	0.0423093	0.0416343	0.0412194	0.041877	0.0417755
Droplet #257		0.0563491	0.0478527	0.0429302	0.0407658	0.0417494	0.0422531	0.0417642
Droplet #258		0.0573757	0.0457992	0.0419289		0.0426335	0.0420351	0.0419453
Droplet #259		0.0554476	0.0481017	0.043063		0.0418412	0.0415398	0.0422733
Droplet #260		0.0561286	0.0477134	0.0425908		0.0409698	0.0428442	0.0423627
Droplet #261		0.0566663	0.0487796	0.0424538		0.0420321	0.0420041	0.0420604
Droplet #262		0.0527963	0.0479688	0.041951		0.0420979	0.0415824	0.0422075
Droplet #263		0.0550556	0.0480288	0.0420925		0.0412476	0.0420563	0.0419558
Droplet #264		0.0559908	0.0479118	0.0425718		0.0414157	0.0422889	0.0422032
Droplet #265		0.0574231	0.0477263	0.0423283		0.0413931	0.0381085	0.0415632
Droplet #266		0.0563782	0.0485251	0.0419115		0.0409106	0.042071	0.0418867
Droplet #267		0.053022	0.0480965	0.0420411		0.0412032	0.0415509	0.0424473
Droplet #268		0.0566809	0.0485779	0.0388036		0.0410515	0.0423086	0.042167
Droplet #269		0.0558974	0.0474357	0.0420589		0.0406237	0.0417894	0.0420359
Droplet #270		0.0517037	0.0483603	0.04203		0.0424321	0.0420272	0.0419512
Droplet #271		0.0570727	0.0482556	0.0423895		0.0396899	0.0426913	0.0423237
Droplet #272		0.0568537	0.0476556	0.0432766		0.0420172	0.0421154	0.0421614
Droplet #273		0.0563123	0.0482463	0.0424011		0.0413895	0.0421048	0.0422584
Droplet #274		0.0563449	0.0484956	0.0415699		0.0417567	0.0413177	0.0418017
Droplet #275		0.0567458	0.0479158	0.0424343		0.041642	0.0417727	0.0421557
Droplet #276		0.0546763	0.0456676	0.0421158		0.041943	0.041718	0.0418561
Droplet #277		0.0562309	0.0485897	0.0420529		0.0415681	0.0421565	0.0424841
Droplet #278		0.0569714	0.0472341	0.0421252		0.0405592	0.0375858	0.0419863
Droplet #279		0.0569475	0.0481546	0.042117		0.0413269	0.0410737	0.0425462
Droplet #280		0.0569822	0.0480356	0.0417306		0.0410111	0.0377714	0.0417513
Droplet #281		0.0562979	0.0478344	0.0424853		0.0410983	0.0419755	0.0422274
Droplet #282		0.0563278	0.0475765	0.0422883		0.0408757	0.0415652	0.0425837
Droplet #283		0.0558383	0.0480617	0.042923		0.0421446	0.0413295	0.0421026
Droplet #284		0.0568013	0.0480766	0.0420914		0.0409366	0.0414711	0.0415906
Droplet #285		0.0565411	0.0496	0.0393118		0.041977	0.0421216	0.0425773
Droplet #286		0.0568126	0.0478166	0.0422613		0.0419129	0.0424291	0.0418596
Droplet #287		0.0569912	0.0481428	0.0426568		0.0413124	0.0416541	0.0413286
Droplet #288		0.0566961	0.045697	0.0412269		0.0425199	0.0416821	0.0428203
Droplet #289		0.0566267	0.0482047	0.0392626		0.0417601	0.0413448	0.0458926
Droplet #290		0.0546276	0.0483693	0.0423024		0.0413135	0.0423562	0.0428678
Droplet #291		0.0575407	0.0480222	0.041126		0.0415101	0.0419086	0.0428023
Droplet #292		0.0570515	0.0480802	0.0433811		0.0409374	0.0418721	0.042295
Droplet #293		0.0567407	0.0474098	0.0429482		0.0423503	0.0413176	0.0421679
Droplet #294		0.0597805	0.0463627	0.0399508		0.0412173	0.0421774	0.0387566
Droplet #295		0.0570728	0.0489205	0.0416947		0.0414607	0.0419076	0.0415239
Droplet #296			0.04812	0.0428755		0.0411626	0.0415931	0.0422165
Droplet #297			0.0481115	0.0405335		0.0418872	0.0416006	0.0396223
Droplet #298			0.0474616	0.042256		0.0411431	0.0416066	0.0422387
Droplet #299			0.0485106	0.0428784		0.0419143	0.0417245	0.0425216
Droplet #300			0.0477697	0.0417737		0.0416682	0.0422975	0.04214
Droplet #301			0.0487383	0.0423318		0.0414723	0.0421651	0.0426052
Droplet #302			0.0483583	0.0423757		0.0418698	0.0418778	0.0423687
Droplet #303			0.0485869	0.0426532		0.0409233	0.041599	0.0423308
Droplet #304			0.0479479	0.0419249		0.0416292	0.0422957	0.0427432
Droplet #305			0.0477869	0.0420133		0.0416699	0.0427106	0.0422579
Droplet #306			0.0477592	0.0420787		0.0410393	0.0425719	0.0431166
Droplet #307			0.0461039	0.0414763		0.0422286	0.0417476	0.0422572
Droplet #308			0.0464694	0.0419448		0.0393033	0.0423348	0.0429609
Droplet #309			0.04745	0.0429786		0.0419498	0.0414094	0.0422611
Droplet #310			0.0473213	0.0420921		0.0415657	0.0413052	0.0421172
Droplet #311			0.047599	0.0421669		0.0407367	0.0426245	0.0428585
Droplet #312			0.0485344	0.0428711		0.0418574	0.0416173	0.0423
Droplet #313			0.0482942	0.0418029		0.0418691	0.0418964	0.0424369
Droplet #314			0.0466318	0.0413239		0.04144	0.0418391	0.0428403
Droplet #315			0.0466071	0.0417677		0.0423832	0.0417039	0.0410561
Droplet #316			0.0484219	0.0422696		0.0411682	0.0422849	0.0431109
Droplet #317			0.0482925	0.0420562		0.0412927	0.0419278	0.0417241
Droplet #318			0.0486445	0.0428818		0.0408549	0.0420801	0.0457799
Droplet #319			0.0472722	0.0418621		0.0351775	0.0415869	0.0447491
Droplet #320			0.0489	0.0422295		0.0419218	0.0418168	0.0424783
Droplet #321			0.0482686	0.0423988		0.0419032	0.0424683	0.0429436
Droplet #322			0.0479474	0.0426228		0.0417003	0.0416896	0.0444871
Droplet #323			0.0468164	0.0427625		0.0415534	0.0423857
Droplet #324			0.0483831	0.042347		0.0416933	0.0418982
Droplet #325			0.0487122	0.0423107		0.0406169	0.0419265
Droplet #326			0.0480373	0.0425877		0.0391989	0.042228
Droplet #327			0.0486973	0.0425072		0.0411608	0.042083
Droplet #328			0.0469737	0.0423371		0.0413014	0.0418044
Droplet #329			0.0452086	0.0427904		0.0415155	0.0414725
Droplet #330			0.0470993	0.0424995		0.0418949	0.0419316
Droplet #331			0.0475037	0.042003		0.0417579	0.0426303
Droplet #332			0.0482667	0.0427042		0.0411338	0.0431596
Droplet #333			0.0485013	0.0400659		0.0410672	0.0422042
Droplet #334			0.0473538	0.0424114		0.0418471	0.0421658
Droplet #335			0.0480575	0.0423492		0.0412075	0.0422085
Droplet #336			0.0480238	0.0425203		0.0409551	0.0421574
Droplet #337			0.0464489	0.0418944		0.0420078	0.0418755
Droplet #338			0.046659	0.0427302		0.0413695	0.0423239
Droplet #339			0.0471828	0.0427232		0.0413092	0.0412193
Droplet #340			0.0475476	0.0413069		0.040724	0.0419625
Droplet #341			0.0483436	0.0433999		0.0414748	0.0422041
Droplet #342			0.0485949	0.0424472		0.042018	0.0425915
Droplet #343			0.0475557	0.0423605		0.0415636	0.0424449
Droplet #344			0.0492042	0.0422183		0.041642	0.0420184
Droplet #345			0.0482344	0.0426659		0.0424303	0.0419391
Droplet #346			0.0486801	0.0420987		0.0409979	0.0342854
Droplet #347			0.0488825	0.0395925		0.0414445	0.0420701
Droplet #348			0.0483493	0.0424895		0.0417681	0.0420204
Droplet #349			0.0462396	0.040092		0.0412113	0.0426467
Droplet #350			0.0489432	0.0428816		0.0418441	0.0418095
Droplet #351			0.0482423	0.0418434		0.0423119	0.0400516
Droplet #352				0.0435008		0.0419265	0.0425632
Droplet #353				0.0423243		0.0415024	0.0420144
Droplet #354				0.0432784		0.0423041	0.0417953
Droplet #355				0.042346		0.0416714	0.0415189
Droplet #356				0.0421337		0.0419863	0.0397989
Droplet #357				0.0428038		0.0423307	0.0415282
Droplet #358				0.0427267		0.041718	0.041437
Droplet #359				0.0427547		0.0418885	0.0417034
Droplet #360				0.0425535		0.0415286	0.0424489
Droplet #361				0.0409792		0.0413797	0.042176
Droplet #362				0.0427274		0.0416921	0.0418578
Droplet #363				0.0425734		0.0420205	0.041345
Droplet #364				0.0425251		0.0411914	0.0417155
Droplet #365				0.0426011		0.0407526	0.0415362
Droplet #366				0.0413675		0.0394875	0.0416797
Droplet #367				0.0424651		0.0409105	0.0421966
Droplet #368				0.0426349		0.0415593	0.0422742
Droplet #369				0.0424274		0.0426194	0.0423722
Droplet #370				0.0426018		0.0420735	0.038505
Droplet #371				0.042832		0.0420874	0.0416484
Droplet #372				0.0416141		0.0423277	0.0419238
Droplet #373				0.0424719		0.0416424	0.041646
Droplet #374				0.0426572		0.0426042	0.0418635
Droplet #375				0.0423679		0.0409108	0.0414571
Droplet #376				0.0423598		0.0408099	0.0414457
Droplet #377				0.0414643		0.0418978	0.0425232
Droplet #378				0.0424646		0.0427858	0.0392731
Droplet #379				0.0422722		0.0423747	0.0420056
Droplet #380				0.0427532		0.0410236	0.0423199
Droplet #381				0.0426469		0.0419475	0.0420641
Droplet #382				0.0421829		0.0415776	0.0406344
Droplet #383						0.0407593	0.0420304
Droplet #384						0.0415426	0.0419041
Droplet #385						0.0417105	0.0417554
Droplet #386						0.0419281	0.0414899
Droplet #387						0.0418978	0.0421998
Droplet #388						0.0418472	0.0419757
Droplet #389						0.0414764	0.0425693
Droplet #390						0.0420757	0.0424481
Droplet #391						0.0419323	0.0425469
Droplet #392						0.0413725	0.0422817
Droplet #393						0.039667	0.0422099
Droplet #394						0.04183	0.0430424
Droplet #395						0.0410507	0.0391921
Droplet #396						0.0415936	0.0425038
Droplet #397						0.041592	0.0417537
Droplet #398						0.0419645	0.0424698
Droplet #399						0.0418781	0.0421434
Droplet #400						0.0417484	0.0422484
Droplet #401						0.0414821	0.0427763
Droplet #402						0.042357	0.0421011
Droplet #403						0.0414367	0.0398351
Droplet #404						0.0408761	0.0418711
Droplet #405						0.0422602	0.0398254
Droplet #406						0.0396212	0.0423965
Droplet #407						0.0421171	0.0428344
Droplet #408						0.0413925	0.0415177
Droplet #409						0.0418768	0.0353639
Droplet #410						0.0392309	0.0364159
Droplet #411						0.0423748	0.0428254
Droplet #412						0.0412616	0.0429017
Droplet #413						0.0430367	0.0421538
Droplet #414						0.0413384	0.0424006
Droplet #415						0.0418916	0.0425793
Droplet #416						0.0421814	0.0420584
Droplet #417						0.0414335	0.0418173
Droplet #418						0.0422963	0.0421506
Droplet #419						0.0412969	0.0419784
Droplet #420						0.0396779	0.042615
Droplet #421						0.0415108	0.042303
Droplet #422						0.0417526	0.0428532
Droplet #423						0.040775	0.0427583
Droplet #424						0.0419504	0.0420075
Droplet #425						0.0413014	0.0421226
Droplet #426						0.0413829	0.0428644
Droplet #427						0.0423352	0.0422221
Droplet #428						0.0412968	0.0423699
Droplet #429						0.041289	0.0425616
Droplet #430						0.0416679
Droplet #431						0.0419669
Droplet #432						0.0425408
Droplet #433						0.0418138
Droplet #434						0.0420693
Droplet #435						0.0426389
Droplet #436						0.0416745
Droplet #437						0.0408918
Droplet #438						0.0420582
Droplet #439						0.0429656
Droplet #440						0.040262
Droplet #441						0.041424
Droplet #442						0.041369
Droplet #443						0.0416986
Droplet #444						0.0419042
Droplet #445						0.0412113
Droplet #446						0.0417652
Droplet #447						0.041959
Droplet #448						0.0421927
Droplet #449						0.0424531
Droplet #450						0.041441
Droplet #451						0.0419054
Droplet #452						0.041808
Droplet #453						0.0425134
Droplet #454						0.0422205
Droplet #455						0.0415562
Droplet #456						0.0414006
Droplet #457						0.0421446
Droplet #458						0.0416854
Droplet #459						0.0431239
Droplet #460						0.0416334
Droplet #461						0.0379677
Droplet #462						0.041883
Droplet #463						0.0421145
Droplet #464						0.0418053
Droplet #465						0.0425694
Droplet #466						0.0423192
Droplet #467						0.0416869
Droplet #468						0.0426818
Droplet #469						0.0403968
Droplet #470						0.0416187
Droplet #471						0.0404212
Droplet #472						0.0420492
Droplet #473						0.0420467
Droplet #474						0.0414926
Droplet #475						0.0415794
Droplet #476						0.0413816
Droplet #477						0.0416961
Droplet #478						0.0415715
Droplet #479						0.0418132
Droplet #480						0.0420348
Droplet #481						0.0423789
Droplet #482						0.0390913
Droplet #483						0.04184
Droplet #484						0.0419412
Droplet #485						0.0418555
Droplet #486						0.0399872
Droplet #487						0.0420676
Droplet #488						0.0423105
Droplet #489						0.0413774
Droplet #490						0.0421314
Droplet #491						0.042224
Droplet #492						0.0417349
Droplet #493						0.0419274
Droplet #494						0.0409586
Droplet #495						0.0418145
Droplet #496						0.0411601
Droplet #497						0.0422208
Droplet #498						0.0414975
Droplet #499						0.0421409
Droplet #500						0.0417994
Droplet #501						0.0422161
Droplet #502						0.0420871
Droplet #503						0.0418628
Droplet #504						0.0418969
Droplet #505						0.0417019
Droplet #506						0.043236
Droplet #507						0.0418526
Droplet #508						0.0395466
Droplet #509						0.0427526
Droplet #510						0.0417568
Droplet #511						0.0418346
Droplet #512						0.0420834
Droplet #513						0.0426122
Droplet #514						0.0419696

## Sheet: Fig4ef_PhaseDiagrams
Tie-line ID	Target_RNA_avg_concentration_mg/ml	FUS_avg_concentration_mg/ml	FUS_avg_concentration_uncertainty_mg/ml	RNA_avg_concentration_mg/ml	RNA_avg_concentration_uncertainty_mg/ml	FUS_dilute-phase_concentration_mg/ml	FUS_dilute-phase_concentration_uncertainty_mg/ml	RNA_dilute-phase_concentration_mg/ml	RNA_dilute-phase_concentration_uncertainty_mg/ml	FUS_dense-phase_concentration_mg/ml	FUS_dense-phase_concentration_uncertainty_mg/ml	RNA_dense-phase_concentration_mg/ml	RNA_dense-phase_concentration_uncertainty_mg/ml
Tie-line A	0	1.13817	0.0239972	0	0	0.673512	0.00973823	0	0	345.258	12.4698	0
Tie-line B	0.1	0.682899	0.0143983	0.08977	0.000253399	0.0813101	0.00827377	0.0156972	0.000389749	271.585	8.46517	33.4456	1.34321
Tie-line C	0.2	0.682899	0.0143983	0.17954	0.000506797	0.0808506	0.00791292	0.0693759	0.000258926	220.435	6.9346	40.3902	1.5848
Tie-line D	0.5	0.682899	0.0143983	0.467497	0.00131963	0.244475	0.00747753	0.357128	0.000337052	184.589	5.98896	46.764	2.08469
Tie-line E	1	0.682899	0.0143983	0.934993	0.00263926	0.386056	0.00570375	0.822117	0.00135112	163.828	5.27343	62.9722	3.24185
Tie-line F	2	1.13817	0.0239972	1.7954	0.00506797	0.797612	0.00798579	1.62301	0.00221606	154.152	6.07582	79.2518	4.93101
Tie-line G	3	1.3658	0.0287966	2.6931	0.00760196	0.92289	0.00715492	2.2433	0.00494475	118.497	5.40819	121.646	5.7895
Tie-line H	4	1.3658	0.0287966	3.5908	0.0101359	1.09365	0.0118615	3.06306	0.00335573	83.3455	6.58424	162.563	8.42104

## Sheet: Fig4g_Composition
Tie-line ID	Target_FUS_avg_concentration_mg/ml	Target_RNA_avg_concentration_mg/ml	Target_RNA_avg_concentration_uncertainty_mg/ml	FUS_volume_fraction_in_dense_phase_dimensionless	FUS_volume_fraction_in_dense_phase_uncertainty_dimensionless	RNA_volume_fraction_in_dense_phase_dimensionless	RNA_volume_fraction_in_dense_phase_uncertainty_dimensionless	Total_polymer_volume_fraction_in_dense_phase_dimensionless	Total_polymer_volume_fraction_in_dense_phase_uncertainty_dimensionless
Tie-line A	2	0		0.245133	0.00885358	0	0	0.245133	0.00885358
Tie-line B	2	0.251943	0.000711172	0.192826	0.00601027	0.0192259	0.000772134	0.212051	0.00605967
Tie-line C	2	0.420546	0.0011871	0.156509	0.00492357	0.0232179	0.000911005	0.179727	0.00500714
Tie-line D	2	0.799063	0.00225556	0.131058	0.00425216	0.0268818	0.00119836	0.15794	0.0044178
Tie-line E	2	1.43583	0.004053	0.116318	0.00374413	0.036199	0.00186355	0.152517	0.00418226
Tie-line F	2	2.23166	0.00629944	0.109448	0.00431383	0.0455571	0.00283454	0.155005	0.00516176
Tie-line G	2	3.33716	0.00942	0.084133	0.00383982	0.0699271	0.00332804	0.15406	0.00508134
Tie-line H	2	4.82062	0.0136074	0.0591753	0.00467481	0.0934476	0.00484076	0.152623	0.00672955
