# Supplementary material for: A label-free method for measuring the composition of multicomponent biomolecular condensates
Source: Nat Chem. 2025 Sep 3;17(12):1891–902. doi: 10.1038/s41557-025-01928-3 (PMC12669041; doi:10.1038/s41557-025-01928-3)
Supplement: Supplementary file 11 — Statistical source data. [file 41557_2025_1928_MOESM11_ESM.xlsx]

## Sheet: Fig5de_PhaseDiagrams
Tie-line ID	FL-FUS_avg_concentration_mg/ml	FL-FUS_avg_concentration_uncertainty_mg/ml	SNAP-TAF15(RBD)_avg_concentration_mg/ml	SNAP-TAF15(RBD)_avg_concentration_uncertainty_mg/ml	RNA_avg_concentration_mg/ml	RNA_avg_concentration_uncertainty_mg/ml	MBP-FUS_avg_concentration_mg/ml	MBP-FUS_avg_concentration_uncertainty_mg/ml	short-FUS_avg_concentration_mg/ml	short-FUS_avg_concentration_uncertainty_mg/ml	FL-FUS_dilute-phase_concentration_mg/ml	FL-FUS_dilute-phase_concentration_uncertainty_mg/ml	SNAP-TAF15(RBD)_dilute-phase_concentration_mg/ml	SNAP-TAF15(RBD)_dilute-phase_concentration_uncertainty_mg/ml	RNA_dilute-phase_concentration_mg/ml	RNA_dilute-phase_concentration_uncertainty_mg/ml	MBP-FUS_dilute-phase_concentration_mg/ml	MBP-FUS_dilute-phase_concentration_uncertainty_mg/ml	short-FUS_dilute-phase_concentration_mg/ml	short-FUS_dilute-phase_concentration_uncertainty_mg/ml	FL-FUS_dense-phase_concentration_mg/ml	FL-FUS_dense-phase_concentration_uncertainty_mg/ml	SNAP-TAF15(RBD)_dense-phase_concentration_mg/ml	SNAP-TAF15(RBD)_dense-phase_concentration_uncertainty_mg/ml	RNA_dense-phase_concentration_mg/ml	RNA_dense-phase_concentration_uncertainty_mg/ml	MBP-FUS_dense-phase_concentration_mg/ml	MBP-FUS_dense-phase_concentration_uncertainty_mg/ml	short-FUS_dense-phase_concentration_mg/ml	short-FUS_dense-phase_concentration_uncertainty_mg/ml
Tie-line A	0.801913	0.190009	0.0269041	0.00701814	0.672026	0.00341133	0.0457149	0.00771322	0.115347	0.0152109	0.539939	0.0980134	0.0155917	0.00415214	0.586904	0.0192384	0.0283445	0.00326087	0.0855689	0.0138256	152.443	45.8259	6.57501	5.7539	49.944	32.1373	10.1004	7.05633	17.3522	14.3335
Tie-line B	0.801913	0.190009	0.0269041	0.00701814	0.448017	0.00227422	0.0457149	0.00771322	0.115347	0.0152109	0.347952	0.0781469	0.00994222	0.00270579	0.366286	0.0111753	0.0214465	0.00263378	0.0567084	0.00759487	169.982	23.1422	6.3482	3.42634	30.9072	11.9922	9.08998	4.15879	21.9686	9.1632
Tie-line C	1.06922	0.253345	0.0269041	0.00701814	0.448017	0.00227422	0.0609533	0.0102843	0.153796	0.0202813	0.329239	0.0694914	0.00887249	0.00195069	0.35332	0.00946927	0.0284699	0.00313546	0.0599362	0.00512654	187.592	17.4508	4.57206	2.19345	24.3178	7.4559	8.24888	3.45073	23.8127	8.02307
Tie-line D	0.801913	0.190009	0.0269041	0.00701814	0.224009	0.00113711	0.0457149	0.00771322	0.115347	0.0152109	0.144506	0.0295112	0.00604084	0.00138436	0.184634	0.00326481	0.0151756	0.00163044	0.0294934	0.0020253	199.688	14.098	6.33871	2.58378	12.1359	3.08202	9.28484	3.16544	26.0888	7.37991
Tie-line E	1.06922	0.253345	0.0269041	0.00701814	0.224009	0.00113711	0.0609533	0.0102843	0.153796	0.0202813	0.110461	0.0191246	0.00339797	0.000503403	0.180518	0.00287396	0.0132943	0.00112876	0.0238605	0.00221517	224.654	14.3666	5.5086	2.00231	10.366	2.3258	11.1751	3.34134	30.4551	7.78997
Tie-line F	1.33652	0.316682	0.0269041	0.00701814	0.224009	0.00113711	0.0761916	0.0128554	0.192245	0.0253516	0.086143	0.0139313	0.00220239	0.000726847	0.184439	0.00142402	0.0119147	0.000877928	0.0224049	0.00208859	237.259	13.8458	4.68765	1.63775	7.69001	1.60646	12.204	3.45003	32.2379	7.93806

## Sheet: Fig5f_Violins
DropletID	delta_n_dimensionless_Tieline_A	delta_n_dimensionless_Tieline_B	delta_n_dimensionless_Tieline_C	delta_n_dimensionless_Tieline_D	delta_n_dimensionless_Tieline_E	delta_n_dimensionless_Tieline_F
Droplet #1	0.0379829	0.0437926	0.0445189	0.0480674	0.0522355	0.0562034
Droplet #2	0.0400144	0.0448733	0.0452486	0.047324	0.052155	0.0573519
Droplet #3	0.0429372	0.0438948	0.045501	0.0482487	0.0546532	0.0556246
Droplet #4	0.0422202	0.0447421	0.0440997	0.0478989	0.052457	0.0533719
Droplet #5	0.0429302	0.0408182	0.0460143	0.0494388	0.05363	0.0549597
Droplet #6	0.04229	0.0404439	0.0454816	0.0471263	0.0528808	0.0560675
Droplet #7	0.0424516	0.0443225	0.046551	0.0469318	0.053234	0.0565282
Droplet #8	0.0425711	0.0438708	0.0464625	0.0484757	0.0523825	0.057001
Droplet #9	0.0423142	0.0443858	0.0455066	0.0471341	0.0537237	0.0560147
Droplet #10	0.0427427	0.0431645	0.0472762	0.0484112	0.0528791	0.0561273
Droplet #11	0.0433245	0.0439526	0.0466286	0.0476454	0.0533589	0.054174
Droplet #12	0.0423595	0.0434681	0.045299	0.0472794	0.0533617	0.0569161
Droplet #13	0.0435711	0.0446697	0.046428	0.0481349	0.0526053	0.0551116
Droplet #14	0.0411908	0.0443688	0.0465069	0.0472355	0.0542703	0.0551696
Droplet #15	0.0426608	0.043074	0.045478	0.0477	0.0526044	0.0555177
Droplet #16	0.042818	0.0448675	0.0454611	0.0472015	0.0540204	0.055776
Droplet #17	0.0436679	0.0435287	0.047723	0.0475904	0.0522213	0.0556259
Droplet #18	0.0429299	0.0441471	0.0464901	0.0473725	0.0527718	0.0551263
Droplet #19	0.0415422	0.0439921	0.046617	0.0463594	0.0521204	0.0561188
Droplet #20	0.0433005	0.0440175	0.0448036	0.047887	0.0519541	0.0549476
Droplet #21	0.0432663	0.0447945	0.0452312	0.0482277	0.0521845	0.0551976
Droplet #22	0.0443099	0.0433785	0.0456931	0.046717	0.0518949	0.0578029
Droplet #23	0.0431083	0.0447503	0.0458861	0.0480956	0.0511446	0.0549886
Droplet #24	0.0429909	0.0440769	0.0455315	0.0483668	0.0526144	0.055053
Droplet #25	0.0439011	0.0445379	0.0465159	0.0482509	0.0529497	0.0554495
Droplet #26	0.0430294	0.0444259	0.0462042	0.0460002	0.053006	0.0549271
Droplet #27	0.0425095	0.0439429	0.0465114	0.0470054	0.0523047	0.0546284
Droplet #28	0.0430627	0.0442106	0.0459449	0.0470256	0.0516823	0.0547882
Droplet #29	0.0445841	0.0449295	0.0469123	0.0478284	0.0544646	0.0557109
Droplet #30	0.0420193	0.0443596	0.0453911	0.0481646	0.0538473	0.0542429
Droplet #31	0.0430046	0.0437467	0.0465222	0.047766	0.049711	0.0548291
Droplet #32	0.0431098	0.0451717	0.0459111	0.0476067	0.0532228	0.0547077
Droplet #33	0.0439916	0.0437445	0.0462366	0.0478675	0.0528197	0.0560495
Droplet #34	0.0430042	0.0431403	0.0457528	0.0472919	0.0535771	0.0568122
Droplet #35	0.0426174	0.0437133	0.0463955	0.0468879	0.0510277	0.0547055
Droplet #36	0.0427616	0.0437481	0.0451704	0.0467394	0.0537504	0.0551864
Droplet #37	0.0413528	0.0443531	0.0468126	0.047681	0.0522429	0.0559723
Droplet #38	0.0431057	0.0451751	0.0466964	0.0480959	0.0527046	0.055231
Droplet #39	0.0439222	0.0443429	0.0453356	0.0481111	0.0537673	0.0551225
Droplet #40	0.0436588	0.0439466	0.0443671	0.0473907	0.0540192	0.0543918
Droplet #41	0.0433554	0.0428526	0.0449127	0.0480038	0.0507801	0.0561786
Droplet #42	0.042431	0.0447271	0.0459211	0.0475275	0.0533308	0.055754
Droplet #43	0.0426106	0.0433736	0.0462822	0.0471287	0.0536413	0.0554653
Droplet #44	0.0431052	0.0445855	0.045728	0.0468832	0.0519404	0.0551757
Droplet #45	0.0430426	0.0428449	0.0454626	0.0468063	0.0533773	0.0550798
Droplet #46	0.0420462	0.0435973	0.0450396	0.0465713	0.0519113	0.0557587
Droplet #47	0.0423732	0.0437053	0.0468125	0.0474613	0.053933	0.0553595
Droplet #48	0.0416723	0.0449194	0.0459089	0.0478837	0.0530255	0.0558336
Droplet #49	0.0425921	0.044703	0.0454282	0.0470842	0.0529423	0.0539045
Droplet #50	0.0438142	0.0446675	0.0456344	0.0476509	0.0518964	0.0546258
Droplet #51	0.042776	0.0442798	0.0461242	0.0466116	0.0516628	0.0561558
Droplet #52	0.0428059	0.044246	0.0451934	0.0479462	0.0530269	0.0544036
Droplet #53	0.0431097	0.0456746	0.0454424	0.0470925	0.0525344	0.0544863
Droplet #54	0.0433377	0.043066	0.045689	0.0452021	0.0535727	0.053931
Droplet #55	0.0432729	0.0444667	0.0464203	0.0465251	0.0549513	0.0558597
Droplet #56	0.0432439	0.0446887	0.0451108	0.0468892	0.0517349	0.054363
Droplet #57	0.0423682	0.0449294	0.0464968	0.0471452	0.053174	0.055582
Droplet #58	0.0418043	0.0445491	0.0454755	0.047702	0.0523069	0.0550243
Droplet #59	0.0428574	0.0453312	0.0457334	0.0472982	0.05327	0.0572524
Droplet #60	0.0425801	0.044854	0.0442678	0.0460715	0.0510996	0.0549911
Droplet #61	0.042083	0.0448024	0.0464008	0.0461996	0.0547216	0.0542531
Droplet #62	0.0432134	0.043569	0.0453077	0.0475164	0.0518661	0.0566652
Droplet #63	0.0423404	0.0434573	0.046439	0.0473502	0.0533806	0.0555033
Droplet #64	0.0427325	0.0442766	0.0456422	0.0475034	0.0528065	0.0559766
Droplet #65	0.0432997	0.0454773	0.0452545	0.0478683	0.0535002	0.0541601
Droplet #66	0.0439902	0.0436957	0.0444811	0.0474936	0.0535942	0.0542682
Droplet #67	0.0429303	0.0442	0.0450764	0.047706	0.0521912	0.0552193
Droplet #68	0.0421554	0.0450821	0.0453282	0.0474431	0.0531112	0.0567169
Droplet #69	0.0423323	0.0432609	0.045601	0.0469479	0.0526931	0.0548805
Droplet #70	0.0428715	0.0449266	0.0448787	0.0464769	0.0523444	0.0548873
Droplet #71	0.0425434	0.0447378	0.0459551	0.0477313	0.0517507	0.0556607
Droplet #72	0.0428143	0.0430464	0.0460565	0.048398	0.0532111	0.0554531
Droplet #73	0.0433579	0.0433537	0.0462039	0.0494223	0.053098	0.0559919
Droplet #74	0.0424902	0.0441673	0.0462413	0.047172	0.0526911	0.0556039
Droplet #75	0.042055	0.0432119	0.0461532	0.0486199	0.0509215	0.0537671
Droplet #76	0.0432817	0.0439456	0.0461356	0.0484091	0.0526935	0.0553952
Droplet #77	0.0429525	0.0441608	0.0461289	0.0461668	0.0541097	0.0548788
Droplet #78	0.0428125	0.0434551	0.0469564	0.0479374	0.0531152	0.0538964
Droplet #79	0.0424358	0.0444238	0.0466182	0.0469481	0.0549033	0.0553183
Droplet #80	0.0417051	0.0452273	0.0456046	0.047577	0.0510379	0.0540964
Droplet #81	0.0423687	0.0442654	0.0451116	0.0482183	0.0518202	0.0558649
Droplet #82	0.0424235	0.0433207	0.0460525	0.0478544	0.054528	0.0560926
Droplet #83	0.0421288	0.0444528	0.0461482	0.0470655	0.0510444	0.054813
Droplet #84	0.0431742	0.0436482	0.04595	0.0476826	0.0522179	0.0548213
Droplet #85	0.0439958	0.0432776	0.0456104	0.0477966	0.0514499	0.0547835
Droplet #86	0.0431174	0.0433174	0.0449944	0.047616	0.052254	0.0559045
Droplet #87	0.0421758	0.0441502	0.0470021	0.0469848	0.0521809	0.054202
Droplet #88	0.042795	0.0436805	0.0461119	0.047834	0.0533333	0.0563854
Droplet #89	0.0432299	0.0448937	0.0452534	0.0472391	0.0514448	0.0552909
Droplet #90	0.043143	0.0440839	0.0457745	0.046898	0.0520015	0.05578
Droplet #91	0.0438035	0.0444962	0.0456874	0.046903	0.0528189	0.0556493
Droplet #92	0.0437149	0.0442864	0.04558	0.0483303	0.0531833	0.0551288
Droplet #93	0.0434629	0.04362	0.0466892	0.0472761	0.0532123	0.0561274
Droplet #94	0.0433349	0.0432487	0.0454032	0.0469496	0.0533665	0.0571286
Droplet #95	0.0430838	0.0444157	0.0464087	0.0486164	0.0517198	0.0562093
Droplet #96	0.0442698	0.0444255	0.0468949	0.0476658	0.0538906	0.0553682
Droplet #97	0.0428291	0.0451945	0.0463572	0.0473249	0.0518032	0.0558655
Droplet #98	0.0435797	0.0442749	0.0463959	0.0481284	0.0526928	0.0534339
Droplet #99	0.0442553	0.0433087	0.045116	0.0482318	0.0529708	0.0537023
Droplet #100	0.0436608	0.0438508	0.045845	0.0476267	0.0546787	0.0551407
Droplet #101	0.0421531	0.0443661	0.0451543	0.0489895	0.0515992	0.0561873
Droplet #102	0.0427507	0.0436883	0.046639	0.0486855	0.0524697	0.0560455
Droplet #103	0.0425175	0.0439969	0.0458176	0.0483027	0.0521621	0.0569208
Droplet #104	0.043848	0.0432791	0.0461006	0.0482541	0.0503039	0.0549459
Droplet #105	0.0429545	0.0449156	0.0465675	0.0474189	0.0526391	0.055557
Droplet #106	0.0426333	0.0440382	0.0462814	0.0468722	0.0520511	0.0545651
Droplet #107	0.0431798	0.0432792	0.046063	0.0472665	0.05185	0.0567943
Droplet #108	0.0431092	0.0435669	0.0456692	0.0478954	0.0537733	0.0551706
Droplet #109	0.0428077	0.0444383	0.0467661	0.0486881	0.0532439	0.0557905
Droplet #110	0.0429319	0.0434494	0.0462626	0.0480573	0.0549077	0.0554802
Droplet #111	0.0425707	0.0440828	0.0468471	0.0470714	0.052109	0.0560778
Droplet #112	0.042066	0.0436659	0.045201	0.0467461	0.0538609	0.055754
Droplet #113	0.0432361	0.0443546	0.0456477	0.0480978	0.0535476	0.0559089
Droplet #114	0.0441148	0.0428017	0.0458107	0.0471718	0.053832	0.0561874
Droplet #115	0.0440112	0.0432917	0.0458413	0.0472655	0.0514171	0.0551749
Droplet #116	0.0436949	0.04359	0.0461826	0.0473848	0.0535244	0.0557887
Droplet #117	0.0431005	0.0435169	0.0465256	0.0467579	0.0524494	0.0546861
Droplet #118	0.0416542	0.0443281	0.0456831	0.046935	0.0523577	0.0557083
Droplet #119	0.0434063	0.0433896	0.0465171	0.0487855	0.0526837	0.0570412
Droplet #120	0.0435935	0.0441727	0.0464803	0.0485535	0.052474	0.0558147
Droplet #121	0.0437842	0.04511	0.0464778	0.0475053	0.0539384	0.056534
Droplet #122	0.0437052	0.0440956	0.0459403	0.0470985	0.0529682	0.0548207
Droplet #123	0.0437101	0.043262	0.0464018	0.0478567	0.0521544	0.0558578
Droplet #124	0.0423539	0.0440913	0.0465114	0.0478529	0.0538498	0.0566526
Droplet #125	0.043247	0.0451175	0.0462817	0.0476912	0.0528472	0.057379
Droplet #126	0.0428834	0.04434	0.0471639	0.0474246	0.0515047	0.0564436
Droplet #127	0.0430278	0.0446155	0.0460314	0.0474254	0.0534848	0.0557973
Droplet #128	0.0424197	0.0430062	0.0456078	0.0470822	0.0516785	0.0557365
Droplet #129	0.0437665	0.0431274	0.047214	0.048128	0.0528673	0.0543992
Droplet #130	0.0433825	0.0431539	0.0462047	0.0475189	0.054034	0.0560294
Droplet #131	0.0427524	0.0438979	0.0451363	0.0468435	0.0517206	0.0563698
Droplet #132	0.0431837	0.0434566	0.0462532	0.0484281	0.0537647	0.0555229
Droplet #133	0.0435464	0.0433755	0.0461038	0.0483589	0.0523986	0.0555829
Droplet #134	0.0439611	0.0441156	0.0460675	0.0483065	0.0512039	0.0546827
Droplet #135	0.0430021	0.0436572	0.0472448	0.0466199	0.0526741	0.0560745
Droplet #136	0.0433276	0.0440201	0.0463214	0.0476897	0.0516483	0.054327
Droplet #137	0.0431248	0.044502	0.0462623	0.0468853	0.0540902	0.0549809
Droplet #138	0.0448702	0.0444748	0.0474905	0.047123	0.0519512	0.0550814
Droplet #139	0.0426393	0.0445171	0.0466162	0.0468344	0.0529762	0.0561858
Droplet #140	0.0432242	0.0447766	0.0474569	0.0471147	0.0527686	0.056086
Droplet #141	0.0444608	0.0438162	0.0462879	0.0479913	0.0522461	0.0551085
Droplet #142	0.0421503	0.0437111	0.0460104	0.0472147	0.0535281	0.0539989
Droplet #143	0.0431357	0.0435344	0.0466357	0.0460717	0.0540303	0.0551105
Droplet #144	0.0440231	0.0439472	0.047307	0.0469484	0.0530365	0.0556139
Droplet #145	0.0427598	0.0438619	0.0458729	0.0476741	0.0542283	0.0561011
Droplet #146	0.0438803	0.044523	0.045308	0.0479891	0.0546228	0.0549129
Droplet #147	0.0432737	0.0444558	0.045161	0.0480913	0.0536935	0.0553064
Droplet #148	0.0430816	0.0444897	0.0452304	0.0477214	0.053924	0.0544703
Droplet #149	0.0433333	0.044265	0.0446667	0.0473949	0.0511464	0.0563002
Droplet #150	0.043168	0.0439242	0.0466185	0.0469955	0.0528672	0.0558338
Droplet #151	0.0422926	0.0442038	0.043901	0.0461829	0.0533413	0.0549574
Droplet #152	0.0430796	0.0439984	0.0463187	0.0485454	0.051709	0.0553774
Droplet #153	0.0424975	0.0439732	0.0464761	0.0464304	0.0539791	0.0557498
Droplet #154	0.0436743	0.0446846	0.0469461	0.0476254	0.0528551	0.0563277
Droplet #155	0.0426549	0.044097	0.0455829	0.0484978	0.0530525	0.0553994
Droplet #156	0.0428161	0.0449416	0.0463579	0.04693	0.0522545	0.0554911
Droplet #157	0.0438103	0.0442759	0.0467155	0.0481012	0.0508521	0.0552407
Droplet #158	0.0446122	0.0434432	0.046673	0.0470145	0.0537626	0.05625
Droplet #159	0.0432778	0.0443311	0.0470431	0.0475475	0.0535012	0.0548349
Droplet #160	0.0444617	0.0442366	0.0459155	0.0470529	0.051802	0.0534833
Droplet #161	0.0428621	0.043606	0.0480954	0.0477785	0.0492119	0.0546404
Droplet #162	0.0423897	0.0450876	0.0465202	0.0478145	0.053601	0.0541002
Droplet #163	0.0440899	0.0427101	0.0464613	0.04719	0.0519989	0.0529663
Droplet #164	0.0440943	0.0446248	0.0459401	0.0475204	0.0537427	0.0568224
Droplet #165	0.0424595	0.044871	0.0465418	0.0466563	0.0536796	0.055628
Droplet #166	0.0425246	0.0440611	0.0459075	0.0470129	0.0545365	0.0561943
Droplet #167	0.0436821	0.0448893	0.0476428	0.046659	0.0522082	0.0552234
Droplet #168	0.0433451	0.0447402	0.0457167	0.0477764	0.0530459	0.0558678
Droplet #169	0.0429377	0.0443183	0.0467845	0.047172	0.0539595	0.0540762
Droplet #170	0.0410105	0.044216	0.0461018	0.0487317	0.0529102	0.0561941
Droplet #171	0.0436793	0.0441507	0.0460647	0.0476183	0.0533457	0.0553183
Droplet #172	0.0436163	0.0437272	0.0468213	0.0463608	0.0520097	0.0546603
Droplet #173	0.0428816	0.0441825	0.0469878	0.0474943	0.0534761	0.0539377
Droplet #174	0.0436584	0.0446113	0.0474859	0.047661	0.0523372	0.0561808
Droplet #175	0.0431167	0.0451809	0.0460363	0.0479889	0.0532766	0.056132
Droplet #176	0.045348	0.0436776	0.0465993	0.0482957	0.0542091	0.0539722
Droplet #177	0.0447395	0.0440342	0.0467119	0.0477	0.0537353	0.0544574
Droplet #178	0.0431336	0.0443455	0.0453576	0.0489111	0.0514737	0.0541389
Droplet #179	0.0430125	0.0441913	0.0462234	0.0486436	0.0527655	0.0544321
Droplet #180	0.043766	0.0444657	0.046587	0.0473414	0.0527844	0.0569487
Droplet #181	0.043829	0.0445161	0.046049	0.0436442	0.0531782	0.0556676
Droplet #182	0.0437351	0.0436953	0.0463403	0.0469129	0.0526471	0.0566545
Droplet #183	0.043663	0.0439239	0.0467324	0.047252	0.0527905	0.0556084
Droplet #184	0.0428443	0.0445063	0.0466931	0.0470222	0.054077	0.053913
Droplet #185	0.043239	0.0452173	0.0469876	0.0468711	0.053007	0.0549717
Droplet #186	0.0435835	0.0442918	0.0464012	0.0489323	0.0531561	0.0555525
Droplet #187	0.0427631	0.0451117	0.0467641	0.0467817	0.0527123	0.0560069
Droplet #188	0.0429524	0.0454987	0.0459384	0.0482649	0.0535189	0.0562418
Droplet #189	0.0424568	0.0440913	0.0461187	0.048479	0.0513193	0.0560214
Droplet #190	0.0433867	0.0443474	0.0466453	0.0475142	0.0526333	0.0546964
Droplet #191	0.0430707	0.0437618	0.046781	0.0482082	0.0545159	0.0555542
Droplet #192	0.0413944	0.0445844	0.0458065	0.0479224	0.0530063	0.0571428
Droplet #193	0.0437172	0.0445995	0.0466448	0.0476844	0.0526005	0.0547954
Droplet #194	0.0435831	0.0431007	0.0466686	0.0483207	0.0530585	0.0545335
Droplet #195	0.0429978	0.0444016	0.0466655	0.0464997	0.051092	0.0543039
Droplet #196	0.0439506	0.0449997	0.0454608	0.0486326	0.0526384	0.0554703
Droplet #197	0.0432282	0.0451013	0.0460008	0.0478959	0.0513873	0.0546113
Droplet #198	0.0439799	0.0449878	0.0469912	0.0461265	0.0542457	0.0557627
Droplet #199	0.0425609	0.0453574	0.0472807	0.0478146	0.0523876	0.0543114
Droplet #200	0.0439017	0.0457137	0.0454744	0.0464588	0.0524049	0.0548615
Droplet #201	0.0443261	0.044385	0.0460514	0.0487909	0.052637	0.0561286
Droplet #202	0.0439171	0.0452173	0.0468316	0.0463965	0.05366	0.0554227
Droplet #203	0.043567	0.0450738	0.0468825	0.0470416	0.0538132	0.0557072
Droplet #204	0.0440033	0.0443738	0.0465315	0.0458931	0.0519116	0.0561055
Droplet #205	0.0431676	0.043011	0.0473623	0.0483002	0.0532803	0.05499
Droplet #206	0.0444335	0.0441373	0.046623	0.0478787	0.052272	0.0535781
Droplet #207	0.0428077	0.0445203	0.0467778	0.047913	0.0535294	0.0566421
Droplet #208	0.0441818	0.0441864	0.0466803	0.0475604	0.0523041	0.0548276
Droplet #209	0.0441357	0.0437997	0.0458085	0.0479641	0.0517036	0.0560971
Droplet #210	0.0433671	0.0445011	0.0452977	0.0469757	0.052664	0.0557275
Droplet #211	0.043177	0.0445543	0.0467457	0.0478578	0.0530293	0.0539948
Droplet #212	0.0435518	0.0443751	0.0468983	0.0481398	0.0528809	0.0564282
Droplet #213	0.0437908	0.0444924	0.0467474	0.0484244	0.0535522	0.0545601
Droplet #214	0.0441999	0.0438082	0.0457827	0.0472329	0.0529956	0.0550306
Droplet #215	0.0435995	0.044677	0.0465866	0.0482886	0.0540283	0.0538202
Droplet #216	0.0435095	0.0435125	0.0465619	0.0475901	0.0524483	0.0547046
Droplet #217	0.043209	0.0434787	0.0474256	0.0477669	0.054375	0.0526956
Droplet #218	0.0432067	0.0442288	0.0469879	0.0457802	0.0537528	0.0544372
Droplet #219	0.042541	0.0442246	0.0466982	0.0475041	0.0536786	0.0554556
Droplet #220	0.0430234	0.0440261	0.0467025	0.0470017	0.0533209	0.054911
Droplet #221	0.043755	0.0448894	0.0463485	0.0483827	0.0529855	0.0559585
Droplet #222	0.0435523	0.0446631	0.0467199	0.0483035	0.0532502	0.0544
Droplet #223	0.0426395	0.0435547	0.0460729	0.0484513	0.0531461	0.054606
Droplet #224	0.0444399	0.0436921	0.0467359	0.0482282	0.0525756	0.0553072
Droplet #225	0.0440142	0.044075	0.0462146	0.0481835	0.0536292	0.0541467
Droplet #226	0.0428877	0.0451141	0.0467823	0.0478768	0.0509696	0.0561294
Droplet #227	0.0430039	0.043645	0.045802	0.0481752	0.0535114	0.0546154
Droplet #228	0.0434185	0.044791	0.0474072	0.0489276	0.0523089	0.0547731
Droplet #229	0.0422586	0.0442504	0.0467488	0.0476267	0.0523718	0.0527592
Droplet #230	0.0440627	0.0451755	0.0463098	0.0487047	0.0527078	0.0559247
Droplet #231	0.0444143	0.0427839	0.0468902	0.0463537	0.0536557	0.055199
Droplet #232	0.0440006	0.0447513	0.0459273	0.0485649	0.0532596	0.0553831
Droplet #233	0.0432245	0.0450725	0.0451643	0.0465479	0.0550447	0.0546117
Droplet #234	0.0438118	0.0425022	0.0470411	0.0457887	0.0537323	0.0548669
Droplet #235	0.0428521	0.0440389	0.0455839	0.0476865	0.054032	0.0549363
Droplet #236	0.0428015	0.0441817	0.0480231	0.0478873	0.0539414	0.0567728
Droplet #237	0.043774	0.0456336	0.0456233	0.0476102	0.0529247	0.0566664
Droplet #238	0.0431659	0.0444927	0.0453929	0.0477364	0.0521947	0.0548375
Droplet #239	0.0439255	0.0443981	0.0469438	0.0474549	0.0527103	0.054557
Droplet #240	0.0430539	0.0432913	0.0467086	0.0482669	0.0540138	0.0554196
Droplet #241	0.0426757	0.0449704	0.0467778	0.0481602	0.0530913	0.0545459
Droplet #242	0.0420112	0.0442254	0.0475507	0.0478349	0.0525752	0.0546161
Droplet #243	0.043857	0.0453783	0.0465735	0.0482396	0.0525982	0.0548892
Droplet #244	0.0446449	0.0439043	0.04813	0.0471311	0.053533	0.05587
Droplet #245	0.0440377	0.0440742	0.0460608	0.0487437	0.0529009	0.0559961
Droplet #246	0.0438737	0.0433756	0.0469432	0.0457998	0.0545501	0.0553632
Droplet #247	0.0432727	0.0448044	0.0470423	0.0477749	0.0525074	0.0552515
Droplet #248	0.0425069	0.0454622	0.0475176	0.0474105	0.0537115	0.0546948
Droplet #249	0.0431499	0.0446772	0.0465846	0.0485669	0.0524949	0.0553599
Droplet #250	0.0432053	0.0445117	0.0462294	0.0475054	0.0552217	0.055745
Droplet #251	0.043699	0.0443006	0.045976	0.0490058	0.0520545	0.0551098
Droplet #252	0.0443881	0.0442058	0.0470191	0.0475552	0.0526965	0.0537968
Droplet #253	0.0435886	0.0456543	0.0460264	0.0472691	0.05406	0.0554429
Droplet #254	0.0433555	0.0444944	0.0464239	0.047871	0.0536425	0.0553889
Droplet #255	0.0435378	0.0454058	0.0467404	0.0474468	0.0529824	0.0550433
Droplet #256	0.0443246	0.0456872	0.0468524	0.0483207	0.053086	0.0549886
Droplet #257	0.0437776	0.0439731	0.0465166	0.0470259	0.0537234	0.0552691
Droplet #258	0.0436874	0.0436471	0.0460083	0.0466342	0.0534133	0.0555227
Droplet #259	0.0432402	0.0443369	0.0464353	0.0481871	0.0514032	0.0561696
Droplet #260	0.0431396	0.0452501	0.0467911	0.0484008	0.0534823	0.0561916
Droplet #261	0.0425029	0.0444467	0.0471152	0.0490526	0.0526046	0.0545725
Droplet #262	0.0424696	0.0439685	0.0467474	0.04756	0.0520413	0.055957
Droplet #263	0.0426602	0.0447139	0.0459275	0.0479065	0.0535606	0.0552428
Droplet #264	0.0433491	0.0437565	0.0457754	0.0482668	0.052176	0.0546383
Droplet #265	0.0440568	0.0444384	0.0469319	0.0478939	0.0525997	0.055968
Droplet #266	0.0444446	0.0454783	0.047379	0.0473986	0.055159	0.0536117
Droplet #267	0.0429429	0.0437338	0.0448396	0.0482599	0.0513435	0.0556675
Droplet #268	0.0421649	0.0448154	0.0462362	0.0489658	0.0528369	0.0556912
Droplet #269	0.0435558	0.044698	0.0474132	0.0473885	0.0522317	0.0557546
Droplet #270	0.0429018	0.0444981	0.0467364	0.0486364	0.0534731	0.0562487
Droplet #271	0.0431502	0.0447002	0.0454033	0.0475765	0.0529617	0.0547758
Droplet #272	0.0437852	0.0450035	0.0467957	0.0478397	0.0521209	0.0559019
Droplet #273	0.0428484	0.0444202	0.0469597	0.04802	0.0525133	0.0559526
Droplet #274	0.0421665	0.0449432	0.0462507	0.047252	0.0523275	0.0556415
Droplet #275	0.0440708	0.0451852	0.0465189	0.0474058	0.0526033	0.0554053
Droplet #276	0.0444674	0.044343	0.0464371	0.0473823	0.0540451	0.0549087
Droplet #277	0.0444361	0.0442417	0.0467713	0.0475493	0.0546604	0.0568971
Droplet #278	0.0439133	0.044721	0.0470657	0.0484291	0.0529528	0.0559151
Droplet #279	0.043245	0.0446355	0.0469154	0.048417	0.0516462	0.0550537
Droplet #280	0.0437716	0.0440793	0.0458938	0.0464863	0.0531317	0.0549915
Droplet #281	0.041803	0.0449785	0.0472355	0.0472267	0.0522167	0.0560274
Droplet #282	0.0434893	0.0450436	0.0464695	0.0484871	0.0518468	0.0556355
Droplet #283	0.0437737	0.0446212	0.0469231	0.0471167	0.0538209	0.0551964
Droplet #284	0.0440461	0.0445253	0.0466568	0.0475452	0.0530845	0.0546865
Droplet #285	0.0441307	0.0452608	0.0466609	0.047929	0.0528906	0.0559612
Droplet #286	0.0440128	0.0447045	0.0475433	0.0465508	0.053362	0.0551098
Droplet #287	0.0437564	0.0441615	0.0462327	0.0464841	0.0535568	0.0553284
Droplet #288	0.04481	0.0440928	0.0471236	0.0479793	0.0535528	0.0537958
Droplet #289	0.0431535	0.0451722	0.0471544	0.0479253	0.0532732	0.0569318
Droplet #290	0.0437881	0.0439529	0.0456884	0.0465238	0.0531951	0.0570165
Droplet #291	0.0439574	0.0454542	0.0446593	0.0473148	0.052885	0.0568532
Droplet #292	0.0427351	0.0435267	0.04541	0.048126	0.0531149	0.0551149
Droplet #293	0.0430017	0.0443509	0.0462378	0.0473691	0.0523332	0.0558657
Droplet #294	0.0443773	0.0446342	0.047344	0.0481109	0.0538578	0.0539784
Droplet #295	0.0442977	0.0449185	0.046702	0.0471097	0.0528138	0.0554429
Droplet #296	0.0418075	0.0454048	0.0461179	0.0487933	0.0545073	0.0539894
Droplet #297	0.0434776	0.0453149	0.0465692	0.0491809	0.0537281	0.0558718
Droplet #298	0.0445494	0.0452967	0.0458914	0.0482997	0.0537097	0.0560115
Droplet #299	0.0438825	0.0447299	0.0454802	0.0479574	0.0516836	0.0545259
Droplet #300	0.0440242	0.0445659	0.0465495	0.0488974	0.0537098	0.0543918
Droplet #301	0.0435575	0.045313	0.0466832	0.0467217	0.0525636	0.0565092
Droplet #302	0.0435751	0.0451027	0.0462712	0.0475797	0.0528138	0.0546986
Droplet #303	0.0444386	0.0449447	0.0475768	0.0476227	0.0528888	0.0564224
Droplet #304	0.0433082	0.0441235	0.0454124	0.0486032	0.0528685	0.0563702
Droplet #305	0.0432545	0.0447356	0.0447202	0.0479057	0.0523965	0.0554784
Droplet #306	0.0440089	0.0451372	0.046226	0.0473817	0.053246	0.0553389
Droplet #307	0.0433142	0.045081	0.0472889	0.0465887	0.0523003	0.0547646
Droplet #308	0.0433806	0.044235	0.0452341	0.0478924	0.0520001	0.054814
Droplet #309	0.044206	0.044379	0.0477892	0.0470354	0.0513675	0.0561737
Droplet #310	0.044079	0.044146	0.0466342	0.0459794	0.0541836	0.0547836
Droplet #311	0.0448397	0.0450414	0.0476396	0.0479658	0.0533035	0.0553699
Droplet #312	0.0430002	0.0453001	0.0465649	0.0476925	0.0534607	0.0546116
Droplet #313	0.044093	0.0441385	0.0464535	0.0482739	0.0538088	0.0544857
Droplet #314	0.0444665	0.0443839	0.0474779	0.0483184	0.0527285	0.0550505
Droplet #315	0.0432369	0.0448836	0.0465087	0.0469279	0.0525104	0.0566059
Droplet #316	0.0442076	0.0433762	0.0462454	0.0484008	0.0536456	0.0562965
Droplet #317	0.0439882	0.0454528	0.0468062	0.0477561	0.0531696	0.0560191
Droplet #318	0.043609	0.0444203	0.0470672	0.047297	0.0538451	0.0548158
Droplet #319	0.043415	0.044684	0.0465225	0.0480987	0.0523072	0.0556959
Droplet #320	0.0433412	0.0434293	0.0476087	0.047121	0.0540473	0.0543472
Droplet #321	0.0437224	0.0435655	0.0475692	0.049319	0.0542532	0.0542144
Droplet #322	0.0442346	0.0451873	0.0468909	0.0486615	0.0531269	0.0553304
Droplet #323	0.0441311	0.0450123	0.0469998	0.0486636	0.0526473	0.0566905
Droplet #324	0.0446054	0.0449613	0.046654	0.0478973	0.052724	0.0561467
Droplet #325	0.0441022	0.0454428	0.0475931	0.0477821	0.0533348	0.0566302
Droplet #326	0.0439355	0.0426582	0.0467721	0.0483458	0.0540968	0.0552946
Droplet #327	0.0430036	0.04342	0.0473038	0.0467764	0.0535535	0.0540385
Droplet #328	0.0427533	0.0455073	0.0472695	0.0478442	0.0539217	0.0549854
Droplet #329	0.0442717	0.0450961	0.0462186	0.0468516	0.0531354	0.0553735
Droplet #330	0.043708	0.0449746	0.0468641	0.0481872	0.0530516	0.0564749
Droplet #331	0.0450937	0.0442754	0.0470338	0.0478427	0.0522037	0.055929
Droplet #332	0.0441393	0.0446515	0.0462907	0.0485192	0.0528837	0.0554268
Droplet #333	0.0444288	0.0445845	0.0458518	0.0485374	0.0541237	0.0567044
Droplet #334	0.042866	0.0457637	0.0467122	0.0478094	0.0530603	0.0558131
Droplet #335	0.0440591	0.0443017	0.0464063	0.0483237	0.0518363	0.0546923
Droplet #336	0.044477	0.0451037	0.0457081	0.0476078	0.0528727	0.0547499
Droplet #337	0.0436242	0.0445711	0.0471208	0.0491166	0.0538561	0.0551378
Droplet #338	0.0435861	0.0446237	0.0472789	0.0474142	0.0536283	0.055127
Droplet #339	0.0425858	0.0446413	0.0468076	0.0480099	0.0536027	0.0560408
Droplet #340	0.0422149	0.0441708	0.0468055	0.046545	0.0538681	0.0553187
Droplet #341	0.0434249	0.0439003	0.0465738	0.0477411	0.0530835	0.0548123
Droplet #342	0.04409	0.0449273	0.0472813	0.048451	0.0515116	0.0562308
Droplet #343	0.0426368	0.0451028	0.0468759	0.0480532	0.0537066	0.055383
Droplet #344	0.0425628	0.0448383	0.0475906	0.0479495	0.0527772	0.0555939
Droplet #345	0.0437173	0.0442947	0.047083	0.04769	0.0536237	0.0568388
Droplet #346	0.0425954	0.0455868	0.0460129	0.0471928	0.0537232	0.0558635
Droplet #347	0.0432636	0.044295	0.0455006	0.0481154	0.0514557	0.0544699
Droplet #348	0.0434858	0.0447203	0.0453306	0.0488898	0.0538535	0.0554282
Droplet #349	0.0445885	0.0442279	0.0470934	0.04793	0.053803	0.0555294
Droplet #350	0.0440739	0.0454449	0.0456097	0.0485636	0.0534875	0.0557956
Droplet #351	0.0431603	0.044559	0.0468648	0.0481028	0.0531348	0.0553442
Droplet #352	0.0430085	0.0449974	0.0467967	0.0489736	0.0535999	0.0556109
Droplet #353	0.0439521	0.0445462	0.0467769	0.0473519	0.0533678	0.056043
Droplet #354	0.0429386	0.0457579	0.0469195	0.0482564	0.0521592	0.0521323
Droplet #355	0.0445326	0.0448685	0.0468251	0.0483388	0.054712	0.0566917
Droplet #356	0.0434568	0.0442198	0.0469144	0.048026	0.053237	0.0565221
Droplet #357	0.0439308	0.0445616	0.0469647	0.0479187	0.0525311	0.0546304
Droplet #358	0.043406	0.0420833	0.0461177	0.0488002	0.0529885	0.0565706
Droplet #359	0.0441166	0.0438151	0.0471182	0.04861	0.0534596	0.0555778
Droplet #360	0.0424791	0.045659	0.0470038	0.046765	0.0530326	0.0528196
Droplet #361	0.0434913	0.0448889	0.0466755	0.0481429	0.0536398	0.056533
Droplet #362	0.0432742	0.0447119	0.0459781	0.0484595	0.0542159	0.0560468
Droplet #363	0.0440897	0.0449227	0.0467275	0.0482919	0.0539422	0.0553445
Droplet #364	0.0439501	0.0438384	0.0470493	0.0479683	0.0527823	0.0541423
Droplet #365	0.0438695	0.0452625	0.0468064	0.0483956	0.0534062	0.0555687
Droplet #366	0.0437585	0.0443279	0.0471638	0.0489338	0.0527537	0.0550189
Droplet #367	0.0435413	0.0440057	0.0466066	0.0474166	0.0531999	0.0545912
Droplet #368	0.0429872	0.0452983	0.0467883	0.0482906	0.0530116	0.0558018
Droplet #369	0.0432168	0.0445566	0.045845	0.0486407	0.0538818	0.056146
Droplet #370	0.0439489	0.0446347	0.0475512	0.0483575	0.0533453	0.0562846
Droplet #371	0.0440973	0.0446578	0.0460362	0.0485528	0.0524246	0.0549303
Droplet #372	0.0445942	0.0449426	0.0468067	0.0473508	0.0520397	0.0540997
Droplet #373	0.0435142	0.044828	0.0471935	0.0482394	0.0533872	0.0536152
Droplet #374	0.0439954	0.0446151	0.0470486	0.0489938	0.0540779	0.0564824
Droplet #375	0.0446794	0.0450622	0.0454684	0.0490528	0.0529593	0.0564191
Droplet #376	0.0438204	0.0441437	0.0466139	0.0471196	0.0548329	0.0551891
Droplet #377	0.0439187	0.0454166	0.0464043	0.049224	0.0518168	0.055442
Droplet #378	0.0439656	0.044536	0.046631	0.0489587	0.0522067	0.0559385
Droplet #379	0.0441711	0.0437897	0.0471263	0.0485331	0.0527223	0.0558129
Droplet #380	0.0424893	0.045118	0.0468481	0.0479661	0.0537299	0.0553796
Droplet #381	0.0437033	0.0443221	0.0473153	0.0480663	0.0536273	0.05613
Droplet #382	0.0439362	0.0445977	0.0465348	0.0483785	0.0525915	0.0566853
Droplet #383	0.0426799	0.0448279	0.0469155	0.0476516	0.0542424	0.0541343
Droplet #384	0.0438909	0.044708	0.0456203	0.0470401	0.054501	0.0552834
Droplet #385	0.0442324	0.0441732	0.0459846	0.0478484	0.0531063	0.0560415
Droplet #386	0.037343	0.0447518	0.0470161	0.0471539	0.0528433	0.0546381
Droplet #387	0.042927	0.0451298	0.0469203	0.0482455	0.0516147	0.0547628
Droplet #388	0.0437282	0.0449812	0.0462705	0.0481501	0.0534739	0.0557528
Droplet #389	0.043639	0.0442836	0.046301	0.0481455	0.0545216	0.0562106
Droplet #390	0.0446563	0.0441227	0.0455449	0.0485088	0.0529471	0.0554367
Droplet #391	0.0422641	0.045046	0.0470536	0.0486382	0.0526011	0.0560284
Droplet #392	0.0438431	0.0442871	0.0462098	0.0472158	0.052076	0.0530416
Droplet #393	0.0439155	0.0448023	0.0471341	0.0487318	0.0531553	0.0534496
Droplet #394	0.0441037	0.0439654	0.0470332	0.0486515	0.0520994	0.0548294
Droplet #395	0.0432363	0.0440754	0.0475707	0.0474992	0.0532529	0.0552755
Droplet #396	0.0439402	0.0459764	0.0469774	0.0485974	0.0527241	0.0544682
Droplet #397	0.0428857	0.0447602	0.0462823	0.0479966	0.0536659	0.0559263
Droplet #398	0.0448345	0.0449186	0.0469652	0.0483085	0.0541282	0.0555698
Droplet #399	0.043443	0.0444195	0.0468092	0.0485485	0.0537716	0.0554251
Droplet #400	0.0425388	0.0441906	0.0466137	0.0476557	0.053814	0.0551874
Droplet #401	0.0436263	0.0456777	0.0469721	0.0479513	0.052926	0.0551871
Droplet #402	0.0438801	0.0451009	0.0467771	0.0482421	0.0539254	0.0551083
Droplet #403	0.0426739	0.0441709	0.0466518	0.0482789	0.0544115	0.0563611
Droplet #404	0.0431634	0.0454476	0.0458042	0.0484557	0.0542663	0.0542757
Droplet #405	0.0441156	0.0446735	0.0461243	0.0485298	0.0537409	0.055464
Droplet #406	0.0443626	0.0443477	0.0477512	0.0475216	0.0534083	0.0554275
Droplet #407	0.0440837	0.044999	0.0446309	0.0481817	0.0532563	0.0554454
Droplet #408	0.0438902	0.0442876	0.0464942	0.0474711	0.0529494	0.0550662
Droplet #409	0.0426083	0.0443195	0.0474187	0.0480976	0.0529869	0.0555085
Droplet #410	0.0436406	0.0444354	0.0470267	0.0487857	0.053654	0.0545598
Droplet #411	0.0426842	0.0446727	0.0462088	0.0483268	0.0533605	0.0552254
Droplet #412	0.0434143	0.0447008	0.0465645	0.0479925	0.0545161	0.0558195
Droplet #413	0.0442436	0.0448389	0.0458493	0.0480145	0.0530069	0.0567155
Droplet #414	0.0441358	0.0446783	0.047252	0.0472158	0.0518978	0.0546347
Droplet #415	0.0420562	0.0447407	0.0471785	0.0492367	0.0529729	0.0543289
Droplet #416	0.0437681	0.0434149	0.0473088	0.0488066	0.0539626	0.0557999
Droplet #417	0.0435433	0.0441542	0.0472959	0.0481313	0.0522273	0.0559587
Droplet #418	0.0437426	0.0435877	0.0466275	0.048166	0.0529852	0.0555702
Droplet #419	0.0434596	0.0450922	0.0463633	0.0481915	0.0535649	0.0548064
Droplet #420	0.0434395	0.0438958	0.0465659	0.0481529	0.0541943	0.0549307
Droplet #421	0.0440675	0.0444338	0.046165	0.048635	0.0531559	0.0543115
Droplet #422	0.0427303	0.0455999	0.046755	0.0487801	0.0524896	0.0544714
Droplet #423	0.0437614	0.0445938	0.0465743	0.0480199	0.0540697	0.0547336
Droplet #424	0.044816	0.0454847	0.0467527	0.0482569	0.0528412	0.0559552
Droplet #425	0.0443372	0.045494	0.0473518	0.0481298	0.0539273	0.0547535
Droplet #426	0.0439893	0.0444178	0.0461711	0.0479523	0.0524118	0.0560399
Droplet #427	0.0406856	0.0449612	0.0464578	0.0490442	0.0534026	0.0568386
Droplet #428	0.0445435	0.0446013	0.0465511	0.0482369	0.052029	0.0543849
Droplet #429	0.0434057	0.0443584	0.0470741	0.0476247	0.0524198	0.0556291
Droplet #430	0.0433975	0.0433163	0.0470477	0.0484416	0.0524174	0.0553367
Droplet #431	0.0421405	0.043363	0.0471895	0.0468026	0.0527109	0.0556098
Droplet #432	0.0443363	0.0449361	0.0468697	0.0469093	0.053507	0.0549961
Droplet #433	0.0429826	0.0450265	0.0474008	0.0476862	0.0539871	0.0545161
Droplet #434	0.0432387	0.0440734	0.0464618	0.0475939	0.0537334	0.0548457
Droplet #435	0.0430302	0.0438326	0.0472477	0.0470563	0.0504556	0.0558172
Droplet #436	0.0440129	0.0444427	0.0467217	0.0479678	0.0533637	0.0549162
Droplet #437	0.0434105	0.0438432	0.046839	0.0481745	0.0511404	0.0559903
Droplet #438	0.0442206	0.0438601	0.046359	0.0475798	0.0541766	0.0559298
Droplet #439	0.0438098	0.0454277	0.0473105	0.0488917	0.0517229	0.0552016
Droplet #440	0.0435393	0.0444063	0.0469239	0.0475494	0.0535888	0.0540212
Droplet #441	0.0440266	0.0441103	0.0468572	0.0474103	0.0532079	0.0549336
Droplet #442	0.044166	0.0443855	0.0462821	0.0473486	0.0542427	0.054471
Droplet #443	0.0426569	0.0449093	0.0467166	0.0470435	0.0533176	0.0557913
Droplet #444	0.0449739	0.0447356	0.0468985	0.0490434	0.0542594	0.0569046
Droplet #445	0.0433708	0.0454843	0.0474414	0.0485446	0.05321	0.0554266
Droplet #446	0.0432916	0.0443903	0.0468129	0.0484622	0.0545761	0.055605
Droplet #447	0.0420805	0.0452335	0.0473762	0.0470943	0.0537617	0.0563378
Droplet #448	0.0430795	0.045079	0.0469469	0.0469339	0.0518956	0.0563504
Droplet #449	0.0432493	0.044205	0.0459096	0.0483223	0.0537687	0.0562003
Droplet #450	0.0431412	0.0451974	0.0464653	0.0452763	0.0541744	0.0554062
Droplet #451	0.0441657	0.0446346	0.0468337	0.0484903	0.0546068	0.0542319
Droplet #452	0.0444694	0.045413	0.0472751	0.0483073	0.0537168	0.0554082
Droplet #453	0.0429071	0.0446949	0.0470378	0.0486456	0.0521231	0.0554918
Droplet #454	0.0443004	0.0444737	0.0465893	0.0487641	0.0536762	0.0557276
Droplet #455	0.0429008	0.0451719	0.0471834	0.0487079	0.0532585	0.0553152
Droplet #456	0.0434529	0.0450563	0.0464411	0.0487084	0.0541855	0.0562654
Droplet #457	0.0433519	0.0448601	0.0459445	0.0480767	0.0545877	0.0549187
Droplet #458	0.044062	0.0449108	0.0462697	0.0473289	0.0531901	0.0566372
Droplet #459	0.0444562	0.0443856	0.0462303	0.0471987	0.0526252	0.0553787
Droplet #460	0.0425845	0.0452402	0.0464617	0.0472033	0.054079	0.0553016
Droplet #461	0.0432437	0.0444469	0.0470899	0.0482933	0.0530494	0.0559204
Droplet #462	0.0439719	0.0434022	0.0457208	0.0485145	0.0537753	0.0568122
Droplet #463	0.0442149	0.0429829	0.0464354	0.0488416	0.0549709	0.0570125
Droplet #464	0.0448682	0.04437	0.0467597	0.0482264	0.0530857	0.0560688
Droplet #465	0.0425331	0.0441286	0.0464169	0.0472634	0.0545305	0.0553314
Droplet #466	0.0438129	0.0412016	0.0474097	0.0482836	0.0542403	0.0555465
Droplet #467	0.042868	0.0450355	0.0452201	0.0484809	0.0520906	0.0560232
Droplet #468	0.0438176	0.0451108	0.047038	0.0480008	0.0538674	0.055678
Droplet #469	0.0435415	0.045103	0.0446316	0.0489454	0.0542136	0.056327
Droplet #470	0.0445849	0.0444221	0.046911	0.0472793	0.0536656	0.0562546
Droplet #471	0.0437959	0.0446261	0.0466139	0.0492693	0.0540071	0.05671
Droplet #472	0.0430076	0.0444491	0.0472479	0.0430836	0.0515254	0.0549094
Droplet #473	0.0439906	0.0445918	0.0470718	0.0485611	0.0533676	0.0564688
Droplet #474	0.0442777	0.0453895	0.0467774	0.0480553	0.0517252	0.0552014
Droplet #475	0.0439749	0.0445983	0.0472727	0.0469237	0.0523469	0.055471
Droplet #476	0.0443999	0.0440573	0.0463139	0.0487591	0.053949	0.0552951
Droplet #477	0.0427865	0.0450903	0.0468901	0.0485203	0.0529505	0.0554425
Droplet #478	0.0441063	0.0445768	0.0469379	0.0477367	0.0539355	0.0554873
Droplet #479	0.0440599	0.0441133	0.0437357	0.0468393	0.0541099	0.0560453
Droplet #480	0.0441441	0.0451112	0.047267	0.0480588	0.0537216	0.055307
Droplet #481	0.043797	0.0455516	0.0471674	0.0477642	0.0544905	0.0548037
Droplet #482	0.0443398	0.0453559	0.0470192	0.0467996	0.0541065	0.0561643
Droplet #483	0.0440318	0.0451376	0.0460149	0.0480975	0.0540549	0.0527143
Droplet #484	0.0439176	0.0450901	0.0464798	0.0472078	0.0533864	0.0559453
Droplet #485	0.0442303	0.045079	0.0466703	0.0478609	0.0539976	0.0553982
Droplet #486	0.044389	0.0451604	0.0466242	0.0481521	0.0523828	0.0544606
Droplet #487	0.043609	0.0446907	0.0466638	0.0476065	0.0528164	0.056009
Droplet #488	0.0436673	0.0446228	0.0471955	0.0478629	0.0543612	0.0553376
Droplet #489	0.0432507	0.0452104	0.0478052	0.0484257	0.0528827	0.0543638
Droplet #490	0.043372	0.0441264	0.0472653	0.0477531	0.0544111	0.0556934
Droplet #491	0.0429214	0.0447962	0.0470751	0.0473332	0.0534282	0.0559818
Droplet #492	0.0426602	0.0448856	0.0471897	0.0473774	0.0524482	0.056085
Droplet #493	0.0432609	0.0452664	0.0471106	0.0472756	0.0538538	0.0559685
Droplet #494	0.0441456	0.0448189	0.0460623	0.0476475	0.0532931	0.0559318
Droplet #495	0.0442211	0.0451723	0.0461627	0.0487934	0.0540279	0.0566795
Droplet #496	0.0439091	0.0451304	0.0473513	0.0478255	0.0537983	0.0544538
Droplet #497	0.0441072	0.0446664	0.0465039	0.0478931	0.0543664	0.0549015
Droplet #498	0.0433685	0.0443178	0.0462461	0.0481727	0.0540201	0.0550368
Droplet #499	0.0426338	0.045051	0.045557	0.0488546	0.0547873	0.0559407
Droplet #500	0.0443814	0.0448318	0.0457605	0.0485519	0.0534612	0.055525
Droplet #501	0.0436074	0.0442535	0.0462518	0.047916	0.0539671	0.0554432
Droplet #502	0.0444811	0.0458193	0.0460746	0.0470592	0.0533263	0.0554979
Droplet #503	0.0436498	0.0447686	0.046431	0.0479524	0.054087	0.0545125
Droplet #504	0.0436249	0.0450378	0.0469305	0.0467807	0.0538585	0.0552575
Droplet #505	0.043905	0.0440182	0.0470515	0.0489254	0.0533115	0.0549004
Droplet #506	0.0439526	0.0444097	0.0470228	0.04852	0.0541273	0.0547048
Droplet #507	0.0442206	0.045331	0.0473763	0.0474199	0.0526875	0.0558233
Droplet #508	0.043636	0.0449534	0.0462741	0.04821	0.0536147	0.0561374
Droplet #509	0.0424029	0.0447147	0.0468741	0.0468581	0.0529603	0.0558375
Droplet #510	0.0442417	0.0447482	0.0459459	0.0491936	0.0528521	0.0553959
Droplet #511	0.0441849	0.044421	0.0462224	0.0476859	0.0541241	0.0548421
Droplet #512	0.0435635	0.0448161	0.0468973	0.0479104	0.0539039	0.0553386
Droplet #513	0.0428549	0.0433744	0.0464339	0.0484141	0.0547154	0.055516
Droplet #514	0.0439796	0.0447835	0.0465848	0.0476018	0.0528386	0.056729
Droplet #515	0.0437659	0.0448332	0.0466358	0.0477753	0.0509069	0.0536144
Droplet #516	0.04312	0.0440041	0.0464879	0.0486853	0.0525818	0.055154
Droplet #517	0.0439047	0.0449498	0.0470824	0.0484991	0.053187	0.0560409
Droplet #518	0.0436569	0.0447624	0.0473397	0.0475727	0.0534167	0.0554139
Droplet #519	0.0441467	0.0451073	0.047491	0.0484616	0.0534221	0.0569022
Droplet #520	0.0427685	0.0448635	0.0463777	0.0477748	0.0546412	0.0541306
Droplet #521	0.0441534	0.0449617	0.0463734	0.0479011	0.0529311	0.0557186
Droplet #522	0.0437972	0.0444732	0.0468389	0.0484116	0.0535484	0.053896
Droplet #523	0.0432429	0.0448726	0.047633	0.0475138	0.0517588	0.0551994
Droplet #524	0.0424297	0.0447318	0.0453928	0.0482214	0.0535013	0.0540014
Droplet #525	0.0442843	0.0444424	0.0469243	0.0482611	0.0519473	0.0562726
Droplet #526	0.0429764	0.0441986	0.0458726	0.0475426	0.0528546	0.0547212
Droplet #527	0.0443992	0.0449837	0.046649	0.0481162	0.0532635	0.0551636
Droplet #528	0.0445467	0.0445834	0.0467712	0.0479149	0.0537711	0.0566694
Droplet #529	0.043993	0.0444991	0.0465689	0.0481632	0.054383	0.0563225
Droplet #530	0.0439229	0.0446346	0.0471976	0.0482387	0.052863	0.0542157
Droplet #531	0.0438415	0.0455453	0.0467051	0.0476745	0.054701	0.0543009
Droplet #532	0.0445173	0.0450089	0.0465793	0.0489788	0.0543148	0.0548206
Droplet #533	0.043348	0.0447492	0.0469435	0.0477195	0.0542947	0.055149
Droplet #534	0.0448306	0.0451027	0.0477003	0.0488043	0.0532794	0.0553401
Droplet #535	0.0436829	0.0448237	0.0443815	0.0475068	0.0519053	0.0557271
Droplet #536	0.0432027	0.0424759	0.0458165	0.0483307	0.054216	0.0563621
Droplet #537	0.0435556	0.0444437	0.0467294	0.0483692	0.0544874	0.0556818
Droplet #538	0.0438536	0.0434927	0.0471842	0.0487657	0.0536367	0.0557736
Droplet #539	0.0430982	0.0435333	0.0466333	0.0486884	0.0544076	0.0545114
Droplet #540	0.0437104	0.0447934	0.0468967	0.0477479	0.0524644	0.0542735
Droplet #541	0.043822	0.0455842	0.0474016	0.0485115	0.0528959	0.054223
Droplet #542	0.0443545	0.0453505	0.0463901	0.0472184	0.0542259	0.0531367
Droplet #543	0.042313	0.0445749	0.0472362	0.0478053	0.0541383	0.0534047
Droplet #544	0.043473	0.0439972	0.0470441	0.0487236	0.053533	0.053161
Droplet #545	0.0444105	0.0444858	0.0471321	0.048489	0.0538038	0.0553757
Droplet #546	0.0441849	0.0434796	0.0476187	0.0485109	0.0538111	0.0559198
Droplet #547	0.043277	0.0452654	0.0467596	0.0474464	0.054408	0.0551286
Droplet #548	0.0434551	0.0446487	0.0469109	0.0488604	0.0534476	0.0551057
Droplet #549	0.0446112	0.044619	0.0466949	0.0458523	0.053897	0.0560182
Droplet #550	0.0441495	0.0443482	0.0460612	0.048579	0.053967	0.0552264
Droplet #551	0.044489	0.0432041	0.0473562	0.0488012	0.0535014	0.0555304
Droplet #552	0.0441493	0.0443669	0.0457075	0.0478677	0.0533262	0.0540867
Droplet #553	0.0439884	0.0430405	0.0468542	0.0476096	0.0532225	0.0556125
Droplet #554	0.0433906	0.0454845	0.0474751	0.0469827	0.0528215	0.0544679
Droplet #555	0.0441245	0.0454636	0.045979	0.0480434	0.0545277	0.056086
Droplet #556	0.0440443	0.0446605	0.0472851	0.0472453	0.0528646	0.0566027
Droplet #557	0.0440953	0.0444073	0.0458362	0.0474629	0.0529781	0.05585
Droplet #558	0.0441352	0.0443674	0.0475015	0.0477791	0.0539939	0.0554116
Droplet #559	0.0442299	0.0432094	0.0475272	0.0486387	0.0549824	0.055968
Droplet #560	0.0436554	0.0447645	0.0466099	0.0482128	0.0525013	0.054657
Droplet #561	0.0438013	0.0444585	0.0470718	0.0482893	0.0542269	0.0547504
Droplet #562	0.0438756	0.0438735	0.0473434	0.0476093	0.0519006	0.0542929
Droplet #563	0.0440389	0.0434178	0.0470293	0.0486561	0.0540448	0.0551492
Droplet #564	0.0439348	0.0451699	0.0468171	0.0481509	0.0547294	0.055267
Droplet #565	0.0438456	0.045078	0.0467186	0.0476044	0.0522299	0.0556746
Droplet #566	0.0436844	0.0439383	0.0465963	0.0484	0.054243	0.0564354
Droplet #567	0.0439497	0.0448872	0.0470506	0.0473902	0.0537325	0.0548336
Droplet #568	0.0439205	0.0453269	0.0463624	0.0478895	0.0535629	0.0546486
Droplet #569	0.044147	0.0450959	0.0469449	0.0482288	0.0544572	0.0558695
Droplet #570	0.0443056	0.0441952	0.0469169	0.0473097	0.0546256	0.0563271
Droplet #571	0.044544	0.0448844	0.046499	0.0484331	0.0531641	0.0556429
Droplet #572	0.043879	0.0434989	0.0474383	0.0473279	0.0533944	0.0537573
Droplet #573	0.0434206	0.044567	0.0468361	0.0477604	0.0520395	0.055026
Droplet #574	0.0444715	0.0440369	0.0474699	0.0488953	0.0526907	0.0561178
Droplet #575	0.0445158	0.0453508	0.0467881	0.0484025	0.0542576	0.0557678
Droplet #576	0.044115	0.0445529	0.0468373	0.0482235	0.0542132	0.0558202
Droplet #577	0.0441194	0.0454082	0.0469498	0.0478403	0.0535564	0.0555335
Droplet #578	0.0436268	0.0451512	0.0461821	0.047934	0.0530911	0.0557644
Droplet #579	0.0441993	0.044404	0.046951	0.0486493	0.0527089	0.0554932
Droplet #580	0.0442687	0.045019	0.0468082	0.0475776	0.0536603	0.0557146
Droplet #581	0.0439798	0.044439	0.0466932	0.0456108	0.0545008	0.0549269
Droplet #582	0.043938	0.0448246	0.047526	0.0478374	0.0546934	0.0555053
Droplet #583	0.0447257	0.0448164	0.0475845	0.0483408	0.0527301	0.0552785
Droplet #584	0.0437014	0.044286	0.046883	0.0474566	0.0550659	0.0560165
Droplet #585	0.044367	0.0448862	0.0465037	0.0488263	0.0549449	0.0565379
Droplet #586	0.043431	0.0449088	0.0473919	0.0476478	0.0526772	0.0555467
Droplet #587	0.0445988	0.0431538	0.0464402	0.0489461	0.0543075	0.0561135
Droplet #588	0.0434732	0.0443574	0.0471541	0.0484548	0.0540284	0.0559805
Droplet #589	0.0443659	0.0449514	0.0452188	0.0473259	0.0539845	0.055503
Droplet #590	0.0435211	0.0445518	0.0468595	0.0484616	0.0543676	0.0558096
Droplet #591	0.0439915	0.044441	0.045999	0.0486516	0.0536816	0.0566236
Droplet #592	0.0444873	0.0444837	0.0463996	0.047704	0.053941	0.0558028
Droplet #593	0.043803	0.0444818	0.0462871	0.0488579	0.0542437	0.0551729
Droplet #594	0.0440576	0.0447371	0.0466281	0.0487411	0.0543416	0.0555845
Droplet #595	0.0448275	0.0447416	0.0469727	0.0468943	0.0528632	0.0545656
Droplet #596	0.044016	0.0451702	0.0462733	0.0486024	0.052961	0.0556602
Droplet #597	0.0441064	0.0441854	0.0465076	0.0482676	0.0545536	0.0540416
Droplet #598	0.0440335	0.0441768	0.047433	0.0484994	0.0519294	0.0551954
Droplet #599	0.0440993	0.0445366	0.0474675	0.0478247	0.0532502	0.0557899
Droplet #600	0.0432701	0.0444365	0.0466158	0.0462715	0.0536786	0.0553473
Droplet #601	0.0442131	0.0447923	0.0473383	0.0484033	0.0542668	0.0550527
Droplet #602	0.0438221		0.0466284	0.0458564	0.0540173	0.0556147
Droplet #603	0.0444967		0.0470016	0.0469839	0.0538131	0.0559752
Droplet #604	0.0432566		0.0477145	0.0486731	0.0538419	0.0564635
Droplet #605	0.0446691		0.0472086	0.0467863	0.0543037	0.056415
Droplet #606	0.0441019		0.0463159	0.0481951	0.0536187	0.0562562
Droplet #607	0.0439217		0.0468498	0.0490462	0.0547517	0.0566079
Droplet #608	0.0443451		0.0466807	0.0469395	0.0543001	0.0560223
Droplet #609	0.0429039		0.0462357	0.0484278	0.0540617	0.0556455
Droplet #610	0.0428447		0.0461977	0.048643	0.0517628	0.0558247
Droplet #611	0.0440698		0.0452984	0.0463516	0.053941	0.0564967
Droplet #612	0.0440767		0.0475866	0.0480836	0.0528896	0.0557941
Droplet #613	0.0429235		0.0465449	0.0475292	0.0545913	0.0562006
Droplet #614	0.0440776		0.0459168	0.0478046	0.0536777	0.0566537
Droplet #615	0.0448084		0.0463187	0.0458912	0.0539779	0.0552149
Droplet #616	0.0434197		0.0462547	0.0484237	0.0544172	0.0566038
Droplet #617	0.04362		0.0459349	0.0487804	0.0546106	0.0554401
Droplet #618	0.0435878		0.04649	0.0488477	0.053795	0.0567732
Droplet #619	0.0447159		0.0459531	0.0488713	0.0542278	0.0558411
Droplet #620	0.0445664		0.0467523	0.0490798	0.0535929	0.0568984
Droplet #621	0.0442068		0.0474868	0.0488637	0.0537156	0.0560351
Droplet #622	0.0437946		0.0471346	0.0482081	0.0527744	0.0565504
Droplet #623	0.0444654		0.045861	0.0476062	0.0532764	0.0566261
Droplet #624	0.0431306		0.0467181	0.0482665	0.0546996	0.0553879
Droplet #625	0.0443932		0.0470912	0.0489792	0.052958	0.0553436
Droplet #626	0.0435985		0.0465024	0.048949	0.0535393	0.0556814
Droplet #627	0.0442554		0.0449747	0.0488545	0.0541446	0.0549365
Droplet #628	0.0431612		0.0468556	0.0477634	0.0526479	0.0561531
Droplet #629	0.0441466		0.0450067	0.0482129	0.0524549	0.0559519
Droplet #630	0.0432699		0.0461697	0.0490405	0.05264	0.0552896
Droplet #631	0.0444966		0.046777	0.0488965	0.0533274	0.0558168
Droplet #632	0.044597		0.0463761	0.0480749	0.0538322	0.0549876
Droplet #633	0.0439161		0.0472058	0.0484508	0.0532625	0.056018
Droplet #634	0.0436267		0.0474845	0.0482719	0.0543597	0.0553823
Droplet #635	0.0438439		0.0464073	0.0472789	0.0540822	0.054292
Droplet #636	0.0436341		0.0472299	0.0484662	0.0533177	0.0560864
Droplet #637	0.0434905		0.0472415	0.046014	0.0538686	0.056117
Droplet #638	0.0430677		0.0474619	0.0484123	0.0525839	0.0565682
Droplet #639	0.0436177		0.0467904	0.048475	0.0544623	0.055253
Droplet #640	0.0440335		0.0474843	0.0487879	0.0536572	0.0558927
Droplet #641	0.044421		0.0477121	0.0473233	0.0536435	0.0558462
Droplet #642	0.04379		0.0467779	0.0472132	0.0451479	0.0550735
Droplet #643	0.0442125		0.047197	0.0488599	0.055207	0.0567986
Droplet #644	0.0442166		0.0456957	0.0484838	0.0551515	0.0553728
Droplet #645	0.0444904		0.0472477	0.0489796	0.0532212	0.0555608
Droplet #646	0.0442038		0.0478801	0.0487833	0.0509122	0.0555899
Droplet #647	0.0437377		0.0466868	0.0477325	0.0530465	0.0557637
Droplet #648	0.0438182		0.047013	0.0474248	0.0528394	0.0565491
Droplet #649	0.0443192		0.0471386	0.0488539	0.0538569	0.0539304
Droplet #650	0.0443361		0.0470144	0.0477304	0.0525605	0.0556498
Droplet #651	0.0434565		0.0474274	0.0480866	0.0542138	0.0552109
Droplet #652	0.0442306		0.0472556	0.0483934	0.0531447	0.0557922
Droplet #653	0.0439023		0.0457902	0.0476335	0.0535797	0.0559308
Droplet #654	0.0438347		0.0470933	0.0488508	0.052467	0.0566215
Droplet #655	0.0440834		0.0467664	0.048478	0.0544414	0.0555417
Droplet #656	0.04455		0.0468822	0.0480454	0.0548928	0.0564221
Droplet #657	0.044456		0.048401	0.045305	0.0535299	0.0565446
Droplet #658	0.0441838		0.0476496	0.0482691	0.0542044	0.0532527
Droplet #659	0.0438736		0.0469093	0.0483714	0.0523866	0.0562961
Droplet #660	0.0436847		0.0461107	0.048701	0.0535063	0.0552995
Droplet #661	0.0429113		0.0469608	0.0464607	0.0525655	0.0556422
Droplet #662	0.0443128		0.0460392	0.048783	0.0549116	0.0551346
Droplet #663	0.0440457		0.0463445	0.048414	0.0539951	0.0564536
Droplet #664	0.0437278		0.0469479	0.0479827	0.0540331	0.0552096
Droplet #665	0.0434893		0.0470454	0.0490871	0.0531747	0.0563848
Droplet #666	0.0439767		0.0467648	0.0482699	0.0524715	0.0551739
Droplet #667	0.044017		0.0458464	0.0486584	0.0534089	0.0560143
Droplet #668	0.0444756		0.0471576	0.0486517	0.0531264	0.0558123
Droplet #669	0.0438176		0.0463633	0.0481959	0.0545764	0.0563234
Droplet #670	0.0443608		0.0472853	0.0486692	0.0540268	0.0564663
Droplet #671	0.0431631		0.0468179	0.0484152	0.0537251	0.0561085
Droplet #672	0.0438444		0.0470855	0.0481893	0.0540123	0.0550906
Droplet #673	0.0443175		0.0472976	0.046147	0.0532948	0.0557911
Droplet #674	0.0434783		0.046615	0.0474782	0.0548431	0.0534999
Droplet #675	0.0431855		0.0458805	0.0484271	0.0529349	0.0558178
Droplet #676	0.0444275		0.0465879	0.0486075	0.0533941	0.0550321
Droplet #677	0.0445461		0.0462288	0.0485003	0.0533932	0.0556661
Droplet #678	0.0443484		0.0471998	0.0483296	0.0537818	0.0556781
Droplet #679	0.044277		0.0472836	0.0483814	0.0541861	0.0563855
Droplet #680	0.0441429		0.0462804	0.0486978	0.0534392	0.0557243
Droplet #681	0.0442254		0.0470529	0.0483958	0.0535126	0.0562375
Droplet #682	0.0440844		0.0470193	0.0484906	0.0532662	0.0568105
Droplet #683	0.044748		0.0466897	0.0473439	0.0543189	0.0564018
Droplet #684	0.0442402		0.0476073	0.0487767	0.0535491	0.0560679
Droplet #685	0.0447539		0.0470904	0.0490603	0.054301	0.0564098
Droplet #686	0.0444654		0.0467755	0.047833	0.0532408	0.0561629
Droplet #687			0.0468623	0.0491149	0.0546593	0.056436
Droplet #688			0.0477347	0.0469565	0.0529686	0.056456
Droplet #689			0.0469989	0.0479287	0.0539624	0.0543911
Droplet #690			0.0470433	0.048475	0.0539216	0.055114
Droplet #691			0.046907	0.0482244	0.0543354	0.0553707
Droplet #692			0.0474221	0.0479899	0.0536389	0.0550981
Droplet #693			0.0474986	0.0482889	0.0531377	0.0561373
Droplet #694			0.0468786	0.0478899	0.0533659	0.0565235
Droplet #695			0.0463623	0.0481046	0.05408	0.0565299
Droplet #696			0.0449893	0.0477871	0.0536999	0.0557823
Droplet #697			0.046996	0.0487394	0.0538727	0.0555862
Droplet #698			0.0482236	0.0470758	0.0545625	0.0559107
Droplet #699			0.0472331	0.0481162	0.0536355	0.056546
Droplet #700			0.0470344	0.0474052	0.0532659	0.055378
Droplet #701			0.0460321	0.0484663	0.0530135	0.0568191
Droplet #702			0.0464805	0.0481722	0.0544678	0.0552463
Droplet #703			0.0469099	0.0488102	0.052833	0.0561928
Droplet #704			0.0458941	0.0486163	0.0534219	0.0566277
Droplet #705			0.0460136	0.0479392	0.0516425	0.0532564
Droplet #706			0.0456713	0.0490678	0.0542404	0.0554318
Droplet #707			0.0461185	0.0490008	0.0540015	0.0575532
Droplet #708			0.0472623	0.048837	0.0540723	0.056706
Droplet #709			0.0466749	0.0478383	0.0545605	0.0537491
Droplet #710			0.0464754	0.048603	0.053452	0.0551104
Droplet #711			0.0468274	0.0481951	0.0548256	0.0562434
Droplet #712			0.0472654	0.0489715	0.0530638	0.0551165
Droplet #713			0.0466139	0.0485148	0.0539224	0.0562976
Droplet #714			0.0468203	0.0480923	0.0540419	0.0565055
Droplet #715			0.0467255	0.0483592	0.0537473	0.0565582
Droplet #716			0.0474652	0.0485894	0.0547384	0.0555276
Droplet #717			0.0472701	0.0484207	0.0539462	0.0561889
Droplet #718			0.0460333	0.0482749	0.0531583	0.0552052
Droplet #719			0.0459309	0.0489101	0.0529617	0.0565028
Droplet #720			0.0470856	0.0478534	0.0538511	0.056839
Droplet #721			0.0468353	0.0485555	0.0535213	0.0559715
Droplet #722			0.0470883	0.0475421	0.0524355	0.0563825
Droplet #723			0.0469743	0.0483752	0.0528944	0.0571016
Droplet #724			0.0474081	0.0476095	0.0547137	0.0535229
Droplet #725			0.0465186	0.048225	0.0539657	0.0555324
Droplet #726			0.0470164	0.0487301	0.0527686	0.0556462
Droplet #727			0.046897	0.0482377	0.0537213	0.0556639
Droplet #728			0.047165	0.0485006	0.0534603	0.0568339
Droplet #729			0.0472565	0.0489878	0.0546267	0.0554726
Droplet #730			0.0464629	0.0479978	0.0537744	0.0557038
Droplet #731			0.046976	0.0482989	0.0528807	0.0556632
Droplet #732			0.0465055	0.0488183	0.0544019	0.0555881
Droplet #733			0.0461304	0.0488939	0.0548691	0.0561475
Droplet #734			0.047226	0.0475765	0.053647	0.0555295
Droplet #735			0.0472898	0.0485033	0.0532513	0.0561921
Droplet #736			0.0465234	0.0461644	0.0540184	0.0569862
Droplet #737			0.0472505	0.0477236	0.0546373	0.0560779
Droplet #738			0.0465896	0.0446395	0.0537429	0.0552151
Droplet #739			0.0470987	0.0488376	0.0521339	0.0552216
Droplet #740			0.0476438	0.048139	0.0534795	0.0543652
Droplet #741			0.0472576	0.0492646	0.0542618	0.0561596
Droplet #742			0.0471701	0.0482672	0.053476	0.0573099
Droplet #743			0.0474152	0.0461342	0.0532532	0.0563377
Droplet #744			0.0468419	0.0482303	0.0533774	0.056061
Droplet #745			0.0470007	0.0486661	0.0526941	0.054915
Droplet #746			0.0470314	0.0446941	0.0530415	0.0564196
Droplet #747			0.044952	0.0467103	0.0535395	0.0560084
Droplet #748			0.0467504	0.0489621	0.0535244	0.0563473
Droplet #749			0.0469251	0.0478966	0.0542158	0.0546998
Droplet #750			0.0469489	0.0455198	0.0538226	0.0554354
Droplet #751			0.0484826	0.048479	0.0538619	0.0551871
Droplet #752			0.0467301	0.0481176	0.0542663	0.0561403
Droplet #753			0.0465855	0.048792	0.0531268	0.0551054
Droplet #754			0.0472789	0.0482855	0.0547443	0.054849
Droplet #755			0.0470527	0.0481184	0.0537876	0.0559099
Droplet #756			0.046221	0.04851	0.053362	0.0564412
Droplet #757			0.0458789	0.0487757	0.0526286	0.0562519
Droplet #758			0.0468557	0.0483865	0.0542799	0.0533007
Droplet #759			0.0466433	0.0479706	0.0537309	0.0566272
Droplet #760			0.0471213	0.0488707	0.0533653	0.0560347
Droplet #761			0.0462815	0.047868	0.0525804	0.0556515
Droplet #762			0.046635	0.047845	0.053584	0.0563233
Droplet #763			0.0471136	0.0474917	0.0535238	0.0563921
Droplet #764			0.0470985	0.0478277	0.0542012	0.055975
Droplet #765			0.0481819	0.0478827	0.0533576	0.0552666
Droplet #766			0.0473097	0.0485361	0.0533409	0.0555194
Droplet #767				0.0480687	0.0537076	0.0519259
Droplet #768				0.0483318	0.0537043	0.0566448
Droplet #769				0.0479104	0.0529643	0.0556951
Droplet #770				0.047606	0.0539724	0.056703
Droplet #771				0.048616	0.0523306	0.0558881
Droplet #772				0.0487759	0.0533744	0.0551594
Droplet #773				0.048234	0.0523858	0.056039
Droplet #774				0.0486957	0.0515599	0.0551395
Droplet #775				0.0478722	0.0544623	0.0561174
Droplet #776				0.048246	0.0538378	0.0548392
Droplet #777				0.0485658	0.0527552	0.0527583
Droplet #778				0.0478207	0.053923	0.0564864
Droplet #779				0.0484071	0.0528489	0.0554972
Droplet #780				0.0485601	0.0532443	0.056418
Droplet #781				0.0476677	0.0549112	0.0564615
Droplet #782				0.0480662	0.0534085	0.0557844
Droplet #783					0.0536882	0.0569681
Droplet #784					0.0539955	0.0556411
Droplet #785					0.0536605	0.0555462
Droplet #786					0.0544177	0.0558283
Droplet #787					0.0536978	0.0557036
Droplet #788					0.0543146	0.0561968
Droplet #789					0.052882	0.0568954
Droplet #790					0.0536367	0.0547021
Droplet #791					0.054221	0.0562359
Droplet #792					0.0529431	0.0558509
Droplet #793					0.0522803	0.056284
Droplet #794					0.0513514	0.0565592
Droplet #795					0.0537912	0.0555826
Droplet #796					0.0536386	0.0564485
Droplet #797					0.0544284	0.0565708
Droplet #798					0.0535315	0.0561851
Droplet #799					0.0544763	0.0567639
Droplet #800					0.0544587	0.0559568
Droplet #801					0.0540358	0.0557339
Droplet #802					0.0521004	0.0563033
Droplet #803					0.0544407	0.0557906
Droplet #804					0.0535617	0.0556485
Droplet #805					0.0534963	0.0566256
Droplet #806					0.0538558	0.0567592
Droplet #807					0.0543067	0.0574816
Droplet #808					0.0543218	0.0549566
Droplet #809					0.0536875	0.0556753
Droplet #810					0.0546243	0.056034
Droplet #811					0.0536493	0.0562367
Droplet #812					0.0543373	0.0559284
Droplet #813					0.0529114	0.0563769
Droplet #814					0.0542183	0.0556454
Droplet #815					0.0540233	0.0561191
Droplet #816					0.0524178	0.0562131
Droplet #817					0.0540492	0.0560994
Droplet #818					0.0524978	0.055192
Droplet #819					0.053534	0.0562228
Droplet #820					0.0544753	0.0562195
Droplet #821					0.0530952	0.0551268
Droplet #822					0.0544652	0.0563168
Droplet #823					0.0536119	0.0556395
Droplet #824					0.0544742	0.0556828
Droplet #825					0.0542742	0.056097
Droplet #826					0.0541921	0.0558867
Droplet #827					0.0536953	0.0555328
Droplet #828					0.0539884	0.0551501
Droplet #829					0.0537052	0.0567662
Droplet #830					0.0533893	0.0557573
Droplet #831					0.0525018	0.0557453
Droplet #832					0.0544278	0.0559971
Droplet #833					0.0540842	0.0544268
Droplet #834					0.0545787	0.055057
Droplet #835					0.0530519	0.0552428
Droplet #836					0.0541103	0.0544077
Droplet #837					0.053775	0.056167
Droplet #838					0.0521666	0.0567757
Droplet #839					0.0516321	0.055494
Droplet #840					0.0536919	0.0556689
Droplet #841					0.0530137	0.0564114
Droplet #842					0.0542933	0.0564985
Droplet #843					0.0527844	0.0565491
Droplet #844					0.0533932	0.0561631
Droplet #845					0.0542749	0.0563198
Droplet #846					0.0535825	0.056424
Droplet #847					0.0535144	0.05634
Droplet #848					0.05258	0.0561835
Droplet #849					0.0542904	0.0564663
Droplet #850					0.0530688	0.0568305
Droplet #851					0.0532465	0.0561933
Droplet #852					0.0536746	0.0541342
Droplet #853					0.053407	0.0548318
Droplet #854					0.0542406	0.056188
Droplet #855					0.0530019	0.0572524
Droplet #856					0.0519808	0.0561541
Droplet #857					0.053968	0.0558286
Droplet #858					0.053767	0.0559401
Droplet #859					0.0542662	0.0557948
Droplet #860					0.052907	0.056007
Droplet #861					0.0532573	0.0555959
Droplet #862					0.0540459	0.0559466
Droplet #863					0.0531621	0.0555414
Droplet #864					0.053656	0.0562111
Droplet #865					0.0537345	0.056546
Droplet #866					0.0548173	0.0565385
Droplet #867					0.0541856	0.0556782
Droplet #868					0.052131	0.0562639
Droplet #869					0.0527943	0.0557692
Droplet #870					0.0545397	0.0561789
Droplet #871					0.0531756	0.0550694
Droplet #872					0.0541054	0.0569922
Droplet #873					0.0542956	0.0556834
Droplet #874					0.0534912	0.0561608
Droplet #875					0.0524687	0.0563561
Droplet #876					0.0535596	0.0556271
Droplet #877					0.0546721	0.0556035
Droplet #878					0.0541493	0.0550584
Droplet #879					0.0521681	0.0570069
Droplet #880					0.0509947	0.0563306
Droplet #881					0.0523123	0.0558106
Droplet #882					0.0532322	0.055633
Droplet #883					0.0536643	0.0562709
Droplet #884					0.0539778	0.0557001
Droplet #885					0.0530644	0.0564564
Droplet #886					0.0539735	0.0564398
Droplet #887					0.0516026	0.0555634
Droplet #888					0.0538534	0.0567862
Droplet #889					0.052323	0.0549359
Droplet #890					0.055006	0.0553675
Droplet #891					0.0536428	0.0562688
Droplet #892					0.0532988	0.0558483
Droplet #893					0.0529063	0.0571382
Droplet #894					0.0543251	0.0566247
Droplet #895					0.0536723	0.055885
Droplet #896					0.0541002	0.0572245
Droplet #897					0.0541714	0.0557151
Droplet #898					0.0535401	0.0571569
Droplet #899					0.0535871	0.0563954
Droplet #900					0.053736	0.0548279
Droplet #901					0.0534326	0.0562353
Droplet #902					0.0490412	0.0555263
Droplet #903					0.0537726	0.0556289
Droplet #904					0.053871	0.0553369
Droplet #905					0.0541745	0.0557234
Droplet #906					0.0523477	0.0559953
Droplet #907					0.0536362	0.0556577
Droplet #908					0.0544696	0.0563403
Droplet #909					0.0534504	0.0566157
Droplet #910					0.0539038	0.0563202
Droplet #911					0.0540959	0.0552732
Droplet #912					0.0538051	0.0551264
Droplet #913					0.0542283	0.0566365
Droplet #914					0.0533496	0.0557041
Droplet #915					0.0549493	0.0563718
Droplet #916					0.0537775	0.0557915
Droplet #917					0.0548341	0.05613
Droplet #918					0.0542359	0.0554383
Droplet #919					0.0539806	0.0554878
Droplet #920					0.0527097	0.0553627
Droplet #921					0.0545579	0.0562239
Droplet #922					0.0534911	0.0561114
Droplet #923					0.0538339	0.0549998
Droplet #924					0.0532457	0.0561698
Droplet #925					0.0546663	0.0562222
Droplet #926					0.054704	0.0570088
Droplet #927					0.0535603	0.057413
Droplet #928					0.0536142	0.0559211
Droplet #929					0.0541462	0.0549078
Droplet #930					0.054286	0.055953
Droplet #931					0.0527877	0.0560751
Droplet #932					0.0544859	0.0561123
Droplet #933					0.0531647	0.0563716
Droplet #934					0.0541187	0.0564249
Droplet #935					0.0526404	0.0563148
Droplet #936					0.0541897	0.053454
Droplet #937					0.0547276	0.0571141
Droplet #938					0.0535149	0.0562664
Droplet #939					0.0528024	0.0552052
Droplet #940					0.0531967	0.0561284
Droplet #941					0.0543603	0.0551086
Droplet #942					0.0531243	0.0562511
Droplet #943					0.0534113	0.0566518
Droplet #944					0.0533301	0.0559598
Droplet #945					0.0529899	0.0561648
Droplet #946					0.0543559	0.0563998
Droplet #947					0.0533326	0.0564249
Droplet #948					0.0534082	0.0561751
Droplet #949					0.0545402	0.0560239
Droplet #950					0.0542492	0.05601
Droplet #951					0.0505889	0.0560339
Droplet #952					0.0542499	0.0557926
Droplet #953					0.0545544	0.0566021
Droplet #954					0.0537532	0.0559456
Droplet #955					0.0541694	0.0556451
Droplet #956					0.0541705	0.0561591
Droplet #957					0.0544819	0.0567473
Droplet #958					0.0540663	0.0561575
Droplet #959					0.0546036	0.0559311
Droplet #960					0.0550275	0.0543333
Droplet #961					0.0508601	0.0560431
Droplet #962					0.0523284	0.0559067
Droplet #963					0.0524668	0.0569892
Droplet #964					0.0544512	0.0542386
Droplet #965					0.0543265	0.0566093
Droplet #966					0.0545143	0.055713
Droplet #967					0.0548471	0.0558963
Droplet #968					0.0542723	0.0556677
Droplet #969					0.0544984	0.0566103
Droplet #970					0.0533802	0.0555548
Droplet #971					0.0540583	0.0549774
Droplet #972					0.0534973	0.0548855
Droplet #973					0.0542426	0.0572242
Droplet #974					0.0531207	0.0562942
Droplet #975					0.0536798	0.0565967
Droplet #976					0.053878	0.0563995
Droplet #977					0.0535013	0.0551057
Droplet #978					0.05397	0.056904
Droplet #979					0.0538922	0.0551371
Droplet #980					0.0538362	0.0554624
Droplet #981					0.0521362	0.0561812
Droplet #982					0.0544248	0.0555836
Droplet #983					0.0529284	0.0568887
Droplet #984					0.0543339	0.0564986
Droplet #985					0.0544478	0.056672
Droplet #986					0.0544774	0.0560098
Droplet #987					0.0534112	0.055705
Droplet #988					0.0529585	0.0565778
Droplet #989					0.0533026	0.0559058
Droplet #990					0.0538683	0.0569438
Droplet #991					0.054102	0.0554138
Droplet #992					0.0532825	0.0556872
Droplet #993					0.0529468	0.0560865
Droplet #994					0.0543319	0.0560642
Droplet #995					0.0539869	0.0562907
Droplet #996					0.054438	0.0562678
Droplet #997					0.0545433	0.055967
Droplet #998					0.0538949	0.0568853
Droplet #999					0.0531396	0.054962
Droplet #1000					0.0534349	0.056361
Droplet #1001					0.0529307	0.0565565
Droplet #1002					0.0530484	0.056773
Droplet #1003					0.0536071	0.0560535
Droplet #1004					0.0530612	0.0562854
Droplet #1005					0.054413	0.0552799
Droplet #1006					0.0535393	0.0569177
Droplet #1007					0.0526396	0.0561331
Droplet #1008					0.0537333	0.0561963
Droplet #1009					0.0526879	0.0557491
Droplet #1010					0.0544022	0.0551117
Droplet #1011					0.0449168	0.0554661
Droplet #1012					0.0537213	0.0568795
Droplet #1013					0.0534649	0.0560876
Droplet #1014					0.0540384	0.0562196
Droplet #1015					0.0541375	0.0552782
Droplet #1016					0.0539245	0.0565919
Droplet #1017					0.0538432	0.0569637
Droplet #1018					0.0543227	0.0563098
Droplet #1019					0.0539146	0.0567572
Droplet #1020					0.0541887	0.0561627
Droplet #1021					0.0535206	0.0560307
Droplet #1022					0.0541639	0.0558354
Droplet #1023					0.0534772	0.0559903
Droplet #1024					0.0541189	0.0565253
Droplet #1025					0.0531156	0.0553278
Droplet #1026					0.0533399	0.0562842
Droplet #1027					0.0535471	0.0552729
Droplet #1028					0.0536512	0.0537724
Droplet #1029					0.0531962	0.0565422
Droplet #1030					0.0537669	0.0539499
Droplet #1031					0.0530285	0.0564251
Droplet #1032					0.0541768	0.0564305
Droplet #1033					0.0514058	0.0557797
Droplet #1034					0.0536445	0.055799
Droplet #1035					0.0514078	0.0558598
Droplet #1036					0.0532659	0.0537916
Droplet #1037					0.0531545	0.0556868
Droplet #1038					0.0541727	0.0564378
Droplet #1039					0.0538662	0.0560235
Droplet #1040					0.0539695	0.0563412
Droplet #1041					0.0546154	0.0564887
Droplet #1042					0.0544302	0.0557813
Droplet #1043					0.0534075	0.0558832
Droplet #1044					0.0541889	0.0572139
Droplet #1045					0.0540415	0.0560365
Droplet #1046					0.0546499	0.0563184
Droplet #1047					0.0537505	0.055622
Droplet #1048					0.0534554	0.0554022
Droplet #1049					0.0537744	0.0551269
Droplet #1050					0.0520504	0.0563906
Droplet #1051					0.0510036	0.057064
Droplet #1052					0.0522654	0.056181
Droplet #1053					0.0533327	0.0556203
Droplet #1054					0.05365	0.0571223
Droplet #1055					0.0536669	0.0561992
Droplet #1056					0.0547181	0.0562209
Droplet #1057					0.053028	0.0554762
Droplet #1058					0.054515	0.0561604
Droplet #1059					0.0545579	0.0564518
Droplet #1060					0.0530632	0.0557634
Droplet #1061					0.0523096	0.0561077
Droplet #1062					0.0543225	0.0559594
Droplet #1063					0.0535585	0.0549991
Droplet #1064					0.0537239	0.0561894
Droplet #1065					0.0540834	0.0541171
Droplet #1066					0.0541313	0.0553937
Droplet #1067					0.0527504	0.0566754
Droplet #1068					0.053549	0.0564302
Droplet #1069					0.0540197	0.0564113
Droplet #1070					0.0531147	0.0562751
Droplet #1071					0.0537125	0.0558848
Droplet #1072					0.05431	0.0555077
Droplet #1073					0.0537831	0.0558242
Droplet #1074					0.0545475	0.056688
Droplet #1075					0.054164	0.0551569
Droplet #1076					0.0541085	0.0549909
Droplet #1077					0.0526842	0.0566372
Droplet #1078					0.0546802	0.056112
Droplet #1079					0.0535655	0.0561171
Droplet #1080					0.0538354	0.056577
Droplet #1081					0.0544913	0.0563973
Droplet #1082					0.0533933	0.0571097
Droplet #1083					0.0533621	0.05574
Droplet #1084					0.0539059	0.0569151
Droplet #1085					0.0531851	0.0559248
Droplet #1086					0.0476893	0.0555004
Droplet #1087					0.054473	0.0553338
Droplet #1088					0.0546684	0.0563536
Droplet #1089					0.0533898	0.0560818
Droplet #1090					0.0549283	0.0560488
Droplet #1091					0.053593	0.0562271
Droplet #1092					0.0547068	0.0550536
Droplet #1093					0.0525015	0.0562967
Droplet #1094					0.0533764	0.0559455
Droplet #1095					0.0529284	0.0567477
Droplet #1096					0.0535361	0.0564481
Droplet #1097					0.0549553	0.0569674
Droplet #1098					0.0501003	0.0565254
Droplet #1099					0.0546769	0.0556139
Droplet #1100					0.0536457	0.0557279
Droplet #1101					0.0537136	0.0562343
Droplet #1102					0.0532905	0.0563289
Droplet #1103					0.0538245	0.0553849
Droplet #1104					0.0539826	0.0560421
Droplet #1105					0.0538104	0.0562636
Droplet #1106					0.0542468	0.0567106
Droplet #1107					0.0540634	0.0551756
Droplet #1108					0.0541303	0.0546846
Droplet #1109					0.0540852	0.0562709
Droplet #1110					0.0543746	0.0558315
Droplet #1111					0.0536063	0.0561291
Droplet #1112					0.0549677	0.0561579
Droplet #1113					0.0542	0.0558166
Droplet #1114					0.0538291	0.0552918
Droplet #1115					0.0544252	0.0546302
Droplet #1116					0.0538173	0.0561739
Droplet #1117					0.053297	0.0535409
Droplet #1118					0.0538449	0.056365
Droplet #1119					0.0543545	0.056721
Droplet #1120					0.0547547	0.0568855
Droplet #1121					0.0546799	0.0561404
Droplet #1122					0.0543931	0.056422
Droplet #1123					0.0546317	0.0560284
Droplet #1124					0.0542371	0.0564251
Droplet #1125					0.0537092	0.0572607
Droplet #1126					0.0547179	0.0561356
Droplet #1127					0.05471	0.0566561
Droplet #1128					0.0530164	0.0567548
Droplet #1129					0.0543877	0.0558966
Droplet #1130					0.05378	0.0560535
Droplet #1131					0.0544334	0.0565491
Droplet #1132					0.0526354	0.0555927
Droplet #1133					0.0559885	0.0559099
Droplet #1134					0.0541663	0.0563753
Droplet #1135					0.0534428	0.0551446
Droplet #1136					0.054153	0.0568047
Droplet #1137					0.0531651	0.054453
Droplet #1138					0.0540696	0.0566122
Droplet #1139					0.0537006	0.056828
Droplet #1140					0.0542708	0.0555313
Droplet #1141					0.0537429	0.0552973
Droplet #1142					0.0539705	0.0549346
Droplet #1143					0.0544856	0.0550187
Droplet #1144					0.0533734	0.055387
Droplet #1145					0.0542581	0.0568423
Droplet #1146					0.0544659	0.0559962
Droplet #1147					0.055354	0.055661
Droplet #1148					0.0532066	0.0569047
Droplet #1149					0.0544242	0.057123
Droplet #1150					0.0539001	0.0556596
Droplet #1151					0.0537584	0.0566834
Droplet #1152					0.0543044	0.0553877
Droplet #1153					0.0533208	0.0562496
Droplet #1154					0.0536874	0.0564255
Droplet #1155					0.0534288	0.0554846
Droplet #1156					0.0541605	0.0551153
Droplet #1157					0.0535186	0.0563652
Droplet #1158					0.0553436	0.0560045
Droplet #1159					0.0547183	0.055779
Droplet #1160					0.0547089	0.0563991
Droplet #1161					0.0530897	0.0561641
Droplet #1162					0.0451928	0.0552088
Droplet #1163					0.0527312	0.055194
Droplet #1164					0.0540277	0.0551984
Droplet #1165					0.0534011	0.0563906
Droplet #1166					0.0455828	0.0562522
Droplet #1167					0.048591	0.0566653
Droplet #1168					0.0536618	0.0565344
Droplet #1169					0.0541966	0.0563218
Droplet #1170					0.0540395	0.0558997
Droplet #1171					0.0551227	0.0554263
Droplet #1172					0.0513784	0.0559287
Droplet #1173					0.0536743	0.055813
Droplet #1174					0.0498556	0.0542616
Droplet #1175						0.0564137
Droplet #1176						0.0562493
Droplet #1177						0.0556993
Droplet #1178						0.0563505
Droplet #1179						0.0569802
Droplet #1180						0.0550043
Droplet #1181						0.0545989
Droplet #1182						0.0554015
Droplet #1183						0.0564652
Droplet #1184						0.0552123
Droplet #1185						0.0563507
Droplet #1186						0.0565701
Droplet #1187						0.0559939
Droplet #1188						0.0561791
Droplet #1189						0.0552229
Droplet #1190						0.056209
Droplet #1191						0.0558686
Droplet #1192						0.0567756
Droplet #1193						0.0555297
Droplet #1194						0.0560796
Droplet #1195						0.0555472
Droplet #1196						0.0542311
Droplet #1197						0.0562528
Droplet #1198						0.0564228
Droplet #1199						0.0561899
Droplet #1200						0.0552055
Droplet #1201						0.0569837
Droplet #1202						0.0562611
Droplet #1203						0.0569128
Droplet #1204						0.0568253
Droplet #1205						0.0559746
Droplet #1206						0.0556599
Droplet #1207						0.0561648
Droplet #1208						0.056252
Droplet #1209						0.0565044
Droplet #1210						0.0559222
Droplet #1211						0.0556263
Droplet #1212						0.0562496
Droplet #1213						0.05514
Droplet #1214						0.0561516
Droplet #1215						0.0563449
Droplet #1216						0.0561874
Droplet #1217						0.055736
Droplet #1218						0.0555212
Droplet #1219						0.0552408
Droplet #1220						0.0558979
Droplet #1221						0.0558284
Droplet #1222						0.0552018
Droplet #1223						0.0559258
Droplet #1224						0.0557081
Droplet #1225						0.0554811
Droplet #1226						0.0559851
Droplet #1227						0.0556931
Droplet #1228						0.0530146
Droplet #1229						0.0557416
Droplet #1230						0.0560964
Droplet #1231						0.0556478
Droplet #1232						0.0566913
Droplet #1233						0.0561986
Droplet #1234						0.0566987
Droplet #1235						0.0559146
Droplet #1236						0.0561821
Droplet #1237						0.0548307
Droplet #1238						0.0558657
Droplet #1239						0.0555548
Droplet #1240						0.0544562
Droplet #1241						0.0557604
Droplet #1242						0.0560908
Droplet #1243						0.0558088
Droplet #1244						0.0562297
Droplet #1245						0.0558551
Droplet #1246						0.0555944
Droplet #1247						0.0558979
Droplet #1248						0.0568325
Droplet #1249						0.0560221
Droplet #1250						0.0554951
Droplet #1251						0.0553523
Droplet #1252						0.0551669
Droplet #1253						0.0566372
Droplet #1254						0.0555261
Droplet #1255						0.0564367
Droplet #1256						0.0559972
Droplet #1257						0.0561205
Droplet #1258						0.0564523
Droplet #1259						0.0560678
Droplet #1260						0.0555701
Droplet #1261						0.0550974
Droplet #1262						0.0555005
Droplet #1263						0.0553103
Droplet #1264						0.0573931
Droplet #1265						0.0565541
Droplet #1266						0.0562526
Droplet #1267						0.0570302
Droplet #1268						0.0560639
Droplet #1269						0.0567533
Droplet #1270						0.0558051
Droplet #1271						0.0544563
Droplet #1272						0.0556419
Droplet #1273						0.0562539
Droplet #1274						0.0557538
Droplet #1275						0.0560045
Droplet #1276						0.0562175
Droplet #1277						0.0563649
Droplet #1278						0.057103
Droplet #1279						0.0555635
Droplet #1280						0.0559959
Droplet #1281						0.0553598
Droplet #1282						0.0567532
Droplet #1283						0.0559702
Droplet #1284						0.0545362
Droplet #1285						0.0549808
Droplet #1286						0.0557968
Droplet #1287						0.0561648
Droplet #1288						0.055811
Droplet #1289						0.0559647
Droplet #1290						0.0560932
Droplet #1291						0.0566401
Droplet #1292						0.0566599
Droplet #1293						0.0562801
Droplet #1294						0.0552099
Droplet #1295						0.0557795
Droplet #1296						0.0559941
Droplet #1297						0.0561031
Droplet #1298						0.0565236
Droplet #1299						0.0560181
Droplet #1300						0.0566395
Droplet #1301						0.0562243
Droplet #1302						0.055636
Droplet #1303						0.0553842
Droplet #1304						0.0560831
Droplet #1305						0.0558002
Droplet #1306						0.0562858
Droplet #1307						0.0561567
Droplet #1308						0.0548673
Droplet #1309						0.0554795
Droplet #1310						0.0555289
Droplet #1311						0.0548951
Droplet #1312						0.0555486
Droplet #1313						0.0564855
Droplet #1314						0.0562084
Droplet #1315						0.0560375
Droplet #1316						0.0560404
Droplet #1317						0.0554412
Droplet #1318						0.0557154
Droplet #1319						0.055975
Droplet #1320						0.0565577
Droplet #1321						0.0566383
Droplet #1322						0.0556544
Droplet #1323						0.0561496
Droplet #1324						0.0563832
Droplet #1325						0.0565259
Droplet #1326						0.056022
Droplet #1327						0.0566324
Droplet #1328						0.0561906
Droplet #1329						0.0556725
Droplet #1330						0.056832
Droplet #1331						0.0563638
Droplet #1332						0.055928
Droplet #1333						0.0560305
Droplet #1334						0.0560492
Droplet #1335						0.0558455
Droplet #1336						0.0569416
Droplet #1337						0.0556376
Droplet #1338						0.0563344
Droplet #1339						0.0539086
Droplet #1340						0.0564251
Droplet #1341						0.0554751
Droplet #1342						0.0561313
Droplet #1343						0.0563992
Droplet #1344						0.0558673
Droplet #1345						0.0549031
Droplet #1346						0.056472
Droplet #1347						0.056084
Droplet #1348						0.0559328
Droplet #1349						0.0557563
Droplet #1350						0.0564296
Droplet #1351						0.0555163
Droplet #1352						0.0567097
Droplet #1353						0.0541704
Droplet #1354						0.056527
Droplet #1355						0.0563371
Droplet #1356						0.0560077
Droplet #1357						0.0556585
Droplet #1358						0.0558883
Droplet #1359						0.0564543
Droplet #1360						0.056633
Droplet #1361						0.0563575
Droplet #1362						0.0555932
Droplet #1363						0.0559024
Droplet #1364						0.056213
Droplet #1365						0.0559405
Droplet #1366						0.0564971
Droplet #1367						0.0559738
Droplet #1368						0.056192
Droplet #1369						0.0562708
Droplet #1370						0.0556056
Droplet #1371						0.0569426
Droplet #1372						0.0575061
Droplet #1373						0.0561002
Droplet #1374						0.0557018
Droplet #1375						0.0563044
Droplet #1376						0.0566587
Droplet #1377						0.0558067
Droplet #1378						0.0553482
Droplet #1379						0.0554781
Droplet #1380						0.0566985
Droplet #1381						0.054381
Droplet #1382						0.0558616
Droplet #1383						0.0562089
Droplet #1384						0.0562835
Droplet #1385						0.0561536
Droplet #1386						0.0576122
Droplet #1387						0.0555479
Droplet #1388						0.0555369
Droplet #1389						0.0558461
Droplet #1390						0.0560755
Droplet #1391						0.056005
Droplet #1392						0.0563464
Droplet #1393						0.0555683
Droplet #1394						0.0566023
Droplet #1395						0.0563196
Droplet #1396						0.0559087
Droplet #1397						0.0561235
Droplet #1398						0.0568676
Droplet #1399						0.0553438
Droplet #1400						0.0557484
Droplet #1401						0.0561291
Droplet #1402						0.05391
Droplet #1403						0.0559964
Droplet #1404						0.0560074
Droplet #1405						0.0561416
Droplet #1406						0.05632
Droplet #1407						0.0534598
Droplet #1408						0.0559832
Droplet #1409						0.0563646
Droplet #1410						0.0562017
Droplet #1411						0.0563257
Droplet #1412						0.0558293
Droplet #1413						0.0563815
Droplet #1414						0.0568267
Droplet #1415						0.0563921
Droplet #1416						0.0572888
Droplet #1417						0.0553149
Droplet #1418						0.0565922
Droplet #1419						0.0552879
Droplet #1420						0.0565769
Droplet #1421						0.0563866
Droplet #1422						0.0557969
Droplet #1423						0.0572893
Droplet #1424						0.0545941
Droplet #1425						0.0548913
Droplet #1426						0.054691
Droplet #1427						0.056484
Droplet #1428						0.0561549
Droplet #1429						0.0553641
Droplet #1430						0.055992
Droplet #1431						0.0566023

## Sheet: Fig5g_Composition
Tie-line ID	FL-FUS_volume_fraction_in_dense_phase_dimensionless	FL-FUS_volume_fraction_in_dense_phase_uncertainty_dimensionless	TAF15(RBD)_volume_fraction_in_dense_phase_dimensionless	TAF15(RBD)_volume_fraction_in_dense_phase_uncertainty_dimensionless	RNA_volume_fraction_in_dense_phase_dimensionless	RNA_volume_fraction_in_dense_phase_uncertainty_dimensionless	MBP-FUS_volume_fraction_in_dense_phase_dimensionless	MBP-FUS_volume_fraction_in_dense_phase_uncertainty_dimensionless	short-FUS_volume_fraction_in_dense_phase_dimensionless	short-FUS_volume_fraction_in_dense_phase_uncertainty_dimensionless	Total_polymer_volume_fraction_in_dense_phase_dimensionless	Total_polymer_volume_fraction_in_dense_phase_uncertainty_dimensionless
Tie-line A	0.106923	0.0321423	0.00463472	0.00405593	0.0287099	0.0184738	0.00720866	0.00503611	0.0123322	0.0101868	0.159809	0.0389871
Tie-line B	0.119226	0.016232	0.00447485	0.00241523	0.0177667	0.00689363	0.00648752	0.00296813	0.0156131	0.00651229	0.163568	0.0191847
Tie-line C	0.131577	0.01224	0.00322285	0.00154616	0.0139789	0.00428595	0.00588723	0.00246278	0.0169237	0.00570199	0.17159	0.0144622
Tie-line D	0.140061	0.00988832	0.00446816	0.00182131	0.00697622	0.00177167	0.00662659	0.00225918	0.0185413	0.0052449	0.176674	0.0116982
Tie-line E	0.157572	0.0100767	0.00388301	0.00141143	0.00595883	0.00133696	0.0079757	0.00238471	0.0216445	0.00553633	0.197034	0.011902
Tie-line F	0.166413	0.00971147	0.00330432	0.00115445	0.00442053	0.000923457	0.00871	0.00246229	0.0229114	0.00564158	0.20576	0.0115926

## Sheet: Fig5h_PartitionCoeffs
Tie-line ID	FL-FUS_Partition_Coefficient_dimensionless	FL-FUS_Partition_Coefficient_uncertainty_dimensionless	TAF15(RBD)_Partition_Coefficient_dimensionless	TAF15(RBD)_Partition_Coefficient_uncertainty_dimensionless	RNA_Partition_Coefficient_dimensionless	RNA_Partition_Coefficient_uncertainty_dimensionless	MBP-FUS_Partition_Coefficient_dimensionless	MBP-FUS_Partition_Coefficient_uncertainty_dimensionless	short-FUS_Partition_Coefficient_dimensionless	short-FUS_Partition_Coefficient_uncertainty_dimensionless
Tie-line A	282.333	99.1462	421.7	385.746	85.0975	54.8284	356.344	252.302	202.786	170.683
Tie-line B	488.523	128.303	638.509	385.957	84.38	32.8412	423.844	200.779	387.396	169.71
Tie-line C	569.775	131.423	515.308	271.943	68.8265	21.1828	289.74	125.336	397.3	138.106
Tie-line D	1381.87	298.595	1049.31	490.681	65.7295	16.733	611.827	218.7	884.564	257.489
Tie-line E	2033.79	375.37	1621.14	636.33	57.4238	12.9164	840.595	261.273	1276.38	347.318
Tie-line F	2754.25	473.536	2128.44	1022.94	41.6941	8.7159	1024.28	299.234	1438.88	378.841

## Sheet: Fig5i_Validation_LeverRule
Tie-line ID	Dense-phase_volume_fraction_dimensionless
Tie-line A	0.00172462
Tie-line B	0.00267611
Tie-line C	0.00395154
Tie-line D	0.00329455
Tie-line E	0.0042698
Tie-line F	0.00527201

## Sheet: Fig5i_Validation_QPI
FOV ID	Dense-phase_volume_fraction_dimensionless_Tie-line_A	Dense-phase_volume_fraction_dimensionless_Tie-line_B	Dense-phase_volume_fraction_dimensionless_Tie-line_C	Dense-phase_volume_fraction_dimensionless_Tie-line_D	Dense-phase_volume_fraction_dimensionless_Tie-line_E	Dense-phase_volume_fraction_dimensionless_Tie-line_F
FOV #1	0.00190107	0.0024434	0.00475264	0.00284674	0.00371675	0.00393823
FOV #2	0.00246913	0.00197365	0.00462005	0.00292553	0.00454407	0.00404172
FOV #3	0.00174765	0.0015782	0.00502566	0.00286556	0.0033875	0.00395993
FOV #4	0.00186555	0.00186282	0.00489621	0.00266598	0.00348581	0.00417591
FOV #5	0.00229297	0.0024359	0.00420062	0.00273783	0.00382074	0.00387502
FOV #6	0.00149389	0.00218944	0.00452042	0.00263711	0.0039016	0.00401589
FOV #7	0.00208914	0.00214777	0.0053052	0.00254256	0.00382552	0.00428173
FOV #8	0.00202154	0.00255032	0.00491707	0.00323139	0.00506725	0.00394886
FOV #9	0.00183372	0.00171562	0.00472352	0.00242374	0.00390738	0.00401378
FOV #10	0.00234284	0.00135407	0.00454194	0.00222411	0.00343877	0.00350659
FOV #11	0.00247763	0.00198033	0.00467119	0.0031232	0.00416694	0.00472875
FOV #12	0.00150134	0.0021937		0.00290767	0.00436851	0.00414712
