# Supplementary material for: A label-free method for measuring the composition of multicomponent biomolecular condensates
Source: Nat Chem. 2025 Sep 3;17(12):1891–902. doi: 10.1038/s41557-025-01928-3 (PMC12669041; doi:10.1038/s41557-025-01928-3)
Supplement: Supplementary file 12 — Statistical source data. [file 41557_2025_1928_MOESM12_ESM.xlsx]

## Sheet: ED_Fig1aLeft_cCond_vs_zpos
z-position_um	cCond_in_mg/ml_for_r_{opt} = 5.2 \mum	cCond_uncertainty_in_mg/ml_for_r_{opt} = 5.2 \mum	cCond_in_mg/ml_for_r_{opt} = 3.2 \mum	cCond_uncertainty_in_mg/ml_for_r_{opt} = 3.2 \mum	cCond_in_mg/ml_for_r_{opt} = 1.5 \mum	cCond_uncertainty_in_mg/ml_for_r_{opt} = 1.5 \mum	cCond_in_mg/ml_for_r_{opt} = 1 \mum	cCond_uncertainty_in_mg/ml_for_r_{opt} = 1 \mum	cCond_in_mg/ml_for_r_{opt} = 0.65 \mum	cCond_uncertainty_in_mg/ml_for_r_{opt} = 0.65 \mum
0	177.436	0.491539	169.469	1.06145	151.88	3.11628	114.045	3.2703	61.162	2.75222
0.2	178.612	0.490529	171.338	1.04115	156.447	3.18061	120.901	3.27712	68.285	2.43114
0.4	179.28	0.489707	173.823	1.05803	167.126	3.46857	140.958	4.82576	75.8581	2.6879
0.6	179.363	0.471908	175.132	1.05003	170.199	3.30906	152.386	5.11306	89.2273	3.16809
0.8	180.219	0.466034	176.379	1.02651	176.309	3.32737	152.054	4.384	117.496	5.743
1	181.203	0.460282	180.037	1.04149	180.184	3.09733	172.077	4.98788	143.179	6.3629
1.2	181.722	0.453303	181.395	1.00978	183.821	2.93985	173.222	4.05963	159.406	6.35891
1.4	183.691	0.467702	182.921	0.968541	186.497	2.65933	177.685	3.60257	169.071	6.10514
1.6	184.442	0.458859	184.287	0.924304	185.071	2.19536	182.977	3.79443	171.147	6.34107
1.8	184.657	0.443054	185.325	0.855547	185.449	2.07984	185.156	3.83046	171.127	6.85782
2	185.073	0.428043	186.362	0.80146	184.453	1.77227	185.262	4.1209	160.088	6.68441
2.2	185.953	0.419307	189.408	0.81154	185.323	1.86376	179.505	3.91336	142.672	7.16454
2.4	186.251	0.400255	186.495	0.635692	186.11	2.01534	193.42	6.08182	113.46	5.12683
2.6	186.706	0.376558	185.236	0.566428	185.496	2.19267	189.818	6.47599	85.3396	3.59874
2.8	186.764	0.351777	182.928	0.494712	183.271	2.35699	172.483	5.25724	72.6226	2.98367
3	187.373	0.326091	181.802	0.444962	182.573	2.5212	167.303	5.43655	63.0302	2.66904
3.2	186.288	0.274817	182.27	0.440661	181.264	2.80955	149.519	4.4567	55.831	2.52143
3.4	186.05	0.25178	181.821	0.432845	179.902	3.04658	153.416	5.32694	50.2465	2.71014
3.6	185.108	0.23586	181.904	0.474158	177.974	3.24333	134.733	4.5135	37.0082	1.42607
3.8	184.544	0.241331	182.106	0.531181	177.074	3.30668	113.376	3.31326	31.4389	1.1047
4	182.962	0.236285	182.004	0.590965	173.862	3.54383	105.322	3.22841	29.1392	1.05923

## Sheet: ED_Fig1aRight_size_vs_zpos
z-position_um	r/r_Opt_dimensionless_for_r_{opt} = 5.2 \mum	r/r_Opt_uncertainty_dimensionless_for_r_{opt} = 5.2 \mum	r/r_Opt_dimensionless_for_r_{opt} = 3.2 \mum	r/r_Opt_uncertainty_dimensionless_for_r_{opt} = 3.2 \mum	r/r_Opt_dimensionless_for_r_{opt} = 1.5 \mum	r/r_Opt_uncertainty_dimensionless_for_r_{opt} = 1.5 \mum	r/r_Opt_dimensionless_for_r_{opt} = 1 \mum	r/r_Opt_uncertainty_dimensionless_for_r_{opt} = 1 \mum	r/r_Opt_dimensionless_for_r_{opt} = 0.65 \mum	r/r_Opt_uncertainty_dimensionless_for_r_{opt} = 0.65 \mum
0	0.983502	0.000686746	0.975309	0.00168254	1.00609	0.00689137	1.12391	0.0108222	1.37809	0.0232274
0.2	0.984001	0.000681016	0.975656	0.00159563	1.00736	0.00681931	1.11228	0.00957323	1.36827	0.0159262
0.4	0.984015	0.000693622	0.972166	0.00168098	0.982567	0.00688047	1.04157	0.0131388	1.31966	0.0146764
0.6	0.985484	0.000632818	0.971907	0.0016245	0.981785	0.00634942	1.01376	0.0124875	1.24645	0.0134742
0.8	0.985017	0.000625288	0.971773	0.00156148	0.972542	0.00603586	1.03235	0.00984708	1.0997	0.0200721
1	0.984408	0.000611095	0.965772	0.00160752	0.97164	0.00541112	0.985919	0.00993746	1.02769	0.0165263
1.2	0.98484	0.000604314	0.965578	0.00152705	0.971598	0.00502453	1.00042	0.0077509	1.00322	0.0139134
1.4	0.981436	0.000676161	0.965442	0.00143839	0.972467	0.00452102	1.00062	0.00672389	1	0.0121895
1.6	0.981473	0.000665214	0.965477	0.00136459	0.985173	0.00364691	0.998123	0.00726907	1.00002	0.0125134
1.8	0.982662	0.000614195	0.966244	0.0012374	0.990228	0.00356057	1	0.00743743	1.00118	0.0136981
2	0.98325	0.000577446	0.966843	0.00116063	1	0.00302999	1.0024	0.00819994	1.01957	0.0142929
2.2	0.983236	0.000578934	0.963193	0.00131844	1.00218	0.00331618	1.01753	0.00751269	1.05829	0.0189633
2.4	0.984531	0.000542565	0.974569	0.000944466	1.00239	0.00360582	0.973539	0.0117624	1.16296	0.0181532
2.6	0.985419	0.000504954	0.981039	0.000860337	1.00242	0.00394918	0.974493	0.0129129	1.30435	0.0187005
2.8	0.987311	0.000472261	0.990316	0.000695544	1.00777	0.00410359	1.0147	0.0107515	1.37606	0.0184657
3	0.987662	0.000456277	0.996142	0.000592505	1.00827	0.00447639	1.02282	0.0117049	1.44148	0.0208123
3.2	0.992553	0.000342933	0.997088	0.000655677	1.00881	0.00507491	1.0753	0.0102347	1.48988	0.0249082
3.4	0.995194	0.000344629	1	0.000637187	1.00919	0.00558393	1.04616	0.0129261	1.50996	0.0333048
3.6	1	0.000331472	1.00179	0.00070809	1.00957	0.00605415	1.10365	0.0127423	1.72619	0.0207509
3.8	1.00332	0.000361435	1.0027	0.000808962	1.00952	0.00620722	1.19114	0.0110614	1.83774	0.0199643
4	1.00937	0.000348175	1.00359	0.000928904	1.01167	0.00698989	1.20988	0.0122763	1.8692	0.0219285

## Sheet: ED_Fig1bLeft_AdjR2_vs_zpos
z-position_um	Adj._R^2_dimensionless_from_fit_for_r_{opt} = 5.2 \mum	Adj._R^2_dimensionless_from_fit_for_r_{opt} = 3.2 \mum	Adj._R^2_dimensionless_from_fit_for_r_{opt} = 1.5 \mum	Adj._R^2_dimensionless_from_fit_for_r_{opt} = 1 \mum	Adj._R^2_dimensionless_from_fit_for_r_{opt} = 0.65 \mum
0	0.982108	0.966215	0.923591	0.904338	0.898624
0.2	0.982321	0.967417	0.924078	0.908382	0.91869
0.4	0.982861	0.968943	0.923591	0.892157	0.917411
0.6	0.98351	0.969822	0.931802	0.895309	0.921246
0.8	0.984158	0.971407	0.936905	0.916869	0.898201
1	0.984706	0.972886	0.946776	0.922913	0.919037
1.2	0.985339	0.97478	0.955508	0.946115	0.931892
1.4	0.985753	0.97717	0.964769	0.959753	0.944919
1.6	0.986485	0.979669	0.974644	0.963976	0.939404
1.8	0.986996	0.982453	0.978361	0.96417	0.929232
2	0.987695	0.984926	0.983393	0.959941	0.91658
2.2	0.988538	0.987274	0.982617	0.952718	0.879413
2.4	0.989448	0.990757	0.97991	0.918248	0.894138
2.6	0.990634	0.992584	0.975293	0.900203	0.894514
2.8	0.991814	0.993736	0.968582	0.901931	0.880828
3	0.993221	0.994599	0.962292	0.885926	0.8845
3.2	0.994698	0.995079	0.952949	0.887229	0.870302
3.4	0.995763	0.995112	0.943911	0.861554	0.840747
3.6	0.996253	0.994116	0.933221	0.861992	0.861986
3.8	0.996209	0.992694	0.927177	0.875788	0.869202
4	0.996162	0.990994	0.91589	0.862309	0.85786

## Sheet: ED_Fig1bRight_cCond_vs_AdjR2
z-position_um	Adj._R^2_dimensionless_from_fit_for_r_{opt} = 5.2 \mum	cCond_in_mg/ml_for_r_{opt} = 5.2 \mum	cCond_uncertainty_in_mg/ml_for_r_{opt} = 5.2 \mum	Adj._R^2_dimensionless_from_fit_for_r_{opt} = 3.2 \mum	cCond_in_mg/ml_for_r_{opt} = 3.2 \mum	cCond_uncertainty_in_mg/ml_for_r_{opt} = 3.2 \mum	Adj._R^2_dimensionless_from_fit_for_r_{opt} = 1.5 \mum	cCond_in_mg/ml_for_r_{opt} = 1.5 \mum	cCond_uncertainty_in_mg/ml_for_r_{opt} = 1.5 \mum	Adj._R^2_dimensionless_from_fit_for_r_{opt} = 1 \mum	cCond_in_mg/ml_for_r_{opt} = 1 \mum	cCond_uncertainty_in_mg/ml_for_r_{opt} = 1 \mum	Adj._R^2_dimensionless_from_fit_for_r_{opt} = 0.65 \mum	cCond_in_mg/ml_for_r_{opt} = 0.65 \mum	cCond_uncertainty_in_mg/ml_for_r_{opt} = 0.65 \mum
0	0.982108	0.0331272	9.17703e-05	0.966215	0.0316399	0.000198173	0.923591	0.028356	0.00058181	0.904338	0.0212922	0.000610564	0.898624	0.011419	0.000513839
0.2	0.982321	0.0333468	9.15818e-05	0.967417	0.0319888	0.000194383	0.924078	0.0292086	0.00059382	0.908382	0.0225722	0.000611838	0.91869	0.0127488	0.000453894
0.4	0.982861	0.0334716	9.14284e-05	0.968943	0.0324528	0.000197533	0.923591	0.0312025	0.000647581	0.892157	0.0263169	0.00090097	0.917411	0.0141627	0.000501832
0.6	0.98351	0.0334871	8.81053e-05	0.969822	0.0326971	0.00019604	0.931802	0.0317761	0.000617801	0.895309	0.0284505	0.000954608	0.921246	0.0166587	0.000591482
0.8	0.984158	0.0336469	8.70085e-05	0.971407	0.0329299	0.000191649	0.936905	0.0329169	0.00062122	0.916869	0.0283884	0.000818493	0.898201	0.0219366	0.00107222
1	0.984706	0.0338307	8.59346e-05	0.972886	0.0336129	0.000194445	0.946776	0.0336403	0.000578272	0.922913	0.0321267	0.000931238	0.919037	0.0267316	0.00118795
1.2	0.985339	0.0339275	8.46317e-05	0.97478	0.0338664	0.000188526	0.955508	0.0343193	0.00054887	0.946115	0.0323406	0.000757933	0.931892	0.0297611	0.00118721
1.4	0.985753	0.0342951	8.732e-05	0.97717	0.0341513	0.000180827	0.964769	0.0348189	0.000496497	0.959753	0.0331738	0.000672599	0.944919	0.0315655	0.00113983
1.6	0.986485	0.0344353	8.56689e-05	0.979669	0.0344063	0.000172567	0.974644	0.0345528	0.000409874	0.963976	0.0341619	0.000708421	0.939404	0.0319532	0.00118388
1.8	0.986996	0.0344755	8.27181e-05	0.982453	0.0346001	0.000159731	0.978361	0.0346233	0.000388306	0.96417	0.0345685	0.000715146	0.929232	0.0319493	0.00128036
2	0.987695	0.0345531	7.99156e-05	0.984926	0.0347938	0.000149632	0.983393	0.0344374	0.000330883	0.959941	0.0345883	0.000769372	0.91658	0.0298884	0.00124798
2.2	0.988538	0.0347174	7.82846e-05	0.987274	0.0353624	0.000151514	0.982617	0.0345998	0.000347965	0.952718	0.0335136	0.000730624	0.879413	0.0266368	0.00133762
2.4	0.989448	0.034773	7.47276e-05	0.990757	0.0348186	0.000118684	0.97991	0.0347467	0.000376265	0.918248	0.0361115	0.00113548	0.894138	0.021183	0.000957179
2.6	0.990634	0.0348581	7.03034e-05	0.992584	0.0345835	0.000105752	0.975293	0.0346322	0.000409372	0.900203	0.035439	0.00120907	0.894514	0.0159329	0.000671884
2.8	0.991814	0.0348689	6.56768e-05	0.993736	0.0341527	9.23627e-05	0.968582	0.0342166	0.00044005	0.901931	0.0322027	0.000981527	0.880828	0.0135586	0.000557051
3	0.993221	0.0349825	6.08812e-05	0.994599	0.0339424	8.30744e-05	0.962292	0.0340863	0.000470707	0.885926	0.0312354	0.001015	0.8845	0.0117677	0.00049831
3.2	0.994698	0.03478	5.13084e-05	0.995079	0.0340298	8.22715e-05	0.952949	0.0338421	0.000524543	0.887229	0.0279151	0.000832066	0.870302	0.0104237	0.00047075
3.4	0.995763	0.0347356	4.70074e-05	0.995112	0.033946	8.08122e-05	0.943911	0.0335877	0.000568797	0.861554	0.0286427	0.00099454	0.840747	0.00938103	0.000505984
3.6	0.996253	0.0345598	4.4035e-05	0.994116	0.0339615	8.85252e-05	0.933221	0.0332278	0.00060553	0.861992	0.0251547	0.00084267	0.861986	0.00690944	0.000266248
3.8	0.996209	0.0344544	4.50565e-05	0.992694	0.0339992	9.91714e-05	0.927177	0.0330596	0.000617357	0.875788	0.0211672	0.000618586	0.869202	0.00586964	0.000206247
4	0.996162	0.034159	4.41144e-05	0.990994	0.0339802	0.000110333	0.91589	0.03246	0.000661632	0.862309	0.0196636	0.000602744	0.85786	0.00544028	0.000197758
