# Supplementary material for: A label-free method for measuring the composition of multicomponent biomolecular condensates
Source: Nat Chem. 2025 Sep 3;17(12):1891–902. doi: 10.1038/s41557-025-01928-3 (PMC12669041; doi:10.1038/s41557-025-01928-3)
Supplement: Supplementary file 13 — Statistical source data. [file 41557_2025_1928_MOESM13_ESM.xlsx]

## Sheet: ED_Fig2b_iCond_vs_R
Radius_um	Dense-phase_intensity_counts	Dense-phase_intensity_uncertainty_counts
0.497436	42300.7	0
0.681802	59694	0
0.757603	62078.7	3738.24
1.14691	78373.7	3175.59
1.32176	88202	6387.3
1.66226	90615.2	3815.66
2.03883	93337.5	3919.16
2.33432	91939.5	3853.99
3.11248	95540.7	5068.96
4.02324	93431.9	4995.88

## Sheet: ED_Fig2ci_delta_iCond_vs_R
Radius_um	Relative_deviation_omit_pixels_near_interface_counts	Relative_deviation_include_pixels_near_interface_counts
0.497436	-0.524702	-0.775741
0.681802	-0.329268	-0.553852
0.757603	-0.302473	-0.560111
1.14691	-0.11938	-0.383294
1.32176	-0.0089468	-0.192378
1.66226	0.018168	-0.178047
2.03883	0.0487566	-0.133458
2.33432	0.033048	-0.0998119
3.11248	0.0735116	-0.042904
4.02324	0.0498178	-0.0668528

## Sheet: ED_Fig2cii_iCond_std_vs_R
Radius_um	Dense-phase_intensity_std_omit_pixels_near_interface_counts	Dense-phase_intensity_std_include_pixels_near_interface_counts
0.497436	0	16839.2
0.681802	0	20670.3
0.757603	3738.24	25578.5
1.14691	3175.59	29942
1.32176	6387.3	24274.9
1.66226	3815.66	29734.5
2.03883	3919.16	29024.5
2.33432	3853.99	22364.6
3.11248	5068.96	23220.9
4.02324	4995.88	24958

## Sheet: ED_Fig2d_iCond_vs_R
Droplet_ID	Radius_um	Dense-phase_intensity_counts	Dense-phase_intensity_uncertainty_counts
Droplet #1	4.02324	93431.9	1177.54
Droplet #2	3.29207	89380.5	1309.61
Droplet #3	3.23176	88876.6	1612.08
Droplet #4	3.11248	95540.7	1405.88
Droplet #5	2.82439	97088.6	1571.31
Droplet #6	2.77137	99703.3	2481.83
Droplet #7	2.67963	95984.4	1710.17
Droplet #8	2.61306	95275.9	1514.87
Droplet #9	2.49496	92348.6	1393.79
Droplet #10	2.44033	99054	1944.64
Droplet #11	2.38011	94147	2254.95
Droplet #12	2.45907	99563.2	1401.35
Droplet #13	2.47788	98012.2	1489.68
Droplet #14	2.45127	94500.8	1214.52
Droplet #15	2.40837	97962.4	987.326
Droplet #16	2.33432	91939.5	1284.66
Droplet #17	2.40252	88982.8	1464.68
Droplet #18	2.40327	87103.8	1413.74
Droplet #19	2.42879	91851.8	1520.17
Droplet #20	2.26381	93020.3	2219.14
Droplet #21	2.49138	88511	1837.03
Droplet #22	2.0804	94095.2	1792.02
Droplet #23	2.1549	94554	1964.25
Droplet #24	2.10884	93315.5	1726.38
Droplet #25	2.03883	93337.5	1385.63
Droplet #26	1.96056	90337.2	1393.1
Droplet #27	1.90822	90600.8	1243.04
Droplet #28	1.86555	97430.8	1995.58
Droplet #29	1.98911	84478.1	2423.6
Droplet #30	1.84925	95048.6	1667
Droplet #31	1.83333	87891.2	2017.03
Droplet #32	1.84176	95021.4	1453.21
Droplet #33	1.92939	93819.3	2210.41
Droplet #34	1.98949	96983.7	2550.23
Droplet #35	1.68773	90946.1	1197.97
Droplet #36	1.77277	92107.5	1595.16
Droplet #37	1.52865	89241.6	1216.91
Droplet #38	1.70401	90097.4	2029.57
Droplet #39	1.87107	91143.7	2389.26
Droplet #40	1.61502	95234.4	1590.21
Droplet #41	1.80455	86953.8	3071.15
Droplet #42	1.79686	82913.3	2786.79
Droplet #43	1.73121	90157.7	1135.73
Droplet #44	1.79407	91512.5	2332.05
Droplet #45	1.71166	85182.6	1108.47
Droplet #46	1.90783	88008.9	1583.85
Droplet #47	1.72784	90504.8	1469.82
Droplet #48	1.61117	88597.3	1145.44
Droplet #49	1.56756	92784.5	1845.52
Droplet #50	1.66226	90615.2	1557.74
Droplet #51	1.74802	83400.1	3153.64
Droplet #52	1.64533	84760.9	2745.44
Droplet #53	1.61271	87924.3	1758.21
Droplet #54	1.66825	95229.8	1476.47
Droplet #55	1.83392	89258	1248.8
Droplet #56	1.68005	83412.2	1121.4
Droplet #57	1.61342	87297.5	1982.81
Droplet #58	1.75344	90032.7	2505.75
Droplet #59	1.62835	89656.7	2675.7
Droplet #60	1.54401	86996.4	3153.11
Droplet #61	1.57836	90435.7	1881.78
Droplet #62	1.66528	87442.1	1737.65
Droplet #63	1.56943	80150.5	1932.6
Droplet #64	1.64031	84704.2	2189.11
Droplet #65	1.68069	88376.4	1166.05
Droplet #66	1.52688	81868	2374.5
Droplet #67	1.45117	91496.4	2089.48
Droplet #68	1.57994	85462.4	2818.77
Droplet #69	1.84395	82142.3	2037.61
Droplet #70	1.60628	90642.8	2065.96
Droplet #71	1.45614	90549.4	1809.25
Droplet #72	1.61799	95312.1	2228.69
Droplet #73	1.70302	90533.6	1853.03
Droplet #74	1.59614	82382.7	1502.22
Droplet #75	1.60889	90011.1	1693.61
Droplet #76	1.57754	83576.4	1806.25
Droplet #77	1.52596	80555.8	1558.96
Droplet #78	1.48358	77804	1596.93
Droplet #79	1.61115	89280.6	2259.56
Droplet #80	1.42407	86690.2	1444.29
Droplet #81	1.38195	88991.2	1460.48
Droplet #82	1.50281	78725.6	1787.23
Droplet #83	1.77463	85385.4	1818.46
Droplet #84	1.54132	87842.6	2442.12
Droplet #85	1.55273	76643.4	3437.04
Droplet #86	1.63197	88047.5	2265.51
Droplet #87	1.68015	86997.9	1529.52
Droplet #88	1.49115	91486.4	1119.89
Droplet #89	1.42319	88538.6	3205.88
Droplet #90	1.6445	91533.3	1385.02
Droplet #91	1.34685	86087.8	2208.67
Droplet #92	1.35474	76205	1742.68
Droplet #93	1.37399	83464.2	2224.94
Droplet #94	1.56681	90356.8	2173.46
Droplet #95	1.68717	84045.1	1469.31
Droplet #96	1.42277	83420.5	1793.75
Droplet #97	1.32176	88202	3193.65
Droplet #98	1.21408	88024.5	1608.07
Droplet #99	1.30904	76286.8	1331.73
Droplet #100	1.57719	84100.2	2200.91
Droplet #101	1.31607	95584.2	2381.65
Droplet #102	1.47515	83454.2	933.343
Droplet #103	1.47101	86948.8	881.861
Droplet #104	1.41639	84050	1017.65
Droplet #105	1.30254	76258	2383.02
Droplet #106	1.3114	84451.3	2496.5
Droplet #107	1.48626	85102.7	2689.36

## Sheet: ED_Fig2e_iDil_vs_R
Droplet_ID	Radius_um	Dilute-phase_intensity_counts	Dilute-phase_intensity_uncertainty_counts
Droplet #1	4.02324	306.893	51.4979
Droplet #2	3.29207	342.907	62.6054
Droplet #3	3.23176	347.208	66.5196
Droplet #4	3.11248	452.852	90.0538
Droplet #5	2.82439	187.165	35.2467
Droplet #6	2.77137	246.397	39.3953
Droplet #7	2.67963	242.714	31.438
Droplet #8	2.61306	423.792	78.8627
Droplet #9	2.49496	173.679	35.1898
Droplet #10	2.44033	222.67	29.5489
Droplet #11	2.38011	717.374	315.009
Droplet #12	2.45907	399.546	53.1832
Droplet #13	2.47788	266.727	28.0424
Droplet #14	2.45127	191.47	31.3068
Droplet #15	2.40837	232.739	38.7136
Droplet #16	2.33432	387.406	61.5998
Droplet #17	2.40252	278.136	49.2403
Droplet #18	2.40327	287.241	52.6911
Droplet #19	2.42879	220.708	34.9103
Droplet #20	2.26381	268.628	35.8713
Droplet #21	2.49138	321.051	74.8901
Droplet #22	2.0804	595.309	147.858
Droplet #23	2.1549	263.887	34.2223
Droplet #24	2.10884	292.665	71.9985
Droplet #25	2.03883	285.687	27.8245
Droplet #26	1.96056	276.282	31.5705
Droplet #27	1.90822	437.058	100.314
Droplet #28	1.86555	282.305	21.5034
Droplet #29	1.98911	194.57	23.6049
Droplet #30	1.84925	304.674	42.1161
Droplet #31	1.83333	258.555	66.892
Droplet #32	1.84176	227.937	29.7949
Droplet #33	1.92939	224.253	22.9623
Droplet #34	1.98949	184.606	26.9716
Droplet #35	1.68773	255.336	32.3221
Droplet #36	1.77277	311.481	55.3731
Droplet #37	1.52865	370.879	59.1328
Droplet #38	1.70401	264.447	64.102
Droplet #39	1.87107	286.586	43.5452
Droplet #40	1.61502	264.348	33.8963
Droplet #41	1.80455	303.323	59.6163
Droplet #42	1.79686	288.884	56.809
Droplet #43	1.73121	298.037	39.0966
Droplet #44	1.79407	259.779	43.5373
Droplet #45	1.71166	246.943	30.3583
Droplet #46	1.90783	275.744	30.2764
Droplet #47	1.72784	206.428	24.5433
Droplet #48	1.61117	184.874	26.2232
Droplet #49	1.56756	245.665	30.0348
Droplet #50	1.66226	220.173	34.14
Droplet #51	1.74802	108.628	37.5903
Droplet #52	1.64533	218.02	31.1538
Droplet #53	1.61271	241.216	36.4156
Droplet #54	1.66825	639.267	136.927
Droplet #55	1.83392	217.919	30.8745
Droplet #56	1.68005	263.849	45.2657
Droplet #57	1.61342	132.84	23.3237
Droplet #58	1.75344	369.568	45.219
Droplet #59	1.62835	205.763	32.8674
Droplet #60	1.54401	264.396	35.259
Droplet #61	1.57836	247.951	25.4773
Droplet #62	1.66528	288.071	43.3266
Droplet #63	1.56943	151.797	31.3392
Droplet #64	1.64031	222.584	23.4923
Droplet #65	1.68069	279.814	35.105
Droplet #66	1.52688	1128.07	524.661
Droplet #67	1.45117	311.748	34.9803
Droplet #68	1.57994	763.78	121.525
Droplet #69	1.84395	460.2	87.4979
Droplet #70	1.60628	190.738	23.4098
Droplet #71	1.45614	219.532	34.5396
Droplet #72	1.61799	301.248	40.2786
Droplet #73	1.70302	237.609	35.3628
Droplet #74	1.59614	277.729	58.6383
Droplet #75	1.60889	502.266	106.847
Droplet #76	1.57754	280.413	60.0359
Droplet #77	1.52596	295.382	50.1999
Droplet #78	1.48358	365.698	92.554
Droplet #79	1.61115	254.447	29.2074
Droplet #80	1.42407	320.615	61.2436
Droplet #81	1.38195	114.704	21.6074
Droplet #82	1.50281	228.198	25.8921
Droplet #83	1.77463	286.656	51.8011
Droplet #84	1.54132	249.148	31.9543
Droplet #85	1.55273	153.814	19.2218
Droplet #86	1.63197	215.712	24.63
Droplet #87	1.68015	119.592	20.5361
Droplet #88	1.49115	356.415	65.6548
Droplet #89	1.42319	199.532	28.626
Droplet #90	1.6445	348.715	70.0674
Droplet #91	1.34685	197.75	34.1543
Droplet #92	1.35474	204.658	28.4832
Droplet #93	1.37399	409.588	171.577
Droplet #94	1.56681	294.332	47.6475
Droplet #95	1.68717	192.413	24.9212
Droplet #96	1.42277	216.965	24.4342
Droplet #97	1.32176	393.506	53.2668
Droplet #98	1.21408	223.139	22.107
Droplet #99	1.30904	364.632	75.0138
Droplet #100	1.57719	225.951	26.1159
Droplet #101	1.31607	277.262	26.5525
Droplet #102	1.47515	221.848	39.5976
Droplet #103	1.47101	217.082	28.6657
Droplet #104	1.41639	242.548	32.518
Droplet #105	1.30254	272.815	46.3423
Droplet #106	1.3114	356.082	59.7882
Droplet #107	1.48626	226.755	30.6648

## Sheet: ED_Fig2f_PartitionCoeff_vs_R
Droplet_ID	Radius_um	Est._Partition_coefficient_dimensionless	Est._Partition_coefficient_uncertainty_dimensionless
Droplet #1	4.02324	304.444	51.2308
Droplet #2	3.29207	260.655	47.7415
Droplet #3	3.23176	255.975	49.2601
Droplet #4	3.11248	210.975	42.069
Droplet #5	2.82439	518.733	98.0472
Droplet #6	2.77137	404.645	65.4762
Droplet #7	2.67963	395.463	51.7054
Droplet #8	2.61306	224.817	41.9883
Droplet #9	2.49496	531.719	108.032
Droplet #10	2.44033	444.847	59.675
Droplet #11	2.38011	131.238	57.7143
Droplet #12	2.45907	249.191	33.3545
Droplet #13	2.47788	367.463	39.0349
Droplet #14	2.45127	493.555	80.949
Droplet #15	2.40837	420.911	70.1424
Droplet #16	2.33432	237.321	37.8809
Droplet #17	2.40252	319.925	56.8828
Droplet #18	2.40327	303.243	55.8437
Droplet #19	2.42879	416.169	66.1866
Droplet #20	2.26381	346.279	46.9726
Droplet #21	2.49138	275.692	64.5635
Droplet #22	2.0804	158.061	39.3732
Droplet #23	2.1549	358.312	47.0602
Droplet #24	2.10884	318.848	78.6611
Droplet #25	2.03883	326.712	32.1876
Droplet #26	1.96056	326.974	37.7018
Droplet #27	1.90822	207.297	47.6638
Droplet #28	1.86555	345.126	27.2223
Droplet #29	1.98911	434.178	54.1264
Droplet #30	1.84925	311.968	43.4702
Droplet #31	1.83333	339.932	88.2906
Droplet #32	1.84176	416.876	54.8639
Droplet #33	1.92939	418.364	43.9577
Droplet #34	1.98949	525.354	77.9892
Droplet #35	1.68773	356.182	45.3313
Droplet #36	1.77277	295.709	52.8181
Droplet #37	1.52865	240.622	38.5046
Droplet #38	1.70401	340.701	82.9419
Droplet #39	1.87107	318.033	49.0373
Droplet #40	1.61502	360.261	46.5848
Droplet #41	1.80455	286.671	57.246
Droplet #42	1.79686	287.012	57.2593
Droplet #43	1.73121	302.505	39.8653
Droplet #44	1.79407	352.271	59.7169
Droplet #45	1.71166	344.949	42.6438
Droplet #46	1.90783	319.169	35.512
Droplet #47	1.72784	438.433	52.6115
Droplet #48	1.61117	479.23	68.2574
Droplet #49	1.56756	377.687	46.7829
Droplet #50	1.66226	411.563	64.2077
Droplet #51	1.74802	767.759	267.262
Droplet #52	1.64533	388.777	56.9633
Droplet #53	1.61271	364.504	55.5086
Droplet #54	1.66825	148.967	31.9914
Droplet #55	1.83392	409.592	58.3126
Droplet #56	1.68005	316.136	54.4022
Droplet #57	1.61342	657.162	116.344
Droplet #58	1.75344	243.616	30.5693
Droplet #59	1.62835	435.728	70.8049
Droplet #60	1.54401	329.039	45.4713
Droplet #61	1.57836	364.732	38.2374
Droplet #62	1.66528	303.544	46.0504
Droplet #63	1.56943	528.01	109.751
Droplet #64	1.64031	380.55	41.3512
Droplet #65	1.68069	315.839	39.8431
Droplet #66	1.52688	72.5734	33.8192
Droplet #67	1.45117	293.494	33.6072
Droplet #68	1.57994	111.894	18.182
Droplet #69	1.84395	178.493	34.2244
Droplet #70	1.60628	475.223	59.3227
Droplet #71	1.45614	412.467	65.4159
Droplet #72	1.61799	316.391	42.9453
Droplet #73	1.70302	381.019	57.2397
Droplet #74	1.59614	296.63	62.8621
Droplet #75	1.60889	179.21	38.2721
Droplet #76	1.57754	298.048	64.1358
Droplet #77	1.52596	272.718	46.6478
Droplet #78	1.48358	212.755	54.0225
Droplet #79	1.61115	350.881	41.2442
Droplet #80	1.42407	270.387	51.8452
Droplet #81	1.38195	775.83	146.7
Droplet #82	1.50281	344.988	39.9192
Droplet #83	1.77463	297.867	54.1994
Droplet #84	1.54132	352.572	46.2692
Droplet #85	1.55273	498.285	66.1572
Droplet #86	1.63197	408.172	47.7737
Droplet #87	1.68015	727.455	125.57
Droplet #88	1.49115	256.685	47.3879
Droplet #89	1.42319	443.732	65.6568
Droplet #90	1.6445	262.487	52.8911
Droplet #91	1.34685	435.336	76.0138
Droplet #92	1.35474	372.352	52.5169
Droplet #93	1.37399	203.776	85.535
Droplet #94	1.56681	306.99	50.2422
Droplet #95	1.68717	436.796	57.0865
Droplet #96	1.42277	384.488	44.0826
Droplet #97	1.32176	224.144	31.4078
Droplet #98	1.21408	394.482	39.7412
Droplet #99	1.30904	209.216	43.1957
Droplet #100	1.57719	372.205	44.1091
Droplet #101	1.31607	344.743	34.114
Droplet #102	1.47515	376.177	67.2754
Droplet #103	1.47101	400.535	53.0465
Droplet #104	1.41639	346.529	46.6475
Droplet #105	1.30254	279.523	48.2785
Droplet #106	1.3114	237.168	40.4345
Droplet #107	1.48626	375.307	52.1214
