# Supplementary material for: A label-free method for measuring the composition of multicomponent biomolecular condensates
Source: Nat Chem. 2025 Sep 3;17(12):1891–902. doi: 10.1038/s41557-025-01928-3 (PMC12669041; doi:10.1038/s41557-025-01928-3)
Supplement: Supplementary file 14 — Statistical source data. [file 41557_2025_1928_MOESM14_ESM.xlsx]

## Sheet: ED_Fig3b_histograms
BinCenter_PartitionCoeff_LowPower_dimensionless	Count_LowPower	BinCenter_PartitionCoeff_HighPower_dimensionless	Count_HighPower
105	0	105	0
115	0	115	0
125	0	125	0
135	0	135	0
145	0	145	0
155	0	155	0
165	0	165	0
175	0	175	0
185	12	185	0
195	158	195	0
205	1535	205	0
215	8637	215	0
225	36605	225	0
235	104931	235	0
245	241053	245	0
255	406577	255	94
265	667521	265	6220
275	884634	275	119819
285	1020052	285	826464
295	1051923	295	2355001
305	1097523	305	3149680
315	960213	315	2286657
325	782516	325	957020
335	685971	335	248940
345	509846	345	43925
355	417534	355	5557
365	330581	365	582
375	219269	375	36
385	168632	385	5
395	126037	395	0
405	91242	405	0
415	55693	415	0
425	40720	425	0
435	24228	435	0
445	22147	445	0
455	12655	455	0
465	9365	465	0
475	6559	475	0
485	4905	485	0
495	3475	495	0
505	1829	505	0
515	1845	515	0
525	933	525	0
535	725	535	0
545	515	545	0
555	403	555	0
565	287	565	0
575	142	575	0
585	156	585	0
595	100	595	0
605	109	605	0
615	59	615	0
625	31	625	0
635	39	635	0
645	16	645	0
655	13	655	0
665	17	665	0
675	7	675	0
685	4	685	0
695	5	695	0
705	3	705	0
715	4	715	0
725	2	725	0
735	1	735	0
745	1	745	0
755	1	755	0
765	0	765	0
775	2	775	0
785	0	785	0
795	0	795	0
805	0	805	0
815	0	815	0
825	0	825	0
835	1	835	0
845	0	845	0
855	0	855	0
865	0	865	0
875	0	875	0
885	0	885	0
895	1	895	0
905	0	905	0
915	0	915	0
925	0	925	0
935	0	935	0
945	0	945	0
955	0	955	0
965	0	965	0
975	0	975	0
985	0	985	0
995	0	995	0

## Sheet: ED_Fig3c_PC_vs_LaserPower
Laser_Power_%	Partition_Coefficient_Estimate_dimensionless	Partition_Coefficient_Estimate_Uncertainty_dimensionless	Fractional_deviation_from_nominal_value_dimensionless
0.01	326.168	282.59	0.0686026
0.02	310.161	40.3947	0.01616
0.04	306.694	21.3443	0.00480299
0.08	305.725	12.3137	0.00162896
