# Supplementary material for: A label-free method for measuring the composition of multicomponent biomolecular condensates
Source: Nat Chem. 2025 Sep 3;17(12):1891–902. doi: 10.1038/s41557-025-01928-3 (PMC12669041; doi:10.1038/s41557-025-01928-3)
Supplement: Supplementary file 15 — Statistical source data. [file 41557_2025_1928_MOESM15_ESM.xlsx]

## Sheet: ED_Fig4a_Spectra_FUS-RNA_Mix
Wavelength_nm	Abs._Spectra_in_AU_for_1.2_mg/ml_RNA_0.045_uM_FUS	Abs._Spectra_in_AU_for_1.2_mg/ml_RNA_0.09_uM_FUS	Abs._Spectra_in_AU_for_1.2_mg/ml_RNA_0.45_uM_FUS	Abs._Spectra_in_AU_for_1.2_mg/ml_RNA_0.9_uM_FUS	Abs._Spectra_in_AU_for_1.2_mg/ml_RNA_1.8_uM_FUS	Abs._Spectra_in_AU_for_1.2_mg/ml_RNA_2.7_uM_FUS	Abs._Spectra_in_AU_for_1.2_mg/ml_RNA_4.5_uM_FUS
210	44.0891	42.2582	42.7401	43.7505	49.6291	49.8558	57.429
211	41.9911	40.3899	41.0241	41.8265	47.4131	47.8238	54.569
212	39.8391	38.7232	39.3481	40.1665	45.5231	45.4878	52.243
213	37.7291	36.3816	37.0221	37.5945	42.6911	42.5018	49.079
214	35.1491	34.1582	34.5501	35.3425	39.8811	39.7258	45.839
215	32.7891	31.7382	32.0901	32.5525	37.1391	36.9798	42.825
216	29.5691	28.6432	29.1881	29.5925	33.5851	33.5038	38.617
217	26.6891	25.8682	26.0301	26.5565	30.4171	30.3698	35.261
218	23.6611	22.9699	23.3581	23.7625	27.3311	27.2658	31.717
219	20.9431	20.0732	20.5461	20.9205	24.0511	24.1138	28.297
220	18.4771	17.7232	18.0821	18.2905	21.3171	21.2958	25.215
221	16.2171	15.4599	15.9441	16.0485	18.8551	18.9358	22.493
222	14.1111	13.3566	13.9601	14.0025	16.7971	16.7238	20.241
223	12.5431	11.8649	12.3941	12.4665	14.9671	14.9738	18.135
224	10.8751	10.2949	10.8141	10.8065	13.1491	13.2238	16.239
225	9.73872	9.15091	9.59975	9.62048	11.8791	11.8938	14.681
226	9.14632	8.58041	9.02075	9.00548	11.2211	11.1198	13.729
227	8.74452	8.19724	8.62675	8.61608	10.7231	10.5858	13.073
228	8.54112	7.98607	8.38675	8.38608	10.3631	10.2478	12.553
229	8.25412	7.75924	8.10015	8.11068	9.90515	9.82664	11.913
230	8.14712	7.75374	8.01935	8.05308	9.67335	9.67744	11.589
231	8.52232	8.14624	8.36955	8.46608	9.91615	9.93704	11.699
232	8.91012	8.60074	8.76115	8.92228	10.1951	10.1698	11.755
233	9.33692	9.00824	9.09235	9.26008	10.4751	10.3398	11.773
234	10.0337	9.68241	9.83975	9.97848	11.0591	10.8658	12.229
235	10.5231	10.2499	10.2981	10.5045	11.4071	11.3098	12.473
236	11.1551	10.8232	10.8161	11.1125	11.9431	11.8118	12.837
237	11.9891	11.7032	11.7301	12.0205	12.6911	12.5558	13.559
238	12.9711	12.7566	12.6801	13.0525	13.7411	13.4578	14.471
239	14.1611	13.7749	13.7221	14.1525	14.7351	14.4978	15.407
240	15.5311	15.1932	15.0781	15.4945	16.1311	15.7938	16.767
241	16.5971	16.2516	16.1161	16.6205	17.1751	16.8378	17.777
242	17.6131	17.2416	17.0661	17.6005	18.1331	17.8218	18.755
243	18.5071	18.1866	17.9421	18.5565	19.0251	18.7618	19.659
244	20.1051	19.8082	19.4761	20.1325	20.5511	20.3138	21.201
245	22.0791	21.7266	21.4201	22.1445	22.5691	22.3098	23.217
246	23.7551	23.3432	22.9961	23.7385	24.2951	23.9038	24.945
247	24.5631	24.1266	23.7201	24.5405	25.0611	24.6598	25.723
248	25.3131	24.9199	24.4461	25.3745	25.7831	25.5098	26.497
249	27.4031	27.0016	26.5061	27.5225	27.8811	27.6118	28.685
250	29.2371	28.8966	28.3361	29.3685	29.7851	29.4518	30.603
251	30.8131	30.4132	29.8221	30.9065	31.3491	31.0718	32.307
252	32.0771	31.6132	31.0701	32.1825	32.6271	32.2718	33.585
253	32.8091	32.3582	31.7561	32.9445	33.4151	33.0898	34.353
254	33.5991	33.1716	32.5421	33.6985	34.2251	33.8558	35.285
255	34.2971	33.8166	33.1301	34.3265	35.0271	34.6678	36.077
256	34.6291	34.2416	33.5881	34.8465	35.5131	35.0878	36.519
257	34.8451	34.3049	33.7421	34.9785	35.6051	35.2438	36.743
258	34.5591	34.0832	33.5181	34.6905	35.5051	35.0138	36.621
259	34.1591	33.6032	33.0681	34.2385	35.0271	34.6378	36.213
260	33.4331	32.8916	32.3781	33.5265	34.3531	33.9078	35.489
261	32.7391	32.2866	31.6901	32.8965	33.6811	33.3838	34.849
262	31.9311	31.5582	31.0281	32.1005	32.9531	32.6478	34.113
263	30.9791	30.4899	30.0081	31.1145	31.9951	31.6678	33.165
264	29.9631	29.4916	28.9921	30.0085	30.9471	30.5738	32.075
265	28.8171	28.3416	27.9121	28.8645	29.7891	29.4318	30.929
266	27.7191	27.2716	26.8721	27.7545	28.7031	28.3858	29.865
267	26.5991	26.1149	25.7261	26.6465	27.4791	27.2078	28.613
268	25.4451	24.9799	24.6321	25.4965	26.3271	26.0238	27.371
269	24.1611	23.7116	23.4041	24.1445	24.9451	24.6278	25.947
270	22.6891	22.2866	22.0161	22.7785	23.4911	23.1958	24.437
271	21.4091	20.9749	20.7021	21.4325	22.1031	21.8258	22.975
272	19.9631	19.6482	19.3301	19.9925	20.6291	20.3678	21.419
273	18.6771	18.3016	18.0661	18.6765	19.2011	18.9458	19.985
274	17.1891	16.8932	16.6201	17.1485	17.7051	17.4978	18.465
275	15.8731	15.4932	15.3221	15.8205	16.2831	16.1058	16.941
276	14.4651	14.1482	14.0341	14.5085	14.8571	14.7058	15.495
277	13.2851	12.9932	12.8301	13.2805	13.6151	13.4718	14.163
278	12.0211	11.8032	11.6721	12.0525	12.3371	12.2398	12.835
279	10.8871	10.6182	10.5041	10.8645	11.1771	10.9998	11.543
280	9.62712	9.37557	9.31515	9.58408	9.87455	9.72744	10.243
281	8.52392	8.23691	8.20195	8.47988	8.70375	8.56964	9.01176
282	7.53652	7.29057	7.24295	7.52908	7.74335	7.63144	7.98016
283	6.40552	6.22891	6.17135	6.43188	6.59175	6.48364	6.84136
284	5.22912	5.08907	5.09255	5.21848	5.39655	5.36424	5.65896
285	4.31632	4.11107	4.18315	4.25848	4.45055	4.36644	4.61676
286	3.53552	3.40191	3.46775	3.52488	3.68455	3.60844	3.86216
287	2.79612	2.62907	2.68995	2.77808	2.96455	2.87964	3.06536
288	2.26272	2.06241	2.12675	2.15888	2.34475	2.24044	2.43576
289	1.67872	1.56074	1.64855	1.64148	1.86315	1.76924	1.88736
290	1.27752	1.11974	1.21275	1.21408	1.41995	1.30044	1.41756
291	1.02152	0.843405	0.934949	0.932476	1.15615	1.05964	1.10456
292	0.706522	0.619572	0.675349	0.667076	0.830947	0.752236	0.83196
293	0.576722	0.434072	0.535949	0.544276	0.684147	0.637436	0.62036
294	0.339722	0.208905	0.254149	0.310476	0.497347	0.366636	0.42396
295	0.348522	0.230739	0.311549	0.319876	0.546747	0.391436	0.43136
296	0.271722	0.153405	0.189949	0.177076	0.365547	0.313036	0.31676
297	0.301522	0.148239	0.235949	0.230076	0.432947	0.272836	0.33296
298	0.253322	0.128405	0.190749	0.180676	0.377147	0.287636	0.31016
299	0.158722	0.0279055	0.139749	0.132076	0.250147	0.179836	0.19676
300	0.159722	0.0479055	0.121149	0.127476	0.258347	0.167836	0.17776
301	0.167122	0.0577388	0.188549	0.142476	0.271547	0.186436	0.17356
302	0.147922	0.0444055	0.122749	0.125476	0.239147	0.126236	0.12816
303	0.121122	-0.0170945	0.109349	0.0616756	0.213147	0.0888358	0.12816
304	0.111322	0.0197388	0.116149	0.0880756	0.235547	0.0788358	0.17216
305	0.0807224	-0.00276119	0.0939493	0.0630756	0.195747	0.0642358	0.0985602
306	0.165122	0.0667388	0.145349	0.114876	0.222347	0.150036	0.10756
307	0.128922	0.0480721	0.0921493	0.0526756	0.226747	0.112436	0.11536
308	0.268922	0.0794055	0.230749	0.154276	0.300947	0.213836	0.28856
309	0.150522	0.0302388	0.112949	0.102276	0.235147	0.141836	0.0997602
310	0.0955224	0.0274055	0.105949	0.0802756	0.181747	0.101036	0.11296
311	0.178522	0.0922388	0.185149	0.159276	0.294547	0.193036	0.17516
312	0.0729224	0.0129055	0.0787493	0.0352756	0.191147	0.0560358	0.0701602
313	0.134122	0.0565721	0.142749	0.115076	0.227147	0.144636	0.0991602
314	0.144322	0.0294055	0.115749	0.0518756	0.230147	0.0980358	0.12576
315	0.168922	0.0345721	0.146949	0.0934756	0.239347	0.127436	0.13636
316	0.0751224	0.0164055	0.0515493	0.0760756	0.172347	0.0684358	0.0763602
317	0.0801224	-0.0110945	0.0349493	0.0186756	0.136547	0.0558358	0.0333602
318	0.0649224	-0.0777612	0.0665493	-0.0127244	0.163347	0.0556358	-0.0052398
319	0.200122	0.0467388	0.113549	0.115476	0.267347	0.185036	0.16816
320	0.0879224	-0.0395945	0.0251493	-0.0245244	0.130947	0.00763582	0.0537602
321	0.149922	0.0135721	0.153949	0.0716756	0.230147	0.143636	0.17936
322	0.106722	-0.0492612	0.0597493	-0.00772438	0.159747	0.0176358	0.13036
323	0.196922	0.0459055	0.257349	0.162276	0.311947	0.194836	0.23636
324	0.250322	0.158405	0.230749	0.249476	0.406147	0.204436	0.29436
325	0.0607224	-0.0269279	0.0531493	0.0180756	0.205347	0.0428358	0.0601602
326	0.115722	-0.0484279	0.121549	0.0654756	0.240347	0.129836	0.14436
327	0.0801224	-0.0355945	0.133749	0.0362756	0.134747	0.0638358	0.15036
328	0.114322	0.0195721	0.127949	0.0374756	0.182547	0.0830358	0.16356
329	0.0971224	-0.0402612	0.0321493	-0.0679244	0.138747	0.0372358	0.0319602
330	-0.0548776	-0.113261	-0.121851	-0.0923244	-0.000652736	-0.142764	-0.0252398
331	0.152322	0.0764055	0.136749	0.0338756	0.201947	0.0712358	0.17516
332	0.150322	0.0729055	0.160949	0.0874756	0.284547	0.125636	0.0941602
333	0.113122	0.00473881	0.0273493	-0.00632438	0.188347	0.0540358	0.18596
334	0.207522	0.0924055	0.211949	0.162076	0.309547	0.212236	0.24756
335	0.332322	0.222739	0.303149	0.247876	0.408747	0.302436	0.36536
336	0.290522	0.179572	0.283749	0.239876	0.402747	0.359836	0.33596
337	0.295722	0.138572	0.290149	0.227076	0.385147	0.211836	0.31656
338	0.214922	0.0677388	0.169149	0.145476	0.341947	0.133636	0.28976
339	0.0709224	0.0240721	0.168949	0.0732756	0.219947	0.117836	0.16456
340	0.290922	0.125239	0.188949	0.192276	0.351947	0.222436	0.24736
341	0.274922	0.111239	0.263749	0.166876	0.352547	0.240236	0.32776
342	0.196122	0.0810721	0.217949	0.153876	0.345747	0.187236	0.24916
343	0.197322	0.0652388	0.168749	0.112676	0.247747	0.174236	0.16916
344	0.132722	0.0475721	0.148949	0.0626756	0.211147	0.0632358	0.15196
345	0.163122	0.0237388	0.186549	0.0866756	0.240347	0.153436	0.19216
346	0.240322	0.114072	0.261549	0.161676	0.365147	0.222036	0.24136
347	0.132122	-0.00476119	0.128349	0.0152756	0.259547	0.143036	0.16276
348	0.107522	0.0472388	0.0921493	0.120076	0.272147	0.109636	0.23576
349	0.123122	0.00757214	0.0835493	0.0342756	0.195747	0.0810358	0.20176
350	0.173122	0.0540721	0.0811493	0.0544756	0.295947	0.0878358	0.28296
351	0.0425224	-0.0709279	0.0263493	-0.0177244	0.148147	-0.0243642	0.0857602
352	0.185322	-0.00359453	0.186749	0.137276	0.283947	0.154236	0.16556
353	0.269722	0.133239	0.278949	0.154276	0.342947	0.253436	0.28096
354	0.164322	0.0172388	0.131949	0.0738756	0.371147	0.121236	0.23616
355	0.325722	0.0634055	0.271549	0.197276	0.388347	0.275836	0.29496
356	0.162722	0.0355721	0.212949	0.129676	0.300747	0.139636	0.22736
357	0.200322	0.0395721	0.167749	0.131676	0.324347	0.238636	0.25056
358	0.261922	0.0634055	0.200149	0.169076	0.346547	0.193836	0.23716
359	0.248522	0.0915721	0.177749	0.134076	0.335347	0.218636	0.20516
360	0.267522	0.121739	0.247749	0.156876	0.405547	0.215636	0.26376
361	0.412922	0.235072	0.352549	0.350876	0.555147	0.397436	0.43916
362	0.274322	0.129072	0.269949	0.196276	0.424347	0.231636	0.30696
363	0.262922	0.109239	0.223949	0.247876	0.361147	0.267836	0.22376
364	0.187722	0.0550721	0.177349	0.0988756	0.307147	0.142036	0.19776
365	0.273722	0.108239	0.232749	0.189876	0.404947	0.265636	0.35396
366	0.300722	0.114405	0.268349	0.149676	0.381947	0.122836	0.34276
367	0.105922	-0.0355945	0.108949	0.0290756	0.217547	0.0188358	0.12736
368	0.189122	0.0600721	0.190949	0.0976756	0.283547	0.154036	0.27676
369	0.233322	0.0572388	0.197949	0.155876	0.308747	0.165436	0.26956
370	0.308522	0.123572	0.248349	0.166476	0.343147	0.237236	0.24256
371	0.284722	0.135572	0.252349	0.208476	0.455147	0.228036	0.38936
372	0.286522	0.103572	0.235749	0.165076	0.365147	0.206836	0.39116
373	0.308922	0.0630721	0.273949	0.175676	0.377747	0.208036	0.36716
374	0.376722	0.156905	0.307549	0.248276	0.467947	0.259436	0.37796
375	0.207322	0.0415721	0.200149	0.151076	0.323347	0.138036	0.19596
376	0.252122	0.0525721	0.246549	0.137876	0.322347	0.236636	0.28616
377	0.343522	0.186239	0.288149	0.127676	0.476147	0.257236	0.39176
378	0.412322	0.162739	0.359149	0.324876	0.510947	0.342436	0.44356
379	0.245322	0.0922388	0.266549	0.173076	0.373347	0.292036	0.29296
380	0.335722	0.194572	0.324949	0.257276	0.535747	0.340436	0.43696
381	0.300322	0.0787388	0.272149	0.174276	0.411747	0.211436	0.35596
382	0.406322	0.232905	0.435749	0.355876	0.541747	0.355236	0.52676
383	0.156722	0.0105721	0.141749	0.0488756	0.332347	0.177036	0.23356
384	0.270522	0.100239	0.247149	0.205076	0.385147	0.171036	0.28376
385	0.299522	0.118072	0.270349	0.254076	0.471147	0.280436	0.34056
386	0.295122	0.127739	0.277549	0.214476	0.426947	0.237236	0.34856
387	0.343322	0.171072	0.313749	0.226676	0.467347	0.254836	0.40436
388	0.153322	-0.0704279	0.126149	0.0362756	0.335947	0.0580358	0.24796
389	0.240522	-0.00992786	0.111749	0.0162756	0.338347	0.0774358	0.22756
390	0.220722	0.0757388	0.182349	0.132476	0.394747	0.189836	0.28516
391	0.388322	0.194239	0.386749	0.237476	0.516747	0.341236	0.43976
392	0.342522	0.150405	0.332349	0.246676	0.529347	0.296036	0.44796
393	0.406522	0.151905	0.345349	0.289476	0.452547	0.314236	0.40236
394	0.594522	0.327572	0.492149	0.376676	0.528547	0.393636	0.53676
395	0.407522	0.231905	0.354149	0.310676	0.489547	0.311436	0.41676
396	0.307122	0.169405	0.286349	0.203476	0.415947	0.277436	0.30596
397	0.351122	0.121572	0.304549	0.247876	0.451147	0.301236	0.34516
398	0.301322	0.149572	0.265749	0.267876	0.393347	0.281436	0.38776
399	0.161522	0.0449055	0.274749	0.143876	0.344747	0.184436	0.32296
400	0.379322	0.241405	0.379749	0.277876	0.509347	0.329436	0.52276
401	0.326522	0.153072	0.380749	0.197076	0.457947	0.293236	0.35776
402	0.310922	0.0652388	0.245149	0.141276	0.396747	0.180636	0.31576
403	0.349522	0.168739	0.325549	0.191876	0.402547	0.238636	0.38096
404	0.281322	0.157239	0.242149	0.182276	0.425747	0.277036	0.40376
405	0.351322	0.189239	0.378549	0.291676	0.498347	0.318836	0.38916
406	0.264122	0.131572	0.221349	0.208476	0.313947	0.231836	0.35976
407	0.195522	0.0605721	0.214949	0.100476	0.360547	0.207636	0.32696
408	0.305122	0.160572	0.304749	0.241876	0.397747	0.233836	0.33376
409	0.173322	0.0654055	0.141949	0.124476	0.348147	0.154236	0.26876
410	0.193922	-0.0134279	0.127549	0.0962756	0.213147	0.119236	0.18796
411	0.219122	-0.0304279	0.205749	0.126876	0.339747	0.217236	0.28056
412	0.309322	0.178072	0.308749	0.232476	0.382547	0.275236	0.35656
413	0.228722	0.0395721	0.207349	0.187476	0.383947	0.194436	0.33676
414	0.292522	0.0295721	0.157349	0.0642756	0.433347	0.153236	0.33656
415	0.315322	0.120072	0.245149	0.166476	0.454947	0.153636	0.32736
416	0.261122	-0.00492786	0.187749	0.126676	0.338547	0.120436	0.26856
417	0.270922	0.103905	0.241149	0.184476	0.398947	0.232836	0.34056
418	0.372722	0.125739	0.294149	0.204076	0.332147	0.256436	0.36676
419	0.327522	0.210739	0.358749	0.254876	0.457547	0.299036	0.44256
420	0.399722	0.183572	0.320749	0.287676	0.481147	0.318836	0.39396
421	0.297122	0.170572	0.274749	0.196476	0.458747	0.263236	0.33056
422	0.317522	0.170739	0.227549	0.250476	0.476747	0.262636	0.38316
423	0.322122	0.173405	0.217149	0.205076	0.356347	0.226636	0.34036
424	0.485322	0.284739	0.435349	0.307076	0.533147	0.424636	0.49656
425	0.242322	0.0454055	0.180949	0.215676	0.329347	0.223036	0.33356
426	0.319522	0.117239	0.277349	0.232676	0.434147	0.328836	0.41496
427	0.168722	-0.0347612	0.135549	0.108476	0.305547	0.198036	0.30316
428	0.281922	0.117905	0.205149	0.218876	0.376947	0.259236	0.30636
429	0.283122	0.0899055	0.241749	0.125076	0.421147	0.243236	0.40136
430	0.272322	0.119572	0.292749	0.208676	0.458347	0.319436	0.43016
431	0.233522	0.116739	0.153349	0.226276	0.342147	0.213836	0.35636
432	0.147122	-0.00292786	0.179949	0.0964756	0.289547	0.163036	0.24776
433	0.236122	0.114072	0.226949	0.202676	0.353947	0.260636	0.27436
434	0.265922	0.0965721	0.283149	0.219276	0.397147	0.276836	0.43556
435	0.183322	0.117239	0.229149	0.179476	0.433747	0.268236	0.38336
436	0.223922	0.0997388	0.226349	0.159476	0.332547	0.182636	0.31216
437	0.231722	0.0592388	0.247349	0.139476	0.324947	0.287436	0.28976
438	0.171322	0.0242388	0.145549	0.111876	0.293347	0.199236	0.24876
439	0.158522	0.00907214	0.154949	0.0374756	0.295147	0.164836	0.23996
440	0.268722	0.125072	0.252949	0.169876	0.425147	0.270636	0.43396
441	0.203522	0.0539055	0.139749	0.0478756	0.336347	0.167036	0.32636
442	0.254922	0.0814055	0.156549	0.153876	0.379347	0.183236	0.35596
443	0.270922	0.148739	0.251549	0.194876	0.346147	0.255036	0.36036
444	0.191722	0.0234055	0.188349	0.148276	0.301747	0.248836	0.35276
445	0.325722	0.162739	0.303749	0.251676	0.426347	0.382036	0.47116
446	0.360722	0.128905	0.299149	0.248476	0.495347	0.299436	0.47596
447	0.251722	0.0569055	0.196549	0.130476	0.356747	0.234636	0.34456
448	0.213722	0.177072	0.250949	0.165276	0.434347	0.268636	0.44896
449	0.163122	0.0574055	0.0925493	0.136476	0.302747	0.174236	0.37676
450	0.116722	-0.0337612	0.0491493	-0.00332438	0.258547	0.0616358	0.31636
451	0.122722	0.0347388	0.0937493	0.0726756	0.265547	0.154236	0.31256
452	0.173722	0.0222388	0.120749	0.0506756	0.249947	0.118236	0.31956
453	0.244322	0.0885721	0.253549	0.165476	0.307947	0.265036	0.45416
454	0.259522	0.107072	0.208749	0.156276	0.404547	0.261036	0.41956
455	0.173922	0.0624055	0.171749	0.116676	0.348547	0.192436	0.37196
456	0.163722	0.0699055	0.135149	0.107276	0.295347	0.247236	0.33056
457	0.258522	0.127739	0.208549	0.184276	0.418147	0.293236	0.42536
458	0.239122	0.120072	0.215749	0.179876	0.364947	0.285836	0.42136
459	0.358122	0.215572	0.333149	0.284876	0.526947	0.356636	0.53376
460	0.282522	0.126572	0.247149	0.146476	0.440147	0.266436	0.49336
461	0.265122	0.123405	0.230749	0.146276	0.346747	0.252036	0.43236
462	0.237722	0.103405	0.255749	0.220876	0.412147	0.319636	0.47856
463	0.133722	0.0200721	0.110349	0.0846756	0.299147	0.165636	0.33896
464	0.207122	0.0522388	0.173949	0.0854756	0.388947	0.261036	0.42856
465	0.226322	0.0670721	0.190149	0.175876	0.330147	0.289636	0.41636
466	0.279722	0.109405	0.282749	0.173276	0.415947	0.343636	0.42036
467	0.136922	0.0219055	0.232349	0.0858756	0.291947	0.258236	0.31516
468	0.166922	0.0455721	0.159949	0.0522756	0.358147	0.245636	0.38396
469	0.183122	0.103739	0.199349	0.158676	0.378347	0.260836	0.51736
470	0.118922	-0.00709453	0.0383493	0.0512756	0.306147	0.163636	0.39996
471	0.161722	0.0299055	0.0971493	0.0766756	0.315947	0.181036	0.39456
472	0.279122	0.154405	0.202149	0.172076	0.393747	0.299836	0.49916
473	0.415322	0.266405	0.360149	0.309276	0.505547	0.454636	0.62936
474	0.194122	0.0310721	0.217949	0.130476	0.296147	0.286036	0.41636
475	0.176322	0.0460721	0.151549	0.0764756	0.353347	0.285036	0.45056
476	0.215722	0.0102388	0.158349	0.0622756	0.348547	0.256636	0.45236
477	0.315922	0.118072	0.283549	0.222076	0.488147	0.362436	0.60436
478	0.237722	0.108905	0.261749	0.205876	0.431947	0.336236	0.50796
479	0.110522	-0.0704279	0.0881493	0.0390756	0.257347	0.248436	0.43256
480	0.0531224	-0.0817612	0.0709493	-0.00552438	0.248747	0.109836	0.36976
481	0.158122	0.0629055	0.126949	0.0514756	0.323147	0.256636	0.43576
482	0.160322	0.0222388	0.174549	0.125076	0.337347	0.247036	0.46116
483	0.167522	-0.000261194	0.0879493	0.0798756	0.318147	0.180036	0.43896
484	0.159922	0.0652388	0.0861493	0.125676	0.441547	0.215636	0.49436
485	0.303122	0.209239	0.255749	0.291076	0.500947	0.378436	0.62676
486	0.171522	0.105072	0.147549	0.147076	0.283947	0.306236	0.40956
487	0.182922	0.0690721	0.160949	0.135476	0.308947	0.266436	0.46176
488	0.184522	0.0562388	0.170349	0.0874756	0.343147	0.222236	0.49676
489	0.194722	0.0860721	0.192349	0.114076	0.343147	0.316436	0.48596
490	0.117322	0.0849055	0.0795493	0.0432756	0.234547	0.209236	0.33016
491	0.233122	0.125905	0.231749	0.208276	0.365347	0.364836	0.50156
492	0.202722	0.0534055	0.138549	0.101476	0.339147	0.229036	0.50096
493	0.171322	0.00640547	0.131349	0.103476	0.353347	0.256636	0.51896
494	0.253522	0.181405	0.236349	0.225476	0.365747	0.356236	0.47076
495	0.122522	0.0155721	0.101749	0.0860756	0.213547	0.202036	0.34896
496	0.104722	0.0944055	0.145349	0.134276	0.279547	0.288036	0.46456
497	0.196122	0.0789055	0.159749	0.127676	0.342147	0.294836	0.46836
498	0.234522	0.122572	0.192749	0.204876	0.394547	0.301836	0.49476
499	0.296522	0.249905	0.270349	0.284276	0.453547	0.342436	0.54096
500	0.0529224	-0.0485945	0.0269493	-0.00772438	0.116347	0.157236	0.35856
501	0.150122	0.174239	0.157349	0.202876	0.339147	0.309236	0.45276
502	0.0779224	0.0484055	0.133949	0.0916756	0.249547	0.195636	0.37636
503	0.0279224	-0.00859453	0.0467493	0.0268756	0.198347	0.121036	0.28736
504	0.219322	0.106072	0.169349	0.177676	0.329747	0.264436	0.40456
505	0.0867224	0.0684055	0.0829493	0.0790756	0.263347	0.170636	0.37616
506	0.172722	0.172405	0.182149	0.124876	0.258347	0.256836	0.33596
507	0.175922	0.169239	0.218349	0.188076	0.278947	0.277636	0.33176
508	0.163122	0.137905	0.221349	0.112076	0.183547	0.208836	0.29276
509	0.283922	0.161572	0.252549	0.208676	0.346747	0.256036	0.36476
510	0.151122	0.0514055	0.112149	0.0846756	0.224947	0.120836	0.19956
511	0.0291224	0.0177388	0.0873493	0.0580756	0.206147	0.108436	0.27896
512	0.157922	0.0985721	0.155349	0.116476	0.204747	0.136436	0.29596
513	-0.0430776	-0.0442612	-0.0504507	0.0120756	0.0235473	-0.0627642	0.0419602
514	0.137322	0.0640721	0.100349	0.0570756	0.150947	0.107836	0.12536
515	0.187522	0.101739	0.178549	0.145476	0.216147	0.214036	0.22756
516	0.0383224	-0.0777612	0.0241493	0.0226756	0.0827473	0.0388358	0.10736
517	0.0573224	0.0712388	0.0643493	0.0154756	0.132347	0.0684358	0.15836
518	0.0291224	0.0459055	0.00214925	-0.00532438	0.139147	0.0284358	0.12036
519	0.167922	0.112405	0.119349	0.119476	0.211547	0.105436	0.23476
520	0.136722	0.0869055	0.112949	0.0854756	0.183347	0.149036	0.15496
521	0.0819224	0.0654055	0.0801493	0.129476	0.107547	0.118836	0.0549602
522	0.0289224	-0.0594279	0.0647493	0.0346756	0.0347473	0.104236	-0.0066398
523	0.153122	0.0935721	0.120549	0.190076	0.174947	0.157836	0.15756
524	0.231722	0.182572	0.232349	0.136476	0.252947	0.213636	0.24976
525	0.0595224	0.0940721	0.0715493	0.0830756	0.140547	0.0828358	0.0903602
526	0.0387224	-0.0352612	0.114749	0.0600756	0.129347	0.118636	0.17116
527	-0.0178776	-0.142095	-0.00525075	-0.0509244	0.0307473	-0.0439642	0.0323602
528	0.0635224	0.0615721	0.0945493	0.127276	0.153747	0.0426358	0.13596
529	0.146322	0.0987388	0.154149	0.140676	0.229747	0.143036	0.19096
530	0.121722	0.0520721	0.101549	0.116276	0.124747	0.169436	0.11816
531	-0.0126776	0.00973881	-0.00545075	0.0472756	-0.0450527	0.0862358	0.0015602
532	0.0367224	0.101405	0.0885493	0.132876	0.0673473	0.0840358	0.0629602
533	-0.0444776	-0.0219279	0.0259493	-0.0137244	0.0343473	-0.0313642	-0.000239801
534	0.126322	0.116572	0.160149	0.136476	0.191947	0.149836	0.16616
535	0.146322	0.127739	0.123149	0.0880756	0.145947	0.108036	0.11856
536	0.219322	0.182405	0.190349	0.184276	0.164747	0.179636	0.13276
537	0.0605224	-0.0385945	0.0289493	-0.0627244	0.0241473	-0.0415642	0.0117602
538	0.0757224	0.0125721	0.0863493	0.0738756	0.139147	0.0540358	0.14776
539	0.212922	0.209905	0.164549	0.193876	0.240947	0.182836	0.23436
540	0.0451224	0.0642388	0.0345493	0.00687562	0.103147	0.0384358	0.0681602
541	0.0923224	0.000405473	0.0209493	0.0234756	0.0951473	0.0694358	0.0519602
542	0.233722	0.140239	0.225349	0.150676	0.266347	0.191236	0.18256
543	0.253322	0.200405	0.214949	0.197676	0.243947	0.222836	0.15936
544	0.0747224	0.132072	0.0777493	0.111276	0.106147	0.0778358	0.11796
545	-0.0522776	-0.0310945	-0.0480507	0.00947562	0.0287473	-0.0339642	-0.0214398
546	-0.0556776	-0.0114279	-0.0124507	-0.0613244	-0.0598527	-0.0105642	-0.0350398
547	-0.0166776	0.0667388	0.0407493	-0.0329244	-0.00325274	-0.0259642	-0.0740398
548	0.0177224	0.0169055	0.0587493	-0.0193244	-0.00105274	0.0132358	-0.0130398
549	-0.135678	-0.106595	-0.115051	-0.122324	-0.130853	-0.0809642	-0.0880398
550	-0.166878	-0.112095	-0.118851	-0.157124	-0.0806527	-0.137164	-0.0854398
551	0.0529224	0.0392388	0.0393493	0.0700756	0.0729473	0.0584358	-0.0268398
552	0.103722	0.0402388	0.101949	0.112476	0.120547	0.122636	0.0651602
553	0.176522	0.164405	0.170949	0.208876	0.126147	0.212036	0.11356
554	0.272922	0.129405	0.254549	0.159276	0.256947	0.167236	0.12156
555	0.0545224	0.0669055	0.0681493	0.0964756	0.0827473	0.0218358	-0.0182398
556	0.0685224	0.0864055	-0.0102507	0.0282756	0.0607473	-0.00396418	-0.0320398
557	0.0843224	0.0689055	0.111149	0.131276	0.106147	0.0492358	0.12796
558	-0.00927761	-0.0760945	-0.00805075	0.0376756	-0.00605274	-0.0271642	0.0453602
559	-0.0640776	-0.0752612	-0.107251	-0.0437244	-0.0912527	0.0186358	0.0047602
560	0.0555224	0.0545721	0.172949	0.0930756	0.109547	0.0834358	0.13876
561	0.216722	0.120405	0.246349	0.192476	0.206347	0.168436	0.18576
562	0.134122	0.138739	0.157349	0.0608756	0.145747	0.201836	0.12356
563	0.140722	0.172239	0.131549	0.104676	0.190147	0.132236	0.17556
564	0.294922	0.236405	0.238349	0.226276	0.367347	0.244836	0.20656
565	0.269122	0.189072	0.221149	0.170876	0.183147	0.223036	0.14076
566	0.0323224	0.0244055	0.0543493	0.0286756	0.0755473	0.0592358	0.0895602
567	0.0755224	0.00440547	0.0735493	0.0648756	0.0799473	0.0796358	0.15136
568	-0.0246776	0.0779055	0.0253493	0.106476	0.0943473	0.0970358	0.0835602
569	0.0255224	-0.0472612	-0.0792507	-0.0503244	-0.0400527	-0.0953642	-0.11644
570	0.338522	0.196739	0.222149	0.191476	0.256747	0.213836	0.23596
571	0.202522	0.216072	0.268549	0.183276	0.231547	0.212036	0.17596
572	-0.103278	-0.0495945	-0.189251	-0.0605244	-0.0712527	-0.0607642	-0.14404
573	-0.0942776	-0.0587612	-0.0760507	-0.0973244	-0.0664527	-0.0809642	-0.0636398
574	0.236322	0.198072	0.213549	0.214676	0.154147	0.183836	0.19336
575	0.252922	0.204072	0.181149	0.172676	0.194947	0.188036	0.19896
576	0.122722	0.124405	0.220549	0.110676	0.126347	0.203836	0.10656
577	0.264922	0.215905	0.257949	0.271676	0.267147	0.335836	0.23036
578	0.115522	0.120072	0.217949	0.149876	0.143947	0.261636	0.12036
579	0.0875224	0.110739	0.0511493	0.178876	0.0981473	0.108236	0.0051602
580	0.125522	0.149905	0.188749	0.183076	0.195947	0.231436	0.17456
581	0.0307224	0.144072	0.101949	0.146276	0.145947	0.0970358	0.12176
582	0.0325224	0.0644055	0.0553493	0.0412756	0.0377473	0.143236	-0.0070398
583	0.251522	0.308072	0.250149	0.259476	0.318347	0.313236	0.25256
584	0.174922	0.271072	0.192149	0.204276	0.157147	0.211436	0.17956
585	0.0555224	0.126905	0.146349	0.0582756	0.0573473	0.0542358	0.0203602
586	0.330322	0.217905	0.307549	0.269676	0.323747	0.261236	0.28116
587	-0.0298776	-0.104428	-0.0656507	-0.0527244	-0.0818527	-0.0297642	-0.14124
588	-0.162078	-0.00592786	-0.0576507	0.0134756	-0.0172527	0.0124358	0.0139602
589	-0.0428776	0.0354055	0.0507493	0.122276	-0.00805274	-0.00556418	0.0651602
590	0.0717224	0.103905	0.0703493	0.0466756	0.0791473	0.139236	0.0275602
591	0.0765224	0.0175721	0.167749	0.118076	0.0387473	0.116436	0.0679602
592	0.154922	0.104405	0.201949	0.135676	0.168147	0.226836	0.0711602
593	0.0543224	-0.0104279	0.139749	0.0310756	0.0663473	0.103636	0.0239602
594	-0.101478	-0.0952612	-0.0972507	-0.0725244	-0.132453	-0.0931642	-0.11264
595	-0.0444776	-0.0970945	-0.0838507	-0.102124	-0.0826527	-0.0255642	-0.10564
596	0.162122	0.0629055	0.0695493	-0.0349244	0.0609473	0.0190358	0.0195602
597	0.0235224	-0.0150945	-0.0108507	-0.0379244	-0.0440527	-0.0261642	-0.0576398
598	0.0363224	0.0872388	0.0339493	0.0542756	0.116547	0.0984358	-0.0626398
599	0.000322388	0.0550721	-0.0104507	0.0208756	-0.0558527	0.0908358	-0.0150398
600	-0.00527761	0.0159055	0.0339493	0.0682756	-0.0512527	0.0634358	0.0575602

## Sheet: ED_Fig4b_Spectra_RNA_alone
Wavelength_nm	Abs._Spectra_in_AU_for_1.2_mg/ml_RNA_alone
210	40.6903
211	38.8283
212	37.2703
213	35.1903
214	32.8803
215	30.4763
216	27.5263
217	24.7783
218	21.9883
219	19.2983
220	17.0203
221	14.8403
222	12.9663
223	11.4823
224	9.84749
225	8.79129
226	8.36389
227	7.95669
228	7.77449
229	7.49789
230	7.48369
231	7.87369
232	8.29989
233	8.66489
234	9.34809
235	9.86209
236	10.4283
237	11.2363
238	12.1883
239	13.2803
240	14.6043
241	15.6763
242	16.5803
243	17.4423
244	18.9803
245	20.8063
246	22.3983
247	23.0903
248	23.8763
249	25.8423
250	27.7203
251	29.1023
252	30.2563
253	30.9763
254	31.7383
255	32.3503
256	32.8003
257	32.9263
258	32.6483
259	32.1583
260	31.4983
261	30.9023
262	30.2403
263	29.2143
264	28.2083
265	27.1583
266	26.1623
267	24.9263
268	23.9183
269	22.6823
270	21.3343
271	20.0783
272	18.7523
273	17.5403
274	16.1723
275	14.8323
276	13.5503
277	12.4003
278	11.2383
279	10.1383
280	9.00389
281	7.92889
282	6.98429
283	5.97189
284	4.84009
285	3.94989
286	3.24829
287	2.54089
288	2.00989
289	1.45629
290	1.07249
291	0.830693
292	0.563693
293	0.372693
294	0.159693
295	0.174293
296	0.0804925
297	0.139093
298	0.0954925
299	0.0392925
300	0.00969254
301	0.0688925
302	0.00869254
303	0.0106925
304	0.0504925
305	-0.000107463
306	0.0112925
307	-0.0385075
308	0.104493
309	0.0744925
310	0.0334925
311	0.0970925
312	-0.00250746
313	0.0398925
314	0.00369254
315	0.0356925
316	-0.0153075
317	-0.0347075
318	-0.0571075
319	-0.00410746
320	-0.0693075
321	0.0242925
322	-0.0327075
323	0.0812925
324	0.133293
325	-0.0937075
326	0.0496925
327	-0.0145075
328	-0.0269075
329	-0.0541075
330	-0.205907
331	0.0318925
332	-0.0153075
333	-0.118707
334	0.132093
335	0.191093
336	0.184493
337	0.104293
338	0.0448925
339	0.0222925
340	0.0996925
341	0.118693
342	0.0974925
343	0.0532925
344	0.0606925
345	0.0588925
346	0.0640925
347	-0.0815075
348	-0.0137075
349	-0.0229075
350	0.0128925
351	-0.116907
352	-0.000507463
353	0.0606925
354	0.00409254
355	-0.0131075
356	-0.0217075
357	0.0126925
358	0.0518925
359	0.0132925
360	0.0542925
361	0.149293
362	0.0420925
363	0.0936925
364	-0.00670746
365	0.0212925
366	0.00869254
367	-0.112707
368	-0.0427075
369	0.0586925
370	0.0328925
371	0.0510925
372	0.155693
373	-0.0515075
374	0.141093
375	-0.0493075
376	-0.0435075
377	0.0986925
378	0.141293
379	0.0492925
380	0.184493
381	0.0700925
382	0.218093
383	-0.0319075
384	0.0538925
385	0.0242925
386	0.125893
387	0.124293
388	-0.100507
389	-0.0805075
390	0.0116925
391	0.138493
392	0.114693
393	0.108493
394	0.285493
395	0.171893
396	0.0770925
397	0.164293
398	0.115293
399	0.0290925
400	0.184093
401	0.0998925
402	0.0100925
403	0.0914925
404	0.0136925
405	0.137093
406	0.0358925
407	-0.0519075
408	0.0916925
409	-0.0447075
410	-0.0537075
411	-0.00630746
412	0.103293
413	-0.00430746
414	0.0482925
415	-0.00230746
416	-0.0225075
417	0.0986925
418	0.0102925
419	0.174893
420	0.136893
421	0.0706925
422	0.0942925
423	0.0216925
424	0.180293
425	0.0432925
426	0.192293
427	0.0486925
428	0.0914925
429	0.0602925
430	0.116493
431	0.0236925
432	-0.0775075
433	0.0476925
434	0.125493
435	0.134093
436	0.101293
437	0.0436925
438	0.0358925
439	-0.0451075
440	0.0326925
441	-0.0287075
442	0.0650925
443	0.0956925
444	0.0140925
445	0.132493
446	0.186693
447	0.0750925
448	0.0902925
449	0.0248925
450	-0.0611075
451	-0.0301075
452	-0.0701075
453	0.136493
454	0.134293
455	0.0990925
456	-0.0217075
457	0.0782925
458	0.0692925
459	0.146093
460	0.0718925
461	0.0254925
462	0.103093
463	-0.00390746
464	0.0334925
465	0.0684925
466	0.0798925
467	-0.00850746
468	0.0250925
469	0.0222925
470	-0.0443075
471	0.000892537
472	0.0988925
473	0.190493
474	0.0210925
475	0.0438925
476	-0.00170746
477	0.0952925
478	0.0810925
479	-0.0147075
480	-0.0695075
481	-0.0239075
482	-0.00570746
483	-0.0377075
484	0.0324925
485	0.188293
486	0.0596925
487	0.0686925
488	0.0436925
489	-0.0151075
490	-0.100907
491	0.130693
492	0.0504925
493	0.106293
494	0.132293
495	0.00329254
496	0.109493
497	0.0760925
498	0.0622925
499	0.128093
500	-0.0857075
501	0.109293
502	-0.00210746
503	0.000892537
504	0.0446925
505	-0.00710746
506	0.174893
507	0.138893
508	0.0908925
509	0.103493
510	-0.0187075
511	0.0554925
512	0.0580925
513	-0.0571075
514	0.0490925
515	0.0928925
516	-0.0279075
517	0.0530925
518	-0.0473075
519	0.0188925
520	0.121293
521	0.0622925
522	-0.0199075
523	0.0576925
524	0.110293
525	0.0184925
526	0.0860925
527	-0.112107
528	0.103493
529	0.0958925
530	0.0330925
531	0.0566925
532	0.0946925
533	-0.0167075
534	0.155493
535	0.105293
536	0.0702925
537	-0.0329075
538	0.110693
539	0.189893
540	0.0740925
541	0.00409254
542	0.155893
543	0.163493
544	0.121893
545	0.0164925
546	0.0374925
547	-0.0509075
548	-0.0737075
549	-0.138107
550	-0.174507
551	0.0514925
552	0.0366925
553	0.114493
554	0.206293
555	-0.0453075
556	-0.00610746
557	0.127693
558	0.0200925
559	-0.0397075
560	0.0854925
561	0.220693
562	0.0342925
563	0.113293
564	0.0894925
565	0.164493
566	-0.000107463
567	0.0798925
568	0.0122925
569	-0.122907
570	0.136493
571	0.171093
572	-0.112907
573	-0.104507
574	0.180893
575	0.152093
576	0.0820925
577	0.189693
578	0.0518925
579	0.0704925
580	0.114093
581	0.0652925
582	0.0644925
583	0.164893
584	0.0670925
585	-0.0249075
586	0.228893
587	-0.106107
588	0.0218925
589	0.0536925
590	0.0746925
591	0.0254925
592	0.213293
593	0.0312925
594	-0.0681075
595	-0.0333075
596	0.0290925
597	-0.112707
598	0.0774925
599	0.0478925
600	0.111893

## Sheet: ED_Fig4c_Spectra_FUS_alone
Wavelength_nm	Abs._Spectra_in_AU_for_5.4_uM_FUS_alone
210	9.90228
211	9.29248
212	8.66448
213	8.11908
214	7.64648
215	7.13328
216	6.72028
217	6.36768
218	6.01068
219	5.74228
220	5.49808
221	5.23268
222	5.01348
223	4.78868
224	4.49488
225	4.21968
226	3.92268
227	3.65588
228	3.41308
229	3.17788
230	2.95228
231	2.65488
232	2.31468
233	1.97208
234	1.65088
235	1.40968
236	1.17088
237	0.953085
238	0.791685
239	0.653885
240	0.533485
241	0.459885
242	0.400485
243	0.347285
244	0.317085
245	0.294485
246	0.258685
247	0.244485
248	0.225285
249	0.227685
250	0.231285
251	0.234885
252	0.230485
253	0.237685
254	0.227285
255	0.242485
256	0.256685
257	0.272285
258	0.270685
259	0.288485
260	0.289685
261	0.298285
262	0.320485
263	0.331285
264	0.357085
265	0.371485
266	0.393885
267	0.417685
268	0.427485
269	0.437485
270	0.459485
271	0.465485
272	0.475485
273	0.497885
274	0.509885
275	0.525885
276	0.525485
277	0.527685
278	0.520285
279	0.505885
280	0.495285
281	0.488485
282	0.482485
283	0.471285
284	0.448085
285	0.415685
286	0.394485
287	0.357085
288	0.321485
289	0.282485
290	0.256285
291	0.231685
292	0.207885
293	0.181885
294	0.153085
295	0.141285
296	0.128485
297	0.124085
298	0.117085
299	0.112085
300	0.0954846
301	0.0922846
302	0.0836846
303	0.0872846
304	0.0780846
305	0.0696846
306	0.0758846
307	0.0556846
308	0.0752846
309	0.0594846
310	0.0538846
311	0.0628846
312	0.0654846
313	0.0566846
314	0.0580846
315	0.0384846
316	0.0542846
317	0.0438846
318	0.0436846
319	0.0500846
320	0.0396846
321	0.0320846
322	0.0424846
323	0.0406846
324	0.0328846
325	0.0300846
326	0.0462846
327	0.0356846
328	0.0260846
329	0.0364846
330	0.0308846
331	0.0210846
332	0.0290846
333	0.0258846
334	0.0412846
335	0.0330846
336	0.0350846
337	0.0298846
338	0.0340846
339	0.0366846
340	0.0142846
341	0.0490846
342	0.0334846
343	0.0370846
344	0.0410846
345	0.0260846
346	0.0186846
347	0.0356846
348	0.0216846
349	0.0394846
350	0.0134846
351	0.0272846
352	0.0260846
353	0.0314846
354	0.0174846
355	0.0140846
356	0.0184846
357	0.0330846
358	0.0166846
359	0.0130846
360	0.0254846
361	0.0276846
362	0.0122846
363	0.00628458
364	0.0142846
365	0.0178846
366	0.0266846
367	0.0538846
368	0.0388846
369	0.0338846
370	0.0366846
371	0.0444846
372	0.0372846
373	0.0410846
374	0.0372846
375	0.0312846
376	0.0420846
377	0.0328846
378	0.0290846
379	0.0418846
380	0.0286846
381	0.0306846
382	0.0280846
383	0.0448846
384	0.0466846
385	0.0340846
386	0.0410846
387	0.0628846
388	0.0408846
389	0.0458846
390	0.0526846
391	0.0452846
392	0.0430846
393	0.0498846
394	0.0532846
395	0.0468846
396	0.0400846
397	0.0538846
398	0.0540846
399	0.0556846
400	0.0554846
401	0.0502846
402	0.0538846
403	0.0702846
404	0.0398846
405	0.0560846
406	0.0524846
407	0.0600846
408	0.0480846
409	0.0508846
410	0.0680846
411	0.0488846
412	0.0552846
413	0.0624846
414	0.0600846
415	0.0426846
416	0.0616846
417	0.0630846
418	0.0692846
419	0.0626846
420	0.0702846
421	0.0568846
422	0.0660846
423	0.0684846
424	0.0698846
425	0.0574846
426	0.0642846
427	0.0534846
428	0.0526846
429	0.0678846
430	0.0692846
431	0.0692846
432	0.0708846
433	0.0694846
434	0.0708846
435	0.0674846
436	0.0810846
437	0.0698846
438	0.0850846
439	0.0862846
440	0.0880846
441	0.0730846
442	0.0994846
443	0.107085
444	0.0988846
445	0.106885
446	0.114685
447	0.109085
448	0.120485
449	0.124085
450	0.134885
451	0.146685
452	0.136885
453	0.125685
454	0.153285
455	0.148685
456	0.145085
457	0.145085
458	0.161085
459	0.163885
460	0.181085
461	0.178885
462	0.180485
463	0.186885
464	0.178485
465	0.187885
466	0.192085
467	0.197885
468	0.213685
469	0.204885
470	0.203885
471	0.218085
472	0.217885
473	0.219485
474	0.230285
475	0.226285
476	0.235285
477	0.239085
478	0.236885
479	0.241885
480	0.232285
481	0.243285
482	0.239885
483	0.257485
484	0.260685
485	0.251485
486	0.251085
487	0.264685
488	0.275685
489	0.259285
490	0.268085
491	0.258485
492	0.261885
493	0.257685
494	0.267685
495	0.253085
496	0.246085
497	0.248685
498	0.236885
499	0.236285
500	0.226685
501	0.216485
502	0.198885
503	0.202485
504	0.177085
505	0.165485
506	0.147685
507	0.132285
508	0.131285
509	0.123485
510	0.104085
511	0.0852846
512	0.0872846
513	0.0754846
514	0.0462846
515	0.0552846
516	0.0556846
517	0.0440846
518	0.0322846
519	0.0340846
520	0.0206846
521	0.0252846
522	0.0218846
523	0.0136846
524	0.00588458
525	0.0246846
526	0.0212846
527	0.0104846
528	0.0158846
529	0.0148846
530	0.0112846
531	0.00468458
532	0.00608458
533	0.000484577
534	0.00988458
535	0.00388458
536	0.0120846
537	0.0118846
538	-0.00391542
539	0.0122846
540	-0.00351542
541	8.45771e-05
542	0.00448458
543	0.0100846
544	0.00748458
545	0.00328458
546	-0.00171542
547	0.00668458
548	-0.00951542
549	0.0168846
550	0.00188458
551	0.0158846
552	0.00308458
553	0.0100846
554	-0.00771542
555	0.00968458
556	0.0174846
557	-0.00191542
558	-0.00311542
559	0.00608458
560	0.00428458
561	-0.0135154
562	0.00688458
563	0.00668458
564	-0.000515423
565	0.00328458
566	-0.00631542
567	0.00768458
568	0.0110846
569	-0.00511542
570	-0.00611542
571	-0.00951542
572	0.00368458
573	0.00308458
574	0.00188458
575	0.0100846
576	0.00568458
577	0.0104846
578	0.00308458
579	0.00108458
580	0.00168458
581	0.0174846
582	0.00928458
583	0.0138846
584	0.0112846
585	0.00868458
586	-0.00511542
587	-0.00451542
588	0.00408458
589	0.00528458
590	-0.00151542
591	0.0122846
592	-0.0165154
593	0.00608458
594	0.00968458
595	0.0176846
596	0.00588458
597	0.0108846
598	0.00588458
599	0.00228458
600	-0.00311542

## Sheet: ED_Fig4d_ResidualSpectra_Mix
Wavelength_nm	Residual_Abs._Spectra_in_AU_for_1.2_mg/ml_RNA_0.045_uM_FUS	Residual_Abs._Spectra_in_AU_for_1.2_mg/ml_RNA_0.09_uM_FUS	Residual_Abs._Spectra_in_AU_for_1.2_mg/ml_RNA_0.45_uM_FUS	Residual_Abs._Spectra_in_AU_for_1.2_mg/ml_RNA_0.9_uM_FUS	Residual_Abs._Spectra_in_AU_for_1.2_mg/ml_RNA_1.8_uM_FUS	Residual_Abs._Spectra_in_AU_for_1.2_mg/ml_RNA_2.7_uM_FUS	Residual_Abs._Spectra_in_AU_for_1.2_mg/ml_RNA_4.5_uM_FUS
210	3.31631	1.40291	1.22467	1.4098	5.63809	4.2144	8.48676
211	3.08539	1.40674	1.42148	1.44944	5.48736	4.3493	7.99693
212	2.49663	1.30854	1.35582	1.4521	5.36469	3.8853	7.75226
213	2.47117	1.05596	1.15527	1.051	4.79449	3.252	7.12276
214	2.20511	1.1505	1.03265	1.18777	4.45203	3.0223	6.5866
215	2.25339	1.14306	1.01942	0.887302	4.28509	2.9369	6.40426
216	1.98683	1.00494	1.10183	0.946136	3.81876	2.6174	5.49043
217	1.85777	0.983818	0.721216	0.716902	3.51629	2.4077	5.17626
218	1.62274	0.881435	0.868966	0.772402	3.33929	2.2722	4.71976
219	1.59698	0.679242	0.769333	0.665136	2.83876	1.9444	4.21343
220	1.41101	0.611312	0.603683	0.353836	2.46416	1.5265	3.61293
221	1.33322	0.532402	0.6678	0.336069	2.27063	1.4792	3.2921
222	1.10305	0.306722	0.576066	0.200602	2.15969	1.2508	3.09676
223	1.02092	0.302802	0.5128	0.186069	1.88863	1.0972	2.6621
224	0.990172	0.372498	0.592083	0.209836	1.80336	1.1289	2.64573
225	0.912266	0.289285	0.456816	0.125902	1.68129	0.992701	2.37326
226	0.749741	0.151135	0.329966	-0.0121977	1.54969	0.794601	2.09616
227	0.757364	0.179615	0.3654	0.050069	1.54783	0.801201	2.0697
228	0.738187	0.154695	0.327833	0.0427357	1.45096	0.766801	1.93423
229	0.729747	0.208382	0.337433	0.0831357	1.34796	0.739801	1.76683
230	0.638827	0.220842	0.289633	0.0773357	1.20556	0.717601	1.64503
231	0.626506	0.228298	0.274616	0.149902	1.15749	0.735901	1.61286
232	0.590941	0.262268	0.268366	0.236602	1.12369	0.712601	1.52616
233	0.655596	0.310478	0.263116	0.266502	1.15289	0.688901	1.46466
234	0.671872	0.306798	0.354083	0.355236	1.16076	0.692301	1.50513
235	0.649282	0.364318	0.318583	0.407436	1.07516	0.742901	1.43613
236	0.717072	0.375432	0.290283	0.489036	1.12456	0.798101	1.43293
237	0.744887	0.451062	0.414433	0.625336	1.13716	0.843001	1.52843
238	0.776232	0.555085	0.425883	0.732236	1.28896	0.873701	1.62293
239	0.875381	0.483715	0.387366	0.763202	1.23689	0.890601	1.58176
240	0.922384	0.580055	0.4294	0.801269	1.34903	0.922801	1.7181
241	0.916997	0.567615	0.401533	0.867536	1.34556	0.931601	1.71743
242	1.02949	0.654605	0.452483	0.953436	1.41936	1.0413	1.84093
243	1.06194	0.738492	0.470916	1.0563	1.46709	1.1459	1.92726
244	1.12219	0.822662	0.469433	1.09934	1.46516	1.175	1.95643
245	1.27038	0.915372	0.589316	1.2891	1.66469	1.3563	2.16526
246	1.35467	0.940635	0.5763	1.29707	1.81063	1.3762	2.3311
247	1.47079	1.0322	0.609483	1.40944	1.88936	1.4473	2.42893
248	1.43495	1.03986	0.551083	1.46064	1.83176	1.5209	2.43293
249	1.55893	1.15548	0.644883	1.64224	1.96296	1.6557	2.65293
250	1.5149	1.17242	0.596583	1.60964	1.98776	1.6159	2.68993
251	1.70887	1.30703	0.700283	1.76504	2.16856	1.8521	3.00893
252	1.81891	1.3531	0.79465	1.88777	2.29403	1.9003	3.1366
253	1.83085	1.37798	0.76005	1.92857	2.35963	1.9947	3.1786
254	1.85894	1.42949	0.784916	1.9223	2.41109	2.0039	3.35726
255	1.94481	1.46224	0.75965	1.93577	2.59603	2.1963	3.5246
256	1.82669	1.437	0.766466	2.0034	2.62729	2.1592	3.50476
257	1.91656	1.37407	0.793166	2.0068	2.58809	2.1814	3.58976
258	1.90857	1.43043	0.8473	1.99707	2.76663	2.2302	3.7471
259	1.99843	1.44014	0.885816	2.0321	2.77269	2.3353	3.81426
260	1.93242	1.38845	0.855716	1.9799	2.75829	2.2647	3.74926
261	1.83434	1.37931	0.763	1.94447	2.67943	2.3324	3.6981
262	1.68816	1.3126	0.76115	1.80677	2.60603	2.2473	3.6056
263	1.76207	1.27009	0.76625	1.84497	2.67043	2.2879	3.6746
264	1.75185	1.27733	0.7541	1.74067	2.61983	2.187	3.5691
265	1.65573	1.17709	0.7229	1.64427	2.50703	2.0878	3.4611
266	1.55355	1.10271	0.677033	1.52654	2.40956	2.0266	3.37443
267	1.66935	1.18165	0.76505	1.65057	2.41363	2.0727	3.3386
268	1.52327	1.05449	0.678233	1.50694	2.26636	1.8918	3.09643
269	1.47518	1.02199	0.6854	1.38927	2.11703	1.7268	2.9001
270	1.351	0.944622	0.643566	1.3676	2.00369	1.6318	2.71976
271	1.32695	0.888855	0.585066	1.2766	1.86969	1.5148	2.50876
272	1.20687	0.888022	0.538233	1.16094	1.71836	1.3778	2.27043
273	1.13268	0.752982	0.484366	1.0532	1.49489	1.1566	2.02976
274	1.01258	0.712448	0.405366	0.891202	1.36289	1.0706	1.86776
275	1.03645	0.652182	0.446033	0.900536	1.27556	1.0106	1.67043
276	0.910451	0.589188	0.440066	0.870602	1.13169	0.892801	1.50676
277	0.880432	0.584152	0.385883	0.792236	1.03896	0.807701	1.32293
278	0.778494	0.556275	0.3905	0.727469	0.925427	0.741401	1.1631
279	0.744614	0.471515	0.3237	0.641869	0.870227	0.608601	0.983097
280	0.619102	0.363425	0.269983	0.497636	0.70556	0.475901	0.826331
281	0.590959	0.299872	0.23235	0.469569	0.612027	0.396501	0.675797
282	0.548209	0.298238	0.21845	0.464369	0.598227	0.405901	0.593797
283	0.429702	0.249158	0.160183	0.381436	0.46276	0.276101	0.476731
284	0.385296	0.241512	0.215116	0.303702	0.407093	0.300101	0.445464
285	0.362966	0.154252	0.198616	0.239302	0.362093	0.208701	0.320464
286	0.283942	0.147038	0.186583	0.210836	0.30476	0.162901	0.285131
287	0.252254	0.0822282	0.1193	0.177669	0.304627	0.160201	0.226897
288	0.250151	0.0471549	0.0900663	0.0954023	0.227693	0.069801	0.157964
289	0.220076	0.0997382	0.168716	0.138102	0.312693	0.171701	0.195664
290	0.202894	0.0429749	0.1189	0.098869	0.262027	0.099801	0.131497
291	0.188899	0.00885153	0.0849497	0.063169	0.248227	0.113101	0.0807972
292	0.141097	0.0524149	0.094333	0.0687357	0.19796	0.084601	0.0950305
293	0.202514	0.0583482	0.1481	0.141269	0.250827	0.173801	0.0960972
294	0.178754	0.0466615	0.0816997	0.125269	0.286627	0.130401	0.136697
295	0.173052	0.0540915	0.125483	0.122036	0.32536	0.146501	0.139331
296	0.190159	0.0707715	0.0987497	0.075169	0.242227	0.168301	0.129197
297	0.161396	0.00707819	0.0865163	0.0703023	0.252493	0.071701	0.0904638
298	0.156854	0.0309615	0.0854997	0.065669	0.242627	0.133601	0.117097
299	0.118496	-0.0132551	0.0911163	0.0741023	0.173493	0.084501	0.0640638
300	0.149234	0.0366215	0.1035	0.101869	0.216827	0.110401	0.0884972
301	0.0974608	-0.0126918	0.111966	0.0582023	0.171893	0.071401	0.0277638
302	0.138532	0.0343182	0.107083	0.102836	0.20256	0.075701	0.0497305
303	0.109702	-0.0292418	0.091383	0.0364357	0.17336	0.034501	0.0447305
304	0.0601791	-0.0320551	0.0591497	0.024569	0.159027	-0.010699	0.0565972
305	0.0802491	-0.00381514	0.0882497	0.051569	0.172627	0.029501	0.0405972
306	0.153197	0.0541815	0.127733	0.0909357	0.18576	0.100801	0.0330305
307	0.166966	0.0856515	0.126016	0.0819023	0.246693	0.123101	0.107464
308	0.163802	-0.0263418	0.119983	0.0372357	0.17136	0.071701	0.121331
309	0.0755341	-0.0452451	0.0334997	0.017869	0.140827	0.037601	-0.0243028
310	0.0615808	-0.00698514	0.0679663	0.0378023	0.130293	0.040601	0.0345638
311	0.0809058	-0.00590181	0.0828163	0.0517023	0.176493	0.064501	0.0256638
312	0.0748841	0.0143215	0.0757997	0.026869	0.171827	0.025801	0.0180972
313	0.0937575	0.0157349	0.098133	0.0657357	0.16836	0.076401	0.0120305
314	0.140146	0.0247449	0.107216	0.0385023	0.207093	0.065301	0.0736638
315	0.132909	-0.00176181	0.10805	0.051369	0.190827	0.072501	0.0685972
316	0.0899775	0.0308082	0.062333	0.0823357	0.16956	0.056601	0.0464305
317	0.114464	0.0228815	0.0659997	0.046069	0.156627	0.068601	0.0314972
318	0.121666	-0.0213818	0.120016	0.0371023	0.205893	0.090901	0.0154638
319	0.203812	0.0500115	0.113483	0.111236	0.25476	0.164101	0.130531
320	0.156899	0.0290515	0.0911497	0.038169	0.187027	0.057101	0.0899972
321	0.125362	-0.0112551	0.126983	0.0420357	0.19516	0.103301	0.128331
322	0.139076	-0.0172618	0.0889163	0.0179023	0.178293	0.029101	0.127664
323	0.115291	-0.0360651	0.172666	0.0742023	0.217093	0.093201	0.121164
324	0.116756	0.0245649	0.0947163	0.110702	0.261893	0.054701	0.133664
325	0.154179	0.0662782	0.14435	0.106769	0.289027	0.121501	0.128797
326	0.0656441	-0.0988918	0.0679997	0.00806899	0.175227	0.057001	0.0560972
327	0.0943325	-0.0216818	0.145283	0.0448357	0.13736	0.060501	0.135131
328	0.141012	0.0460449	0.152683	0.0600357	0.20076	0.096901	0.168731
329	0.150926	0.0132382	0.0832163	-0.0198977	0.180693	0.073101	0.0556638
330	0.150772	0.0921315	0.081483	0.108436	0.19496	0.047701	0.154931
331	0.120254	0.0441615	0.1031	-0.00153101	0.163027	0.028801	0.125697
332	0.165387	0.0877282	0.173833	0.0979357	0.29016	0.126401	0.0852305
333	0.231614	0.123015	0.1439	0.108069	0.298427	0.159801	0.283097
334	0.0750858	-0.0403751	0.0764163	0.0231023	0.163693	0.059501	0.0810638
335	0.140954	0.0310949	0.1093	0.051269	0.206627	0.094801	0.146697
336	0.105737	-0.00550514	0.096333	0.0495357	0.20656	0.157801	0.122231
337	0.191181	0.0337815	0.183366	0.117802	0.270893	0.092601	0.187364
338	0.169746	0.0222782	0.121416	0.0949023	0.285693	0.071701	0.216464
339	0.0483241	0.00116819	0.1436	0.044869	0.185427	0.077201	0.111697
340	0.191111	0.0253082	0.0880663	0.0902023	0.247493	0.115601	0.135764
341	0.155821	-0.00827181	0.140966	0.0400023	0.217493	0.097001	0.168164
342	0.0983508	-0.0169785	0.117666	0.0508023	0.237093	0.073001	0.123764
343	0.143721	0.0113282	0.112366	0.0532023	0.182093	0.102401	0.0849638
344	0.0716875	-0.0138051	0.084833	-0.00486434	0.13676	-0.017999	0.0570305
345	0.104012	-0.0355885	0.125483	0.0234357	0.17276	0.081501	0.111531
346	0.176074	0.0496682	0.1959	0.094469	0.294827	0.148601	0.161697
347	0.213332	0.0761515	0.206883	0.0908357	0.32916	0.206701	0.214531
348	0.121049	0.0605849	0.10405	0.130169	0.278627	0.112501	0.231397
349	0.145701	0.0298215	0.103166	0.0506023	0.205493	0.084201	0.191764
350	0.160117	0.0409549	0.067133	0.0393357	0.27856	0.068201	0.258831
351	0.159202	0.0455249	0.140983	0.0946357	0.25596	0.078901	0.179931
352	0.185612	-0.00352181	0.185083	0.133436	0.27576	0.141701	0.144331
353	0.208767	0.0720215	0.215633	0.0883357	0.27176	0.177001	0.194031
354	0.160084	0.0128549	0.1264	0.066869	0.361227	0.108401	0.217497
355	0.338712	0.0762782	0.283483	0.208036	0.39676	0.281901	0.296331
356	0.184276	0.0569715	0.233116	0.148302	0.316293	0.152101	0.233664
357	0.187354	0.0263282	0.1523	0.113469	0.300627	0.209401	0.210297
358	0.209891	0.0112349	0.146866	0.114402	0.289093	0.133601	0.171364
359	0.235121	0.0780615	0.163366	0.118602	0.317693	0.198801	0.180964
360	0.213017	0.0670215	0.191333	0.0983357	0.34276	0.148601	0.188231
361	0.263399	0.0853182	0.20095	0.196969	0.396627	0.234301	0.266797
362	0.232127	0.0867749	0.226833	0.152136	0.37816	0.183401	0.254631
363	0.169177	0.0154415	0.129733	0.153136	0.26536	0.171001	0.124831
364	0.194311	0.0615415	0.182866	0.103202	0.309093	0.141601	0.192564
365	0.252281	0.0866482	0.209966	0.165602	0.377693	0.235401	0.317764
366	0.291807	0.105268	0.257433	0.136536	0.36436	0.100801	0.311831
367	0.218181	0.0762149	0.217166	0.132802	0.312293	0.104601	0.195164
368	0.231506	0.102132	0.230416	0.133902	0.313293	0.177301	0.287064
369	0.174347	-0.00201847	0.136433	0.0915357	0.23876	0.089801	0.182631
370	0.275324	0.0900682	0.2124	0.127469	0.298027	0.186001	0.179097
371	0.233259	0.0837382	0.19755	0.149969	0.389227	0.154701	0.301197
372	0.130519	-0.0527418	0.0769497	0.00316899	0.197027	0.032501	0.204397
373	0.360087	0.113895	0.322033	0.220336	0.41556	0.239001	0.384431
374	0.235319	0.0151915	0.16335	0.100969	0.314427	0.099701	0.205797
375	0.256369	0.0903582	0.24685	0.195169	0.362227	0.171701	0.219197
376	0.295279	0.0953782	0.28655	0.174369	0.351827	0.259101	0.294597
377	0.244556	0.0869982	0.186716	0.0235023	0.366493	0.142101	0.265664
378	0.270787	0.0209615	0.215433	0.178736	0.35996	0.186601	0.278031
379	0.195681	0.0422482	0.213766	0.116802	0.310093	0.221801	0.208764
380	0.150991	0.00960153	0.138066	0.0680023	0.341693	0.141601	0.228564
381	0.229974	0.00813486	0.1995	0.099069	0.331427	0.126001	0.260297
382	0.187996	0.0143449	0.215316	0.133102	0.314293	0.123101	0.285264
383	0.188256	0.0417315	0.169916	0.0733023	0.349293	0.186501	0.228064
384	0.216241	0.0455682	0.189366	0.143402	0.315693	0.093801	0.190964
385	0.274946	0.0932115	0.243216	0.224102	0.435493	0.239101	0.287864
386	0.168887	0.00116153	0.148233	0.0817357	0.28736	0.090801	0.188431
387	0.218506	0.0457315	0.184216	0.0919023	0.322093	0.099101	0.227664
388	0.253489	0.0293982	0.22325	0.129969	0.422827	0.138101	0.314397
389	0.320647	0.0698149	0.188433	0.0891357	0.40356	0.135001	0.269831
390	0.208591	0.0631682	0.166266	0.112002	0.365493	0.151801	0.229564
391	0.249452	0.0549915	0.244483	0.0914357	0.36316	0.180101	0.263531
392	0.227471	0.0349949	0.214066	0.124802	0.400293	0.159801	0.297364
393	0.297614	0.0425815	0.2327	0.172669	0.327427	0.180801	0.252297
394	0.308586	0.0411915	0.202216	0.0823023	0.225293	0.081501	0.206864
395	0.235239	0.0592315	0.17835	0.130969	0.302027	0.116101	0.205797
396	0.229696	0.0916449	0.205916	0.119702	0.325493	0.180301	0.195464
397	0.186381	-0.0436185	0.135766	0.0746023	0.268893	0.110001	0.135964
398	0.185579	0.0333782	0.14595	0.143569	0.260027	0.139101	0.227397
399	0.131966	0.0148849	0.241016	0.105502	0.297093	0.127501	0.247464
400	0.194767	0.0563882	0.191033	0.0845357	0.30676	0.117601	0.292431
401	0.226211	0.0523415	0.276666	0.0888023	0.341293	0.168201	0.215964
402	0.300381	0.0542482	0.230566	0.122202	0.368693	0.143601	0.260764
403	0.257444	0.0760749	0.2282	0.088669	0.287627	0.112001	0.230897
404	0.267297	0.142882	0.225133	0.161936	0.39876	0.243401	0.356831
405	0.213762	0.0512115	0.236783	0.145236	0.34256	0.153701	0.205331
406	0.227792	0.0948049	0.181083	0.163836	0.26056	0.169701	0.280131
407	0.246929	0.111478	0.26185	0.142369	0.392427	0.229501	0.328797
408	0.213029	0.0680782	0.20905	0.142169	0.290027	0.118101	0.201997
409	0.217606	0.109265	0.182416	0.160702	0.375893	0.173501	0.271064
410	0.247062	0.0391449	0.175583	0.138636	0.24416	0.138901	0.184931
411	0.225022	-0.0249351	0.207983	0.125036	0.32976	0.199101	0.246131
412	0.205569	0.0738582	0.20085	0.119969	0.260827	0.144301	0.207197
413	0.232509	0.0428382	0.20645	0.181369	0.367427	0.167501	0.288997
414	0.243729	-0.0197218	0.10405	0.00596899	0.365027	0.074901	0.238197
415	0.317274	0.121668	0.2439	0.161669	0.443027	0.134601	0.294097
416	0.283116	0.0165515	0.205116	0.138902	0.340493	0.112101	0.239664
417	0.171704	0.00416153	0.1372	0.075269	0.279227	0.102601	0.189297
418	0.361852	0.114292	0.278083	0.182236	0.29876	0.211501	0.298731
419	0.152107	0.0348015	0.178633	0.0695357	0.26176	0.092801	0.215431
420	0.262244	0.0455082	0.178	0.139069	0.320827	0.146801	0.198497
421	0.225956	0.0989315	0.199316	0.116302	0.369093	0.164101	0.212464
422	0.222679	0.0753449	0.12775	0.145169	0.360427	0.135301	0.233797
423	0.299859	0.150572	0.18975	0.171969	0.311827	0.170701	0.261597
424	0.304447	0.103282	0.249233	0.115136	0.32956	0.209401	0.258031
425	0.198551	0.00115486	0.132866	0.162802	0.266893	0.151001	0.242364
426	0.126694	-0.0761251	0.0796997	0.029669	0.220427	0.104401	0.169097
427	0.119584	-0.0843451	0.0823997	0.050869	0.239027	0.122601	0.209897
428	0.189991	0.0255349	0.109266	0.118602	0.267893	0.141401	0.170964
429	0.222264	0.0284815	0.1758	0.053469	0.338227	0.149001	0.284497
430	0.155252	0.00192486	0.170483	0.0806357	0.31876	0.168301	0.255931
431	0.209252	0.0918915	0.123883	0.191036	0.29536	0.155501	0.274931
432	0.224039	0.0733982	0.25155	0.162169	0.343427	0.205101	0.266197
433	0.187851	0.0652215	0.173466	0.143402	0.283093	0.178201	0.168764
434	0.139839	-0.0301018	0.15175	0.081969	0.248027	0.115901	0.250997
435	0.0486675	-0.0179785	0.089433	0.0341357	0.27716	0.100401	0.193031
436	0.121954	-0.00290514	0.1183	0.044669	0.204227	0.040801	0.143297
437	0.187447	0.0143815	0.197833	0.0841357	0.25796	0.208801	0.187831
438	0.134721	-0.0130718	0.102566	0.0618023	0.229093	0.120801	0.141964
439	0.202911	0.0527415	0.192866	0.0682023	0.311493	0.166801	0.213164
440	0.235296	0.0909115	0.212916	0.122502	0.363093	0.193901	0.327864
441	0.231621	0.0813949	0.162366	0.0644023	0.340693	0.159201	0.294164
442	0.189001	0.0146549	0.0831663	0.0722023	0.281093	0.068401	0.207964
443	0.174337	0.0512615	0.146933	0.0813357	0.21476	0.105801	0.175431
444	0.176806	0.00766486	0.166016	0.117702	0.254693	0.185301	0.256264
445	0.192339	0.0284649	0.16235	0.101369	0.258227	0.196101	0.249597
446	0.173074	-0.0596985	0.1029	0.042669	0.270427	0.055401	0.193697
447	0.175721	-0.0200051	0.112366	0.0372023	0.245293	0.105001	0.178564
448	0.122426	0.0847715	0.150616	0.0549023	0.303893	0.118101	0.258264
449	0.137196	0.0304449	0.0573163	0.0909023	0.236493	0.087301	0.248464
450	0.176706	0.0250982	0.0990163	0.0353023	0.274693	0.055301	0.265064
451	0.151607	0.0624015	0.111633	0.0783357	0.24676	0.111001	0.220431
452	0.242689	0.0900649	0.17945	0.097969	0.274427	0.119901	0.275597
453	0.106782	-0.0500151	0.106583	0.00803566	0.12956	0.065701	0.212931
454	0.123952	-0.0297751	0.061683	-0.00356434	0.21916	0.050101	0.157531
455	0.0735908	-0.0391651	0.0602663	-0.00719768	0.199893	0.019001	0.148964
456	0.184221	0.0891949	0.144766	0.104802	0.268693	0.196401	0.231364
457	0.179021	0.0470282	0.118166	0.0818023	0.291493	0.142401	0.226164
458	0.168487	0.0480949	0.133033	0.0837357	0.24196	0.136001	0.217831
459	0.210664	0.0667482	0.1734	0.111469	0.326227	0.128601	0.251097
460	0.209121	0.0516615	0.160166	0.0444023	0.307893	0.104001	0.270564
461	0.238139	0.0949315	0.19035	0.090969	0.261627	0.137101	0.257797
462	0.133126	-0.00269514	0.137616	0.0877023	0.248893	0.126301	0.225064
463	0.136072	0.0208649	0.098683	0.0574357	0.24076	0.076101	0.187131
464	0.172142	0.0157715	0.125583	0.0222357	0.29596	0.138301	0.246331
465	0.156264	-0.00455181	0.106	0.076069	0.199027	0.127201	0.191297
466	0.198229	0.0263115	0.18685	0.061369	0.272027	0.167701	0.180397
467	0.143781	0.0271149	0.224366	0.0614023	0.234493	0.167801	0.158764
468	0.140049	0.0169182	0.11705	-0.00843101	0.261827	0.113701	0.180797
469	0.159122	0.0780315	0.159983	0.102236	0.28776	0.136101	0.324331
470	0.161531	0.0338149	0.0656663	0.0616023	0.282493	0.106001	0.274364
471	0.159012	0.0253782	0.078083	0.0394357	0.24236	0.071101	0.211931
472	0.178414	0.0518815	0.0850997	0.036869	0.222227	0.092001	0.218697
473	0.223001	0.0722549	0.151366	0.0822023	0.241893	0.154401	0.255964
474	0.171111	0.00614153	0.177666	0.0710023	0.198293	0.149801	0.203364
475	0.130544	-0.00159181	0.0887997	-0.00513101	0.234027	0.128001	0.218097
476	0.215469	0.00802486	0.14045	0.024769	0.271827	0.140701	0.257997
477	0.218637	0.0187949	0.168333	0.0869357	0.31316	0.147601	0.309831
478	0.154656	0.0238649	0.160916	0.0853023	0.271893	0.136701	0.229464
479	0.123214	-0.0597518	0.0826997	0.013469	0.191427	0.142201	0.245697
480	0.120694	-0.0161251	0.1211	0.025269	0.240827	0.063201	0.245697
481	0.180002	0.0827582	0.130583	0.0348357	0.26596	0.158901	0.256931
482	0.164031	0.0239482	0.160266	0.0908023	0.263093	0.132801	0.266964
483	0.203084	0.0331549	0.1042	0.074669	0.270027	0.089001	0.262097
484	0.125257	0.0284015	0.031933	0.0497357	0.32216	0.052801	0.244631
485	0.112734	0.0167549	0.0464997	0.060869	0.228827	0.064401	0.228897
486	0.109737	0.0411949	0.066933	0.0455357	0.14056	0.121001	0.140631
487	0.112024	-0.00403181	0.0701997	0.022669	0.152027	0.065401	0.172497
488	0.138532	0.00795153	0.103683	-0.00216434	0.20756	0.040701	0.223331
489	0.207669	0.0968582	0.18585	0.085969	0.271827	0.201901	0.284997
490	0.215996	0.181345	0.158116	0.0995023	0.246093	0.176101	0.207664
491	0.100276	-0.00909514	0.0795163	0.0345023	0.148493	0.104901	0.155464
492	0.150047	-0.00145181	0.066233	0.00733566	0.20136	0.047601	0.232231
493	0.0628825	-0.104182	0.003583	-0.0457643	0.16116	0.021501	0.197931
494	0.118999	0.0446515	0.0817497	0.048569	0.144227	0.090101	0.115397
495	0.117121	0.00806153	0.0773663	0.0406023	0.125893	0.072201	0.134764
496	-0.00682085	-0.0191885	0.0153497	-0.016231	0.0880265	0.055501	0.149997
497	0.117957	-0.00133181	0.062933	0.0101357	0.18316	0.094401	0.185031
498	0.170256	0.0563315	0.110716	0.103102	0.253293	0.121101	0.235064
499	0.166461	0.117875	0.122566	0.116802	0.246693	0.096201	0.215964
500	0.136741	0.0333349	0.0937663	0.0402023	0.126493	0.129601	0.255364
501	0.0390258	0.0613382	0.0300163	0.0575023	0.157693	0.091701	0.163064
502	0.0783725	0.0471982	0.119483	0.0606357	0.18536	0.098301	0.212731
503	0.0253425	-0.0128618	0.028983	-0.00776434	0.12996	0.018901	0.117731
504	0.173154	0.0584282	0.1099	0.103469	0.226027	0.131201	0.212297
505	0.0924508	0.0727549	0.0762663	0.0586023	0.215293	0.095001	0.245364
506	-0.00340085	-0.00494847	-0.00505033	-0.074631	0.0342265	0.008101	0.0379972
507	0.0359275	0.0281415	0.068433	0.0271357	0.0959599	0.072601	0.0826305
508	0.0711358	0.0448249	0.119516	-0.000697678	0.0488932	0.052301	0.0924638
509	0.179401	0.0560215	0.138766	0.0846023	0.202093	0.090801	0.158364
510	0.168962	0.0683782	0.122183	0.0860357	0.20896	0.087501	0.131531
511	-0.0270809	-0.0391751	0.0247497	-0.011631	0.122227	0.010301	0.152397
512	0.0991025	0.0390249	0.089983	0.0438357	0.11756	0.034701	0.165131
513	0.0134008	0.0115882	0.000366335	0.0566023	0.0554932	-0.043399	0.0361638
514	0.0878441	0.0142082	0.0473997	0.000268988	0.0864265	0.035601	0.0376972
515	0.0941691	0.00792486	0.0810497	0.043369	0.104827	0.093501	0.0885972
516	0.0657658	-0.0507818	0.0474163	0.0413023	0.0920932	0.038901	0.0888638
517	0.00386248	0.0174115	0.007583	-0.0449643	0.0645599	-0.006699	0.0685305
518	0.0761608	0.0926749	0.0467663	0.0366023	0.175693	0.059601	0.140764
519	0.148746	0.0929449	0.0976163	0.0949023	0.181293	0.069501	0.187464
520	0.0152575	-0.0347318	-0.010067	-0.0392643	0.0551599	0.017401	0.0164305
521	0.0194191	0.00269153	0.0157497	0.062969	0.0368265	0.043901	-0.0284028
522	0.0486475	-0.0398851	0.082833	0.0509357	0.0473599	0.113201	-0.00496949
523	0.0953158	0.0356515	0.0617163	0.130102	0.112693	0.093301	0.0884638
524	0.121381	0.0721815	0.121566	0.0252023	0.140693	0.100401	0.134564
525	0.0408241	0.0751682	0.0509997	0.060469	0.113827	0.052001	0.0512972
526	-0.0475475	-0.121708	0.026883	-0.0295643	0.0361599	0.021901	0.0673305
527	0.0941425	-0.0301618	0.105983	0.0594357	0.13936	0.062901	0.135731
528	-0.0401025	-0.0421851	-0.010267	0.0211357	0.0449599	-0.068799	0.0192305
529	0.0503058	0.00259819	0.0570163	0.0423023	0.128893	0.039701	0.0826638
530	0.0885358	0.0187915	0.0675163	0.0813023	0.0878932	0.130701	0.0756638
531	-0.0694092	-0.0470318	-0.0625337	-0.0101977	-0.103307	0.027201	-0.0590362
532	-0.0580209	0.00661153	-0.00665033	0.037169	-0.0293735	-0.013699	-0.0368028
533	-0.0277742	-0.00522847	0.0426163	0.00290232	0.0508932	-0.014899	0.0160638
534	-0.0292525	-0.0390851	0.003833	-0.0206643	0.0331599	-0.010599	0.00243051
535	0.0409975	0.0223815	0.017533	-0.0178643	0.0393599	0.000800995	0.0100305
536	0.148929	0.111912	0.11905	0.111969	0.0904265	0.103301	0.0523972
537	0.0933308	-0.00588514	0.0608663	-0.0317977	0.0530932	-0.014599	0.0347638
538	-0.0349375	-0.0980551	-0.024017	-0.0361643	0.0297599	-0.054699	0.0403305
539	0.0229275	0.0198082	-0.026367	0.00193566	0.0469599	-0.013199	0.0342305
540	-0.0289409	-0.00979514	-0.0392503	-0.066631	0.0302265	-0.033899	-0.00300282
541	0.0882291	-0.00368847	0.0168497	0.019369	0.0910265	0.065301	0.0477972
542	0.0777925	-0.0157285	0.069083	-0.00596434	0.10896	0.033101	0.0229305
543	0.0897458	0.0367449	0.0506163	0.0325023	0.0770932	0.054301	-0.0125362
544	-0.0472325	0.0100549	-0.044767	-0.0118643	-0.0182401	-0.047799	-0.0101695
545	-0.0687975	-0.0476418	-0.064817	-0.00756434	0.0111599	-0.052099	-0.0406695
546	-0.0931559	-0.0488918	-0.0498003	-0.098531	-0.0967735	-0.047199	-0.0711028
547	0.0341741	0.117535	0.0910997	0.016869	0.0454265	0.021601	-0.0287028
548	0.0915091	0.0907715	0.13325	0.055969	0.0758265	0.091701	0.0685972
549	0.00228915	0.0312315	0.0216497	0.012969	0.00162653	0.048701	0.0359972
550	0.00761415	0.0623815	0.0554997	0.017069	0.0932265	0.036401	0.0874972
551	0.00129748	-0.0125185	-0.013467	0.0159357	0.0161599	-0.000999005	-0.0915695
552	0.0670041	0.00349486	0.0649997	0.075269	0.0828265	0.084401	0.0258972
553	0.0619458	0.0497449	0.0556163	0.0927023	0.0082932	0.092501	-0.00933615
554	0.0666941	-0.0767585	0.0488997	-0.045731	0.0532265	-0.035199	-0.0783028
555	0.0997491	0.112052	0.11265	0.140169	0.124827	0.062301	0.0189972
556	0.0744841	0.0922215	-0.00560033	0.031469	0.0610265	-0.006599	-0.0405028
557	-0.0433542	-0.0587551	-0.0163837	0.00390232	-0.0209068	-0.077499	0.00186385
558	-0.0293442	-0.0961351	-0.0278837	0.0181023	-0.0251068	-0.045699	0.0278638
559	-0.0244209	-0.0356551	-0.0680503	-0.00503101	-0.0535735	0.055301	0.0393972
560	-0.0300059	-0.0309918	0.0870997	0.00686899	0.0226265	-0.004199	0.0496972
561	-0.00385752	-0.100062	0.026783	-0.0259643	-0.00984013	-0.045499	-0.0236695
562	0.0997725	0.104332	0.122483	0.0254357	0.10916	0.164101	0.0835305
563	0.0273741	0.0588349	0.0176997	-0.00973101	0.0746265	0.015601	0.0566972
564	0.205434	0.146922	0.1489	0.136869	0.278027	0.155601	0.117497
565	0.104602	0.0245249	0.056383	0.00583566	0.0175599	0.056901	-0.0264695
566	0.0324825	0.0246182	0.054983	0.0298357	0.0777599	0.062501	0.0949305
567	-0.00443419	-0.0756151	-0.00698367	-0.0162977	-0.0025068	-0.004099	0.0650638
568	-0.0370625	0.0654282	0.012133	0.0923357	0.0783599	0.079201	0.0620305
569	0.148472	0.0757315	0.044083	0.0734357	0.0845599	0.030101	0.0107305
570	0.202081	0.0603482	0.0861663	0.0560023	0.122293	0.080401	0.104564
571	0.0315091	0.0451382	0.0982497	0.013769	0.0636265	0.045701	0.0127972
572	0.00959915	0.0632515	-0.0766503	0.051769	0.0404265	0.050301	-0.0342028
573	0.0102041	0.0456949	0.0281997	0.00666899	0.0370265	0.022001	0.0382972
574	0.0554141	0.0171482	0.0324997	0.033469	-0.0273735	0.002001	0.0108972
575	0.100746	0.0518115	0.0282163	0.0189023	0.0394932	0.030901	0.0384638
576	0.0405825	0.0422182	0.137983	0.0276357	0.0423599	0.118901	0.0197305
577	0.0751425	0.0260382	0.067383	0.0802357	0.0739599	0.140901	0.0319305
578	0.0636041	0.0681282	0.1658	0.097469	0.0910265	0.208201	0.0658972
579	0.0170208	0.0402282	-0.0194337	0.108202	0.0272932	0.037201	-0.0662362
580	0.0114158	0.0357849	0.0745163	0.0687023	0.0812932	0.116501	0.0590638
581	-0.0347159	0.0784882	0.0351997	0.078069	0.0748265	0.023001	0.0418972
582	-0.0320475	-0.000241808	-0.009917	-0.0247643	-0.0298401	0.074101	-0.0792695
583	0.0865141	0.142948	0.0840997	0.092269	0.148827	0.141401	0.0760972
584	0.107736	0.203792	0.124116	0.135302	0.0862932	0.138701	0.103064
585	0.0803575	0.151668	0.170533	0.0817357	0.0793599	0.074801	0.0380305
586	0.101472	-0.0109018	0.079083	0.0416357	0.0965599	0.034901	0.0565305
587	0.0762675	0.00175486	0.040833	0.0541357	0.0257599	0.078601	-0.0313695
588	-0.184004	-0.0278885	-0.0798837	-0.00909768	-0.0405068	-0.011499	-0.0113362
589	-0.0966142	-0.0183751	-0.00338367	0.0677023	-0.0635068	-0.061899	0.00706385
590	-0.00295752	0.0292382	-0.004217	-0.0277643	0.00495987	0.065301	-0.0458695
591	0.0509275	-0.00812514	0.141233	0.0905357	0.00915987	0.084801	0.0322305
592	-0.0582325	-0.108612	-0.009967	-0.0748643	-0.0396401	0.021801	-0.128369
593	0.0229791	-0.0418218	0.10795	-0.00123101	0.0330265	0.069301	-0.0124028
594	-0.0334509	-0.0273151	-0.0299503	-0.00603101	-0.0675735	-0.029899	-0.0526028
595	-0.0113175	-0.0640818	-0.052017	-0.0717643	-0.0552401	-0.001099	-0.0870695
596	0.132981	0.0337149	0.0399663	-0.0649977	0.0298932	-0.012999	-0.0144362
597	0.136139	0.0974315	0.10095	0.072969	0.0650265	0.081101	0.0459972
598	-0.0412192	0.00964819	-0.0440337	-0.0241977	0.0370932	0.018001	-0.145036
599	-0.0475892	0.00714153	-0.0585337	-0.0273977	-0.104507	0.041801	-0.0648362
600	-0.117144	-0.0959351	-0.0776837	-0.0430977	-0.162107	-0.046899	-0.0517362

## Sheet: ED_Fig4e_RefSpectra
Wavelength_nm	Norm._Ref._Abs._Spectra_for_RNA_dimensionless	Norm._Ref._Abs._Spectra_for_FUS_dimensionless	Norm._Ref._Abs._Spectra_for_Interaction_term_dimensionless
210	1.29183	19.9931	2.43347
211	1.23271	18.7619	2.26357
212	1.18325	17.494	2.11152
213	1.11721	16.3928	1.96734
214	1.04388	15.4386	1.82545
215	0.967554	14.4024	1.69167
216	0.873898	13.5685	1.5616
217	0.786655	12.8566	1.43891
218	0.698079	12.1358	1.31146
219	0.612677	11.5939	1.19936
220	0.540356	11.1009	1.09386
221	0.471146	10.565	0.985996
222	0.411651	10.1224	0.900345
223	0.364537	9.66855	0.819169
224	0.312636	9.07536	0.745232
225	0.279104	8.51972	0.680922
226	0.265535	7.92006	0.630843
227	0.252607	7.38138	0.586627
228	0.246823	6.89116	0.545761
229	0.238041	6.41628	0.516792
230	0.23759	5.96078	0.486505
231	0.249972	5.36032	0.462961
232	0.263503	4.67344	0.448745
233	0.275091	3.98172	0.437559
234	0.296781	3.3332	0.428734
235	0.313099	2.84621	0.427514
236	0.331075	2.36406	0.429326
237	0.356727	1.92432	0.435037
238	0.386951	1.59844	0.44508
239	0.421619	1.32022	0.457393
240	0.463653	1.07713	0.473922
241	0.497687	0.928526	0.496331
242	0.526387	0.808595	0.521269
243	0.553754	0.701182	0.543917
244	0.602582	0.640207	0.569706
245	0.660553	0.594577	0.597453
246	0.711095	0.522295	0.629774
247	0.733065	0.493624	0.665308
248	0.758019	0.454859	0.698802
249	0.820435	0.459705	0.734607
250	0.880057	0.466973	0.773872
251	0.923932	0.474242	0.807411
252	0.960569	0.465358	0.838926
253	0.983428	0.479895	0.871931
254	1.00762	0.458897	0.906518
255	1.02705	0.489586	0.933969
256	1.04134	0.518257	0.959212
257	1.04534	0.549754	0.974152
258	1.03651	0.546523	0.987623
259	1.02095	0.582462	0.9974
260	1	0.584885	1
261	0.981078	0.602249	0.99624
262	0.960061	0.647072	0.992079
263	0.927488	0.668877	0.979727
264	0.89555	0.720968	0.958519
265	0.862215	0.750043	0.931114
266	0.830594	0.795269	0.900054
267	0.791354	0.843322	0.864307
268	0.759352	0.863109	0.82485
269	0.720112	0.883299	0.77961
270	0.677316	0.927718	0.73207
271	0.637441	0.939833	0.683136
272	0.595343	0.960023	0.631769
273	0.556865	1.00525	0.577297
274	0.513434	1.02948	0.524382
275	0.470892	1.06178	0.472458
276	0.430191	1.06098	0.42128
277	0.393681	1.06542	0.373332
278	0.356791	1.05048	0.32842
279	0.321868	1.0214	0.288751
280	0.285853	1	0.250009
281	0.251725	0.986271	0.215323
282	0.221736	0.974156	0.183276
283	0.189594	0.951543	0.154107
284	0.153662	0.904701	0.129884
285	0.1254	0.839284	0.108561
286	0.103126	0.796481	0.0898939
287	0.0806676	0.720968	0.0753522
288	0.0638096	0.649091	0.0628905
289	0.046234	0.570348	0.0543765
290	0.0340492	0.517449	0.0467114
291	0.0263726	0.467781	0.0419223
292	0.017896	0.419728	0.0370481
293	0.0118322	0.367232	0.0342989
294	0.00506988	0.309084	0.0319477
295	0.0055334	0.285259	0.0292644
296	0.00255546	0.259416	0.0266671
297	0.00441588	0.250532	0.0258892
298	0.00303167	0.236399	0.0246298
299	0.00124745	0.226303	0.0236407
300	0.000307716	0.192787	0.0212345
301	0.00218718	0.186326	0.0185729
302	0.000275969	0.168963	0.0180287
303	0.000339464	0.176231	0.0188016
304	0.00160302	0.157656	0.0152611
305	-3.4117e-06	0.140696	0.0145225
306	0.000358513	0.153214	0.0129492
307	-0.00122253	0.112429	0.0127072
308	0.0033174	0.152003	0.0117632
309	0.00236497	0.120102	0.0124877
310	0.00106331	0.108795	0.0127881
311	0.00308247	0.126967	0.0129342
312	-7.96063e-05	0.132216	0.0128958
313	0.0012665	0.114449	0.0105922
314	0.00011723	0.117275	0.0108226
315	0.00113316	0.0777019	0.0136845
316	-0.000485978	0.109603	0.0160323
317	-0.00110188	0.0886048	0.0185863
318	-0.00181303	0.088201	0.0211669
319	-0.000130403	0.101123	0.0242124
320	-0.00220036	0.0801248	0.0255929
321	0.000771233	0.0647801	0.0252799
322	-0.00103839	0.0857781	0.0275009
323	0.00258086	0.0821438	0.030937
324	0.00423174	0.0663953	0.0319435
325	-0.002975	0.060742	0.0325545
326	0.00157763	0.0934505	0.0334484
327	-0.000460579	0.0720486	0.0323692
328	-0.000854251	0.0526658	0.036261
329	-0.00171779	0.0736639	0.035257
330	-0.0065371	0.0623572	0.0355833
331	0.00101252	0.0425706	0.0354189
332	-0.000485978	0.058723	0.0387057
333	-0.0037687	0.052262	0.0407421
334	0.00419364	0.0833553	0.0393141
335	0.00606676	0.0667991	0.0413197
336	0.00585722	0.0708372	0.041651
337	0.00331105	0.0603382	0.0416026
338	0.00142524	0.0688182	0.041596
339	0.000707738	0.0740677	0.0359355
340	0.00316501	0.0288412	0.0366984
341	0.00376822	0.0991038	0.037074
342	0.00309517	0.0676067	0.039385
343	0.00169192	0.0748753	0.0404876
344	0.00192685	0.0829515	0.0398691
345	0.00186971	0.0526658	0.0435531
346	0.00203479	0.0377249	0.044659
347	-0.00258768	0.0720486	0.0440623
348	-0.000435181	0.0437821	0.0458216
349	-0.00072726	0.079721	0.0491401
350	0.000409309	0.0272259	0.0551319
351	-0.00371155	0.0550887	0.0581899
352	-1.61108e-05	0.0526658	0.0594068
353	0.00192685	0.0635687	0.058326
354	0.000129929	0.0353021	0.0570632
355	-0.000416132	0.0284373	0.0569747
356	-0.000689163	0.0373211	0.0571742
357	0.00040296	0.0667991	0.0590446
358	0.00164747	0.0336868	0.0585563
359	0.000422008	0.0264183	0.0585196
360	0.00172367	0.0514544	0.0610301
361	0.0047397	0.0558963	0.0614182
362	0.00133634	0.0248031	0.0604542
363	0.00297453	0.0126888	0.0623764
364	-0.000212947	0.0288412	0.0626585
365	0.00067599	0.0361097	0.0626117
366	0.000275969	0.0538773	0.0654403
367	-0.00357821	0.108795	0.0638779
368	-0.00135587	0.0785096	0.0671279
369	0.00186336	0.0684144	0.0691552
370	0.00104426	0.0740677	0.069822
371	0.00162207	0.0898162	0.069242
372	0.00494289	0.0752791	0.068086
373	-0.00163525	0.0829515	0.0701609
374	0.00447937	0.0752791	0.0682004
375	-0.0015654	0.0631649	0.0693505
376	-0.00138126	0.0849705	0.0713836
377	0.00313327	0.0663953	0.0709847
378	0.00448572	0.058723	0.0715772
379	0.00156493	0.0845667	0.0667331
380	0.00585722	0.0579153	0.0687879
381	0.00222528	0.0619534	0.0680176
382	0.00692395	0.0567039	0.0663417
383	-0.00101299	0.0906238	0.0675619
384	0.00171097	0.0942581	0.0673566
385	0.000771233	0.0688182	0.0678774
386	0.00399681	0.0829515	0.0687529
387	0.00394601	0.126967	0.069681
388	-0.00319089	0.0825476	0.0688555
389	-0.00255593	0.0926429	0.0683247
390	0.000371212	0.106372	0.0686961
391	0.00439683	0.0914314	0.0663826
392	0.00364123	0.0869895	0.0650689
393	0.00344439	0.100719	0.0650622
394	0.00906375	0.107584	0.0633863
395	0.0054572	0.0946619	0.0639521
396	0.00244751	0.0809324	0.0636116
397	0.00521592	0.108795	0.0635423
398	0.00366028	0.109199	0.0618781
399	0.000923623	0.112429	0.0644955
400	0.00584452	0.112026	0.0644571
401	0.00317136	0.101527	0.0663183
402	0.000320415	0.108795	0.0696568
403	0.00290468	0.141907	0.0713102
404	0.000434707	0.0805286	0.0724035
405	0.00435238	0.113237	0.0708378
406	0.00113951	0.105969	0.0696785
407	-0.00164795	0.121313	0.069459
408	0.00291103	0.0970847	0.0701659
409	-0.00141936	0.102738	0.0703487
410	-0.00170509	0.137466	0.0687779
411	-0.000200248	0.0987	0.0696376
412	0.00327931	0.111622	0.0673632
413	-0.000136752	0.126159	0.0666104
414	0.00153318	0.121313	0.0669468
415	-7.32568e-05	0.0861819	0.0651298
416	-0.000714561	0.124544	0.0658192
417	0.00313327	0.12737	0.0655104
418	0.000326765	0.139888	0.0668725
419	0.00555245	0.126563	0.0660971
420	0.00434603	0.141907	0.0662014
421	0.00224433	0.114852	0.0630716
422	0.00299358	0.133427	0.0623263
423	0.000688689	0.138273	0.0618673
424	0.00572388	0.1411	0.0615109
425	0.00137444	0.116064	0.0625249
426	0.00610486	0.129793	0.0644387
427	0.00154588	0.107988	0.0657841
428	0.00290468	0.106372	0.0641558
429	0.00191415	0.137062	0.0638904
430	0.00369838	0.139888	0.0622629
431	0.000752185	0.139888	0.0597824
432	-0.00246069	0.143119	0.0602514
433	0.00151413	0.140292	0.0585505
434	0.00398411	0.143119	0.0596071
435	0.00425714	0.136254	0.0606929
436	0.00321581	0.163713	0.0616503
437	0.00138714	0.1411	0.0599735
438	0.00113951	0.171789	0.0577008
439	-0.00143206	0.174212	0.0598917
440	0.00103791	0.177846	0.0598566
441	-0.000911397	0.147561	0.0598733
442	0.00206654	0.200863	0.0607564
443	0.00303802	0.216208	0.0625199
444	0.000447406	0.199652	0.0651865
445	0.00420634	0.215804	0.0664861
446	0.00592707	0.231553	0.0637961
447	0.00238402	0.220246	0.0633312
448	0.00286659	0.243263	0.0634555
449	0.000790282	0.250532	0.0630073
450	-0.00194002	0.272338	0.0603207
451	-0.000955844	0.296162	0.0598642
452	-0.00222575	0.276376	0.0606771
453	0.00433333	0.253762	0.0616603
454	0.00426349	0.309488	0.0614808
455	0.00314597	0.3002	0.0620342
456	-0.000689163	0.292932	0.0618522
457	0.00248561	0.292932	0.0619682
458	0.00219988	0.325236	0.0597532
459	0.00463811	0.33089	0.0605894
460	0.00228243	0.365617	0.0614349
461	0.000809331	0.361175	0.062222
462	0.00327296	0.364406	0.0604042
463	-0.000124053	0.377328	0.0592682
464	0.00106331	0.360368	0.0619349
465	0.00217448	0.379347	0.0625174
466	0.00253641	0.387827	0.0610493
467	-0.000270093	0.399537	0.0600703
468	0.000796632	0.431438	0.060844
469	0.000707738	0.41367	0.0612505
470	-0.00140666	0.411651	0.0605435
471	2.83361e-05	0.440322	0.0622136
472	0.00313962	0.439918	0.0654545
473	0.00604771	0.443148	0.0672247
474	0.000669641	0.464954	0.0688497
475	0.00139349	0.456878	0.0668808
476	-5.42081e-05	0.475049	0.0664443
477	0.00302532	0.482722	0.0678223
478	0.00257451	0.47828	0.068909
479	-0.000466929	0.488375	0.0686252
480	-0.00220671	0.468992	0.0692645
481	-0.000759008	0.491202	0.0673248
482	-0.000181199	0.484337	0.065184
483	-0.00119713	0.519872	0.0630182
484	0.00103157	0.526333	0.0644087
485	0.00597786	0.507758	0.0634564
486	0.0018951	0.50695	0.0611971
487	0.00218083	0.534409	0.0605786
488	0.00138714	0.556619	0.0588501
489	-0.000479628	0.523506	0.0551769
490	-0.00320359	0.541274	0.052426
491	0.00414919	0.521891	0.0504505
492	0.00160302	0.528756	0.0515622
493	0.00337455	0.520276	0.0531288
494	0.00419999	0.540466	0.0529443
495	0.000104531	0.510988	0.0522023
496	0.00347614	0.496855	0.0510856
497	0.00241577	0.502104	0.0525195
498	0.00197765	0.47828	0.0496526
499	0.00406665	0.477068	0.0500123
500	-0.00272102	0.457686	0.0532665
501	0.00346979	0.437091	0.0508436
502	-6.69072e-05	0.401556	0.0491568
503	2.83361e-05	0.408825	0.046839
504	0.00141889	0.357541	0.0449186
505	-0.000225646	0.33412	0.0428045
506	0.00555245	0.298181	0.0402263
507	0.00440953	0.267088	0.0402781
508	0.00288563	0.265069	0.0358571
509	0.00328566	0.24932	0.0338532
510	-0.00059392	0.210151	0.0307559
511	0.00176176	0.172193	0.0268373
512	0.00184431	0.176231	0.0276018
513	-0.00181303	0.152406	0.0290574
514	0.00155858	0.0934505	0.0314361
515	0.00294913	0.111622	0.0278823
516	-0.000885999	0.112429	0.0238778
517	0.00168557	0.0890086	0.0199375
518	-0.00150191	0.0651839	0.0180179
519	0.000599796	0.0688182	0.0204817
520	0.00385077	0.041763	0.0208222
521	0.00197765	0.0510506	0.0202897
522	-0.000632017	0.0441859	0.0214632
523	0.00183161	0.0276297	0.0202288
524	0.00350154	0.0118812	0.018774
525	0.000587097	0.0498392	0.0159747
526	0.00273324	0.0429744	0.0140851
527	-0.00355916	0.0211688	0.0138748
528	0.00328566	0.0320716	0.0144015
529	0.00304437	0.0300526	0.0122473
530	0.00105061	0.022784	0.00912915
531	0.00179986	0.00945835	0.0091567
532	0.00300628	0.012285	0.00834127
533	-0.000530424	0.000978381	0.00595258
534	0.00493654	0.0199574	0.00632816
535	0.0033428	0.00784312	0.00418318
536	0.00223163	0.0243993	0.00348544
537	-0.00104474	0.0239955	0.00553778
538	0.00351424	-0.0079054	0.00614538
539	0.00602866	0.0248031	0.00548853
540	0.00235227	-0.00709778	0.00440937
541	0.000129929	0.000170765	0.0023779
542	0.00494924	0.00905455	0.000347261
543	0.00519052	0.0203612	0.0011944
544	0.00386981	0.0151117	0.0010859
545	0.000523601	0.0066317	0.00241963
546	0.0011903	-0.00346351	0.000202037
547	-0.0016162	0.0134964	-0.00034631
548	-0.00234005	-0.019212	-0.00115422
549	-0.0043846	0.0340907	-0.00280093
550	-0.00554022	0.00380504	-0.00207064
551	0.00163477	0.0320716	-0.00206647
552	0.00116491	0.00622789	-0.000239478
553	0.00363488	0.0203612	0.00117688
554	0.00654932	-0.0155778	0.000445746
555	-0.00143841	0.0195536	0.000788776
556	-0.000193898	0.0353021	-0.00199469
557	0.00405395	-0.00386732	0.00238958
558	0.000637893	-0.00629017	0.00316077
559	-0.00126062	0.012285	0.00633651
560	0.0027142	0.00865074	0.00763435
561	0.00700649	-0.0272882	0.00953562
562	0.00108871	0.0139002	0.0121789
563	0.00359678	0.0134964	0.0136854
564	0.00284119	-0.00104066	0.0132564
565	0.00522227	0.0066317	0.014888
566	-3.4117e-06	-0.0127511	0.0139641
567	0.00253641	0.0155155	0.0137004
568	0.00039026	0.0223802	0.0125678
569	-0.00390204	-0.0103282	0.011421
570	0.00433333	-0.0123473	0.00944214
571	0.0054318	-0.019212	0.0105989
572	-0.00358456	0.00743931	0.00902149
573	-0.00331788	0.00622789	0.00904235
574	0.00574293	0.00380504	0.00583073
575	0.0048286	0.0203612	0.00704093
576	0.00260625	0.0114774	0.00547184
577	0.00602231	0.0211688	0.00316661
578	0.00164747	0.00622789	0.00592838
579	0.00223798	0.00218981	0.00755005
580	0.00362218	0.00340123	0.00822943
581	0.00207289	0.0353021	0.0086818
582	0.00204749	0.0187459	0.00740232
583	0.00523497	0.0280335	0.00631898
584	0.00213004	0.022784	0.00484587
585	-0.000790756	0.0175345	0.00535583
586	0.00726682	-0.0103282	0.00468396
587	-0.00336867	-0.00911683	0.000420708
588	0.000695039	0.00824693	0.00209496
589	0.00170462	0.0106698	-0.00112752
590	0.00237132	-0.0030597	-0.0058882
591	0.000809331	0.0248031	-0.0072019
592	0.00677156	-0.0333453	-0.00746564
593	0.000993468	0.012285	-0.0103117
594	-0.00216226	0.0195536	-0.0116513
595	-0.00105744	0.0357059	-0.0131235
596	0.000923623	0.0118812	-0.0107716
597	-0.00357821	0.0219764	-0.0118466
598	0.00246021	0.0118812	-0.00650832
599	0.00152048	0.00461266	-0.00488665
600	0.00355234	-0.00629017	-0.00155651

## Sheet: ED_Fig4f_Interaction_Term
FUS_Concentration_uM	FUS_Concentration_Uncertainty_uM	Norm._Res._A260_in_AU/(mg/ml)_for_FUS_RNA_Mixture	Norm._Res._A260_Uncertainty_in_AU/(mg/ml)_for_FUS_RNA_Mixture
0.0447873	0.000558063	1.5893	0.0568891
0.0895746	0.00111613	1.14192	0.0566682
0.447873	0.00558063	0.703775	0.0564602
0.895746	0.0111613	1.62835	0.0569244
1.79149	0.0223225	2.26853	0.0572643
2.68724	0.0334838	1.86258	0.057076
4.47873	0.0558063	3.08354	0.0577373

## Sheet: ED_Fig4g_Spectra_Mix_varyModel
Wavelength_nm	Meas._Abs._Spectra_in_AU_for_1.2_mg/ml_RNA_4.5_uM_FUS	Model_Spectra_in_AU_for_1.2_mg/ml_RNA_4.5_uM_FUS_w/o_Int	Model_Spectra_in_AU_for_1.2_mg/ml_RNA_4.5_uM_FUS_w_Int
210	57.429	48.9422	59.3858
211	54.569	46.572	56.2865
212	52.243	44.4907	53.5526
213	49.079	41.9562	50.3994
214	45.839	39.2524	47.0866
215	42.825	36.4207	43.6808
216	38.617	33.1265	39.8284
217	35.261	30.0847	36.26
218	31.717	26.9972	32.6255
219	28.297	24.0835	29.2308
220	25.215	21.602	26.2965
221	22.493	19.2009	23.4324
222	20.241	17.1442	21.0082
223	18.135	15.4729	18.9885
224	16.239	13.5932	16.7915
225	14.681	12.3077	15.23
226	13.729	11.6328	14.3402
227	13.073	11.0033	13.5209
228	12.553	10.6187	12.9609
229	11.913	10.1461	12.364
230	11.589	9.94393	12.0318
231	11.699	10.0861	12.073
232	11.755	10.2288	12.1547
233	11.773	10.3083	12.1861
234	12.229	10.7238	12.5638
235	12.473	11.0368	12.8716
236	12.837	11.404	13.2466
237	13.559	12.0305	13.8976
238	14.471	12.848	14.7582
239	15.407	13.8252	15.7882
240	16.767	15.0489	17.0828
241	17.777	16.0595	18.1896
242	18.755	16.914	19.1511
243	19.659	17.7317	20.066
244	21.201	19.2445	21.6895
245	23.217	21.0517	23.6158
246	24.945	22.6139	25.3166
247	25.723	23.294	26.1493
248	26.497	24.064	27.063
249	28.685	26.032	29.1847
250	30.603	27.913	31.2342
251	32.307	29.298	32.7632
252	33.585	30.4484	34.0487
253	34.353	31.1744	34.9164
254	35.285	31.9277	35.8182
255	36.077	32.5524	36.5606
256	36.519	33.0142	37.1308
257	36.743	33.1532	37.3339
258	36.621	32.8739	37.1124
259	36.213	32.3987	36.6792
260	35.489	31.7397	36.0314
261	34.849	31.1509	35.4264
262	34.113	30.5074	34.765
263	33.165	29.4904	33.695
264	32.075	28.5059	32.6195
265	30.929	27.4679	31.4639
266	29.865	26.4905	30.3533
267	28.613	25.2744	28.9837
268	27.371	24.2745	27.8145
269	25.947	23.0469	26.3927
270	24.437	21.7172	24.859
271	22.975	20.4662	23.398
272	21.419	19.1485	21.8599
273	19.985	17.9552	20.4328
274	18.465	16.5972	18.8477
275	16.941	15.2705	17.2982
276	15.495	13.9882	15.7962
277	14.163	12.84	14.4422
278	12.835	11.6719	13.0813
279	11.543	10.5599	11.7991
280	10.243	9.41663	10.4896
281	9.01176	8.33596	9.26005
282	7.98016	7.38636	8.17292
283	6.84136	6.36463	7.026
284	5.65896	5.2135	5.77091
285	4.61676	4.2963	4.7622
286	3.86216	3.57703	3.96282
287	3.06536	2.83846	3.16185
288	2.43576	2.2778	2.5477
289	1.88736	1.6917	1.92506
290	1.41756	1.28606	1.48653
291	1.10456	1.02376	1.20368
292	0.83196	0.73693	0.895927
293	0.62036	0.524263	0.671462
294	0.42396	0.287263	0.424372
295	0.43136	0.29203	0.417622
296	0.31676	0.187563	0.302009
297	0.33296	0.242496	0.353604
298	0.31016	0.193063	0.298765
299	0.19676	0.132696	0.234154
300	0.17776	0.089263	0.180394
301	0.17356	0.145796	0.225505
302	0.12816	0.0784297	0.155803
303	0.12816	0.0834297	0.16412
304	0.17216	0.115563	0.181059
305	0.0985602	0.057963	0.120289
306	0.10756	0.0745297	0.130103
307	0.11536	0.00789635	0.0624312
308	0.28856	0.16723	0.217713
309	0.0997602	0.124063	0.177656
310	0.11296	0.0783964	0.133279
311	0.17516	0.149496	0.205005
312	0.0701602	0.052063	0.107407
313	0.0991602	0.0871297	0.132588
314	0.12576	0.0520964	0.0985432
315	0.13636	0.067763	0.126492
316	0.0763602	0.0299297	0.0987349
317	0.0333602	0.00186302	0.0816289
318	-0.0052398	-0.0207036	0.0701375
319	0.16816	0.0376297	0.141541
320	0.0537602	-0.036237	0.073599
321	0.17936	0.0510297	0.159522
322	0.13036	0.00269635	0.120721
323	0.23636	0.115196	0.247967
324	0.29436	0.160696	0.297787
325	0.0601602	-0.068637	0.0710757
326	0.14436	0.088263	0.231812
327	0.15036	0.0152297	0.154147
328	0.16356	-0.00517032	0.15045
329	0.0319602	-0.0237036	0.127607
330	-0.0252398	-0.18017	-0.0274588
331	0.17516	0.049463	0.201469
332	0.0941602	0.00892968	0.175041
333	0.18596	-0.097137	0.0777143
334	0.24756	0.166496	0.335219
335	0.36536	0.218663	0.395993
336	0.33596	0.21373	0.392482
337	0.31656	0.129196	0.307741
338	0.28976	0.0732964	0.251812
339	0.16456	0.052863	0.207086
340	0.24736	0.111596	0.269093
341	0.32776	0.159596	0.318705
342	0.24916	0.125396	0.294423
343	0.16916	0.0841964	0.257955
344	0.15196	0.0949297	0.266034
345	0.19216	0.0806297	0.267545
346	0.24136	0.079663	0.271324
347	0.16276	-0.0517703	0.13733
348	0.23576	0.00436302	0.201014
349	0.20176	0.00999635	0.220889
350	0.28296	0.0241297	0.260737
351	0.0857602	-0.0941703	0.155561
352	0.16556	0.0212297	0.276183
353	0.28096	0.0869297	0.337245
354	0.23616	0.018663	0.263559
355	0.29496	-0.00137032	0.243146
356	0.22736	-0.00630365	0.239068
357	0.25056	0.040263	0.293662
358	0.23716	0.0657964	0.3171
359	0.20516	0.0241964	0.275342
360	0.26376	0.0755297	0.33745
361	0.43916	0.172363	0.435949
362	0.30696	0.0523297	0.311779
363	0.22376	0.0989297	0.366628
364	0.19776	0.00519635	0.274105
365	0.35396	0.0361964	0.304904
366	0.34276	0.0309297	0.311777
367	0.12736	-0.0678036	0.206338
368	0.27676	-0.0103036	0.277786
369	0.26956	0.0869297	0.38372
370	0.24256	0.063463	0.363115
371	0.38936	0.088163	0.385326
372	0.39116	0.186763	0.478965
373	0.36716	-0.0172703	0.283836
374	0.37796	0.172163	0.464856
375	0.19596	-0.023237	0.274391
376	0.28616	-0.00843698	0.297917
377	0.39176	0.126096	0.430738
378	0.44356	0.16553	0.472715
379	0.29296	0.0841964	0.370592
380	0.43696	0.208396	0.503611
381	0.35596	0.095663	0.387571
382	0.52676	0.241496	0.526212
383	0.23356	0.00549635	0.295449
384	0.28376	0.0927964	0.381868
385	0.34056	0.0526964	0.344003
386	0.34856	0.16013	0.455193
387	0.40436	0.176696	0.475743
388	0.24796	-0.066437	0.229067
389	0.22756	-0.0422703	0.250956
390	0.28516	0.0555964	0.350417
391	0.43976	0.17623	0.461121
392	0.44796	0.150596	0.42985
393	0.40236	0.150063	0.429288
394	0.53676	0.329896	0.601928
395	0.41676	0.210963	0.485424
396	0.30596	0.110496	0.383496
397	0.34516	0.209196	0.481898
398	0.38776	0.160363	0.425923
399	0.32296	0.0754964	0.352289
400	0.52276	0.23033	0.506957
401	0.35776	0.141796	0.426412
402	0.31576	0.0549964	0.353939
403	0.38096	0.150063	0.456102
404	0.40376	0.0469297	0.357661
405	0.38916	0.18383	0.487841
406	0.35976	0.0796297	0.378666
407	0.32696	-0.00183698	0.296257
408	0.33376	0.131763	0.432891
409	0.26876	-0.00230365	0.299609
410	0.18796	0.00302968	0.298201
411	0.28056	0.0344297	0.33329
412	0.35656	0.149363	0.438463
413	0.33676	0.047763	0.333632
414	0.33656	0.098363	0.385676
415	0.32736	0.033263	0.312778
416	0.26856	0.0288964	0.31137
417	0.34056	0.151263	0.432411
418	0.36676	0.0680297	0.355023
419	0.44256	0.22713	0.510796
420	0.39396	0.195463	0.479577
421	0.33056	0.118096	0.388778
422	0.38316	0.149363	0.416846
423	0.34036	0.078763	0.344276
424	0.49656	0.23853	0.502513
425	0.33356	0.0911964	0.359532
426	0.41496	0.245863	0.522412
427	0.30316	0.093263	0.375586
428	0.30636	0.135396	0.410731
429	0.40136	0.116863	0.391059
430	0.43016	0.17423	0.441441
431	0.35636	0.0814297	0.337995
432	0.24776	-0.018437	0.240141
433	0.27436	0.105596	0.356875
434	0.43556	0.184563	0.440376
435	0.38336	0.19033	0.450803
436	0.31216	0.168863	0.433445
437	0.28976	0.10193	0.359315
438	0.24876	0.106796	0.354428
439	0.23996	0.0267964	0.283831
440	0.43396	0.106096	0.362981
441	0.32636	0.0321964	0.289152
442	0.35596	0.147996	0.408742
443	0.36036	0.18493	0.453244
444	0.35276	0.0964964	0.376255
445	0.47116	0.221563	0.506898
446	0.47596	0.282263	0.556054
447	0.34456	0.165996	0.437792
448	0.44896	0.190696	0.463026
449	0.37676	0.128296	0.398702
450	0.31636	0.0512964	0.310172
451	0.31256	0.0921297	0.349046
452	0.31956	0.043963	0.304368
453	0.45416	0.24123	0.505854
454	0.41956	0.26203	0.525884
455	0.37196	0.222996	0.489226
456	0.33056	0.0991964	0.364645
457	0.42536	0.199196	0.465143
458	0.42136	0.20353	0.45997
459	0.53376	0.282663	0.542692
460	0.49336	0.222796	0.486454
461	0.43236	0.174563	0.441598
462	0.47856	0.253496	0.51273
463	0.33896	0.15183	0.406189
464	0.42856	0.18223	0.448033
465	0.41636	0.225063	0.493366
466	0.42036	0.239963	0.501966
467	0.31516	0.156396	0.414198
468	0.38396	0.203163	0.464285
469	0.51736	0.19303	0.455896
470	0.39996	0.125596	0.385428
471	0.39456	0.18263	0.449629
472	0.49916	0.280463	0.561371
473	0.62936	0.373396	0.661902
474	0.41636	0.212996	0.508476
475	0.45056	0.232463	0.519493
476	0.45236	0.194363	0.479519
477	0.60436	0.29453	0.5856
478	0.50796	0.278496	0.57423
479	0.43256	0.186863	0.481379
480	0.36976	0.124063	0.421323
481	0.43576	0.17883	0.467765
482	0.46116	0.194196	0.473944
483	0.43896	0.176863	0.447315
484	0.49436	0.24973	0.52615
485	0.62676	0.397863	0.670196
486	0.40956	0.26893	0.531566
487	0.46176	0.289263	0.549246
488	0.49676	0.27343	0.525994
489	0.48596	0.200963	0.437763
490	0.33016	0.122496	0.347491
491	0.50156	0.346096	0.562612
492	0.50096	0.26873	0.490017
493	0.51896	0.32103	0.54904
494	0.47076	0.355363	0.582582
495	0.34896	0.214196	0.438231
496	0.46456	0.314563	0.533805
497	0.46836	0.28333	0.508725
498	0.49476	0.259696	0.472788
499	0.54096	0.324996	0.539632
500	0.35856	0.103196	0.331798
501	0.45276	0.289696	0.507899
502	0.37636	0.16363	0.374594
503	0.28736	0.16963	0.370647
504	0.40456	0.192263	0.385038
505	0.37616	0.130796	0.314499
506	0.33596	0.297963	0.470601
507	0.33176	0.24913	0.421989
508	0.29276	0.200296	0.354183
509	0.36476	0.206396	0.351683
510	0.19956	0.0680297	0.200023
511	0.27896	0.126563	0.24174
512	0.29596	0.13083	0.249287
513	0.0419602	0.00579635	0.130501
514	0.12536	0.087663	0.222576
515	0.22756	0.138963	0.258624
516	0.10736	0.0184964	0.120972
517	0.15836	0.0898297	0.175395
518	0.12036	-0.0204036	0.0569229
519	0.23476	0.0472964	0.135197
520	0.15496	0.13853	0.227891
521	0.0549602	0.083363	0.17044
522	-0.0066398	-0.00167032	0.0904424
523	0.15756	0.0690964	0.155911
524	0.24976	0.115196	0.195768
525	0.0903602	0.039063	0.107621
526	0.17116	0.10383	0.164278
527	0.0323602	-0.10337	-0.0438244
528	0.13596	0.11673	0.178536
529	0.19096	0.108296	0.160858
530	0.11816	0.0424964	0.0816755
531	0.0015602	0.0605964	0.0998938
532	0.0629602	0.099763	0.135561
533	-0.000239801	-0.0163036	0.00924279
534	0.16616	0.16373	0.190888
535	0.11856	0.10853	0.126482
536	0.13276	0.080363	0.0953213
537	0.0117602	-0.0230036	0.000762584
538	0.14776	0.10743	0.133804
539	0.23436	0.20013	0.223685
540	0.0681602	0.071163	0.0900865
541	0.0519602	0.00416302	0.0143681
542	0.18256	0.15963	0.16112
543	0.15936	0.171896	0.177022
544	0.11796	0.12813	0.13279
545	-0.0214398	0.0192297	0.0296139
546	-0.0350398	0.036063	0.0369301
547	-0.0740398	-0.045337	-0.0468232
548	-0.0130398	-0.081637	-0.0865905
549	-0.0880398	-0.124037	-0.136058
550	-0.0854398	-0.172937	-0.181823
551	-0.0268398	0.0647297	0.0558611
552	0.0651602	0.039263	0.0382353
553	0.11356	0.122896	0.127947
554	0.12156	0.199863	0.201776
555	-0.0182398	-0.037237	-0.0338518
556	-0.0320398	0.00846302	-9.75008e-05
557	0.12796	0.126096	0.136352
558	0.0453602	0.0174964	0.0310613
559	0.0047602	-0.034637	-0.00744286
560	0.13876	0.089063	0.121827
561	0.18576	0.20943	0.250353
562	0.12356	0.0400297	0.0922972
563	0.17556	0.118863	0.177596
564	0.20656	0.089063	0.145955
565	0.14076	0.16723	0.231124
566	0.0895602	-0.00537032	0.0545589
567	0.15136	0.0862964	0.145094
568	0.0835602	0.0215297	0.0754664
569	-0.11644	-0.12717	-0.0781552
570	0.23596	0.131396	0.171919
571	0.17596	0.163163	0.20865
572	-0.14404	-0.109837	-0.0711199
573	-0.0636398	-0.101937	-0.0631303
574	0.19336	0.182463	0.207487
575	0.19896	0.160496	0.190714
576	0.10656	0.0868297	0.110313
577	0.23036	0.19843	0.21202
578	0.12036	0.054463	0.0799056
579	0.0051602	0.0713964	0.103799
580	0.17456	0.115496	0.150814
581	0.12176	0.079863	0.117122
582	-0.0070398	0.0722297	0.103998
583	0.25256	0.176463	0.203582
584	0.17956	0.0764964	0.0972932
585	0.0203602	-0.0176703	0.00531506
586	0.28116	0.22463	0.244732
587	-0.14124	-0.10987	-0.108065
588	0.0139602	0.0252964	0.0342872
589	0.0651602	0.0580964	0.0532574
590	0.0275602	0.0734297	0.0481595
591	0.0679602	0.0357297	0.00482162
592	0.0711602	0.19953	0.16749
593	0.0239602	0.036363	-0.00789125
594	-0.11264	-0.060037	-0.11004
595	-0.10564	-0.0185703	-0.074892
596	0.0195602	0.0339964	-0.0122315
597	-0.0576398	-0.103637	-0.154478
598	-0.0626398	0.0823964	0.0544649
599	-0.0150398	0.0497964	0.0288245
600	0.0575602	0.109296	0.102616

## Sheet: ED_Fig4h_ResSpec_varyModel
Wavelength_nm	Res._Abs._Spectra_in_AU_for_1.2_mg/ml_RNA_4.5_uM_FUS_w/o_Int	Res._Abs._Spectra_in_AU_for_1.2_mg/ml_RNA_4.5_uM_FUS_w/_Int
210	8.48676	-1.95686
211	7.99693	-1.71754
212	7.75226	-1.30966
213	7.12276	-1.3204
214	6.5866	-1.24762
215	6.40426	-0.855813
216	5.49043	-1.21144
217	5.17626	-0.999049
218	4.71976	-0.908573
219	4.21343	-0.933816
220	3.61293	-1.08156
221	3.2921	-0.939459
222	3.09676	-0.767209
223	2.6621	-0.853496
224	2.64573	-0.552548
225	2.37326	-0.549021
226	2.09616	-0.611199
227	2.0697	-0.447903
228	1.93423	-0.407989
229	1.76683	-0.451064
230	1.64503	-0.442884
231	1.61286	-0.374005
232	1.52616	-0.399698
233	1.46466	-0.413189
234	1.50513	-0.334848
235	1.43613	-0.398611
236	1.43293	-0.409591
237	1.52843	-0.338598
238	1.62293	-0.287199
239	1.58176	-0.38121
240	1.7181	-0.315813
241	1.71743	-0.41265
242	1.84093	-0.396178
243	1.92726	-0.407039
244	1.95643	-0.488554
245	2.16526	-0.398801
246	2.3311	-0.371677
247	2.42893	-0.426344
248	2.43293	-0.566086
249	2.65293	-0.49975
250	2.68993	-0.631261
251	3.00893	-0.4562
252	3.1366	-0.463787
253	3.1786	-0.563433
254	3.35726	-0.533201
255	3.5246	-0.483677
256	3.50476	-0.611845
257	3.58976	-0.590961
258	3.7471	-0.49144
259	3.81426	-0.466235
260	3.74926	-0.542393
261	3.6981	-0.577423
262	3.6056	-0.652067
263	3.6746	-0.530055
264	3.5691	-0.544539
265	3.4611	-0.534927
266	3.37443	-0.488292
267	3.3386	-0.370712
268	3.09643	-0.443544
269	2.9001	-0.44572
270	2.71976	-0.422028
271	2.50876	-0.42302
272	2.27043	-0.440905
273	2.02976	-0.447798
274	1.86776	-0.382705
275	1.67043	-0.357197
276	1.50676	-0.301224
277	1.32293	-0.27928
278	1.1631	-0.246367
279	0.983097	-0.256123
280	0.826331	-0.246621
281	0.675797	-0.248293
282	0.593797	-0.192762
283	0.476731	-0.184645
284	0.445464	-0.111953
285	0.320464	-0.145443
286	0.285131	-0.100663
287	0.226897	-0.0964888
288	0.157964	-0.111941
289	0.195664	-0.0377015
290	0.131497	-0.0689719
291	0.0807972	-0.0991189
292	0.0950305	-0.0639672
293	0.0960972	-0.0511017
294	0.136697	-0.000411478
295	0.139331	0.0137377
296	0.129197	0.0147513
297	0.0904638	-0.0206437
298	0.117097	0.0113947
299	0.0640638	-0.037394
300	0.0884972	-0.00263406
301	0.0277638	-0.0519447
302	0.0497305	-0.0276426
303	0.0447305	-0.0359595
304	0.0565972	-0.00889832
305	0.0405972	-0.0217283
306	0.0330305	-0.0225431
307	0.107464	0.052929
308	0.121331	0.0708468
309	-0.0243028	-0.0778956
310	0.0345638	-0.0203185
311	0.0256638	-0.0298453
312	0.0180972	-0.0372472
313	0.0120305	-0.0334278
314	0.0736638	0.027217
315	0.0685972	0.00986791
316	0.0464305	-0.0223747
317	0.0314972	-0.0482687
318	0.0154638	-0.0753773
319	0.130531	0.026619
320	0.0899972	-0.0198388
321	0.128331	0.0198377
322	0.127664	0.00963961
323	0.121164	-0.0116071
324	0.133664	-0.0034269
325	0.128797	-0.0109155
326	0.0560972	-0.0874518
327	0.135131	-0.00378701
328	0.168731	0.0131105
329	0.0556638	-0.0956471
330	0.154931	0.00221905
331	0.125697	-0.0263086
332	0.0852305	-0.0808809
333	0.283097	0.108246
334	0.0810638	-0.0876588
335	0.146697	-0.0306328
336	0.122231	-0.0565214
337	0.187364	0.00881964
338	0.216464	0.0379483
339	0.111697	-0.0425259
340	0.135764	-0.0217331
341	0.168164	0.00905509
342	0.123764	-0.0452632
343	0.0849638	-0.0887949
344	0.0570305	-0.114074
345	0.111531	-0.0753846
346	0.161697	-0.029964
347	0.214531	0.0254304
348	0.231397	0.0347464
349	0.191764	-0.0191286
350	0.258831	0.0222235
351	0.179931	-0.0698006
352	0.144331	-0.110623
353	0.194031	-0.0562845
354	0.217497	-0.0273984
355	0.296331	0.0518147
356	0.233664	-0.0117081
357	0.210297	-0.0431018
358	0.171364	-0.0799397
359	0.180964	-0.0701821
360	0.188231	-0.0736899
361	0.266797	0.00321123
362	0.254631	-0.00481833
363	0.124831	-0.142867
364	0.192564	-0.0763448
365	0.317764	0.0490558
366	0.311831	0.0309833
367	0.195164	-0.078978
368	0.287064	-0.00102596
369	0.182631	-0.11416
370	0.179097	-0.120555
371	0.301197	0.00403439
372	0.204397	-0.0878047
373	0.384431	0.083324
374	0.205797	-0.0868954
375	0.219197	-0.0784313
376	0.294597	-0.0117568
377	0.265664	-0.038978
378	0.278031	-0.0291545
379	0.208764	-0.0776317
380	0.228564	-0.0666504
381	0.260297	-0.0316109
382	0.285264	0.000548196
383	0.228064	-0.0618886
384	0.190964	-0.0981074
385	0.287864	-0.00344252
386	0.188431	-0.106633
387	0.227664	-0.071383
388	0.314397	0.0188928
389	0.269831	-0.0233958
390	0.229564	-0.0652564
391	0.263531	-0.0213607
392	0.297364	0.0181106
393	0.252297	-0.0269274
394	0.206864	-0.0651683
395	0.205797	-0.0686635
396	0.195464	-0.0775354
397	0.135964	-0.136738
398	0.227397	-0.0381624
399	0.247464	-0.0293286
400	0.292431	0.0158028
401	0.215964	-0.0686515
402	0.260764	-0.0381792
403	0.230897	-0.0751416
404	0.356831	0.0460994
405	0.205331	-0.0986809
406	0.280131	-0.0189056
407	0.328797	0.0307031
408	0.201997	-0.0991308
409	0.271064	-0.0308486
410	0.184931	-0.110241
411	0.246131	-0.0527301
412	0.207197	-0.0819027
413	0.288997	0.00312815
414	0.238197	-0.0491154
415	0.294097	0.0145825
416	0.239664	-0.0428095
417	0.189297	-0.0918509
418	0.298731	0.0117368
419	0.215431	-0.0682356
420	0.198497	-0.0856167
421	0.212464	-0.0582179
422	0.233797	-0.0336859
423	0.261597	-0.00391584
424	0.258031	-0.00595303
425	0.242364	-0.0259717
426	0.169097	-0.107452
427	0.209897	-0.0724258
428	0.170964	-0.104371
429	0.284497	0.0103016
430	0.255931	-0.0112803
431	0.274931	0.0183651
432	0.266197	0.00761874
433	0.168764	-0.0825147
434	0.250997	-0.00481603
435	0.193031	-0.0674428
436	0.143297	-0.121285
437	0.187831	-0.0695552
438	0.141964	-0.105668
439	0.213164	-0.0438708
440	0.327864	0.0709796
441	0.294164	0.037208
442	0.207964	-0.0527817
443	0.175431	-0.0928836
444	0.256264	-0.0234944
445	0.249597	-0.0357381
446	0.193697	-0.0800936
447	0.178564	-0.0932318
448	0.258264	-0.0140656
449	0.248464	-0.0219421
450	0.265064	0.00618811
451	0.220431	-0.0364859
452	0.275597	0.015192
453	0.212931	-0.0516942
454	0.157531	-0.106324
455	0.148964	-0.117266
456	0.231364	-0.0340847
457	0.226164	-0.0397826
458	0.217831	-0.0386095
459	0.251097	-0.00893194
460	0.270564	0.00690625
461	0.257797	-0.00923816
462	0.225064	-0.0341701
463	0.187131	-0.0672284
464	0.246331	-0.0194726
465	0.191297	-0.0770062
466	0.180397	-0.0816056
467	0.158764	-0.0990373
468	0.180797	-0.0803244
469	0.324331	0.0614645
470	0.274364	0.0145317
471	0.211931	-0.055069
472	0.218697	-0.0622109
473	0.255964	-0.0325415
474	0.203364	-0.0921154
475	0.218097	-0.0689324
476	0.257997	-0.027159
477	0.309831	0.0187606
478	0.229464	-0.0662698
479	0.245697	-0.0488186
480	0.245697	-0.0515623
481	0.256931	-0.0320046
482	0.266964	-0.0127837
483	0.262097	-0.0083553
484	0.244631	-0.0317894
485	0.228897	-0.0434358
486	0.140631	-0.122006
487	0.172497	-0.0874854
488	0.223331	-0.0292339
489	0.284997	0.0481968
490	0.207664	-0.0173306
491	0.155464	-0.0610522
492	0.232231	0.0109434
493	0.197931	-0.0300799
494	0.115397	-0.111822
495	0.134764	-0.0892706
496	0.149997	-0.0692447
497	0.185031	-0.0403651
498	0.235064	0.0219721
499	0.215964	0.0013283
500	0.255364	0.0267624
501	0.163064	-0.0551393
502	0.212731	0.00176642
503	0.117731	-0.0832866
504	0.212297	0.019522
505	0.245364	0.0616617
506	0.0379972	-0.13464
507	0.0826305	-0.0902292
508	0.0924638	-0.0614225
509	0.158364	0.0130777
510	0.131531	-0.000463175
511	0.152397	0.0372206
512	0.165131	0.0466729
513	0.0361638	-0.0885407
514	0.0376972	-0.0972158
515	0.0885972	-0.031064
516	0.0888638	-0.0136113
517	0.0685305	-0.0170344
518	0.140764	0.0634373
519	0.187464	0.0995635
520	0.0164305	-0.0729313
521	-0.0284028	-0.115479
522	-0.00496949	-0.0970822
523	0.0884638	0.00164881
524	0.134564	0.0539921
525	0.0512972	-0.0172609
526	0.0673305	0.00688193
527	0.135731	0.0761846
528	0.0192305	-0.0425756
529	0.0826638	0.0301026
530	0.0756638	0.0364846
531	-0.0590362	-0.0983336
532	-0.0368028	-0.0726007
533	0.0160638	-0.0094826
534	0.00243051	-0.0247278
535	0.0100305	-0.00792228
536	0.0523972	0.0374389
537	0.0347638	0.0109976
538	0.0403305	0.0139567
539	0.0342305	0.0106756
540	-0.00300282	-0.0219263
541	0.0477972	0.0375921
542	0.0229305	0.0214402
543	-0.0125362	-0.0176621
544	-0.0101695	-0.0148298
545	-0.0406695	-0.0510537
546	-0.0711028	-0.0719699
547	-0.0287028	-0.0272166
548	0.0685972	0.0735507
549	0.0359972	0.0480178
550	0.0874972	0.0963837
551	-0.0915695	-0.0827009
552	0.0258972	0.0269249
553	-0.00933615	-0.0143869
554	-0.0783028	-0.0802158
555	0.0189972	0.015612
556	-0.0405028	-0.0319423
557	0.00186385	-0.00839141
558	0.0278638	0.0142989
559	0.0393972	0.0122031
560	0.0496972	0.0169332
561	-0.0236695	-0.0645931
562	0.0835305	0.031263
563	0.0566972	-0.00203567
564	0.117497	0.0606054
565	-0.0264695	-0.0903639
566	0.0949305	0.0350013
567	0.0650638	0.00626652
568	0.0620305	0.00809384
569	0.0107305	-0.0382846
570	0.104564	0.0640414
571	0.0127972	-0.0326898
572	-0.0342028	-0.07292
573	0.0382972	-0.000509498
574	0.0108972	-0.0141263
575	0.0384638	0.00824659
576	0.0197305	-0.00375275
577	0.0319305	0.0183405
578	0.0658972	0.0404546
579	-0.0662362	-0.0986384
580	0.0590638	0.023746
581	0.0418972	0.00463789
582	-0.0792695	-0.111038
583	0.0760972	0.0489783
584	0.103064	0.082267
585	0.0380305	0.0150451
586	0.0565305	0.0364286
587	-0.0313695	-0.033175
588	-0.0113362	-0.020327
589	0.00706385	0.0119028
590	-0.0458695	-0.0205993
591	0.0322305	0.0631386
592	-0.128369	-0.0963295
593	-0.0124028	0.0318514
594	-0.0526028	-0.00259958
595	-0.0870695	-0.0307478
596	-0.0144362	0.0317917
597	0.0459972	0.0968386
598	-0.145036	-0.117105
599	-0.0648362	-0.0438643
600	-0.0517362	-0.0450561

## Sheet: ED_Fig4i_Res_A260_vary_cFUS
FUS_Concentration_uM	Norm._Integrated_Res._for_FUS_RNA_Mixture_Model_w/o_Int	Norm._Integrated_Res._for_FUS_RNA_Mixture_Model_w/_Int
0.0447873	0.0902507	0.0885812
0.0895746	0.0480428	0.0445505
0.447873	0.0550787	0.0378065
0.895746	0.070949	0.0371314
1.79149	0.122537	0.0592043
2.68724	0.08466	-0.0135981
4.47873	0.129122	-0.0240847
