# Supplementary material for: A label-free method for measuring the composition of multicomponent biomolecular condensates
Source: Nat Chem. 2025 Sep 3;17(12):1891–902. doi: 10.1038/s41557-025-01928-3 (PMC12669041; doi:10.1038/s41557-025-01928-3)
Supplement: Supplementary file 16 — Statistical source data. [file 41557_2025_1928_MOESM16_ESM.xlsx]

## Sheet: ED_Fig5a_K_excess_vs_lambda
Wavelength_nm	Excess_extinction_dimensionless
200	6.03839e-07
201	6.74249e-07
202	7.40688e-07
203	8.04136e-07
204	8.62552e-07
205	9.18635e-07
206	8.30475e-07
207	7.59211e-07
208	7.0013e-07
209	6.51836e-07
210	6.08316e-07
211	5.6854e-07
212	5.32862e-07
213	4.9882e-07
214	4.65017e-07
215	4.32951e-07
216	4.01521e-07
217	3.71687e-07
218	3.40326e-07
219	3.12664e-07
220	2.86464e-07
221	2.59389e-07
222	2.37928e-07
223	2.17451e-07
224	1.98712e-07
225	1.82374e-07
226	1.69713e-07
227	1.58515e-07
228	1.48123e-07
229	1.40875e-07
230	1.33199e-07
231	1.27303e-07
232	1.23929e-07
233	1.2136e-07
234	1.19423e-07
235	1.19592e-07
236	1.2061e-07
237	1.22732e-07
238	1.26095e-07
239	1.30128e-07
240	1.35395e-07
241	1.42388e-07
242	1.50162e-07
243	1.57334e-07
244	1.65472e-07
245	1.74242e-07
246	1.84418e-07
247	1.95616e-07
248	2.06295e-07
249	2.1774e-07
250	2.30299e-07
251	2.41242e-07
252	2.51657e-07
253	2.62595e-07
254	2.74091e-07
255	2.83502e-07
256	2.92307e-07
257	2.98019e-07
258	3.03316e-07
259	3.07506e-07
260	3.09498e-07
261	3.0952e-07
262	3.09408e-07
263	3.06722e-07
264	3.01223e-07
265	2.9372e-07
266	2.84993e-07
267	2.74703e-07
268	2.63144e-07
269	2.4964e-07
270	2.35288e-07
271	2.20374e-07
272	2.04555e-07
273	1.87606e-07
274	1.71034e-07
275	1.54661e-07
276	1.38409e-07
277	1.231e-07
278	1.08682e-07
279	9.58984e-08
280	8.33291e-08
281	7.20244e-08
282	6.15233e-08
283	5.1915e-08
284	4.39094e-08
285	3.68301e-08
286	3.06041e-08
287	2.57432e-08
288	2.15606e-08
289	1.87065e-08
290	1.61252e-08
291	1.45218e-08
292	1.28775e-08
293	1.19628e-08
294	1.11808e-08
295	1.02765e-08
296	9.39617e-09
297	9.15291e-09
298	8.73696e-09
299	8.41426e-09
300	7.58311e-09
301	6.65473e-09
302	6.48121e-09
303	6.78143e-09
304	5.52261e-09
305	5.2726e-09
306	4.71682e-09
307	4.64378e-09
308	4.31282e-09
309	4.59329e-09
310	4.71903e-09
311	4.78833e-09
312	4.78946e-09
313	3.94654e-09
314	4.04525e-09
315	5.13126e-09
316	6.03069e-09
317	7.01351e-09
318	8.01251e-09
319	9.19419e-09
320	9.74885e-09
321	9.65972e-09
322	1.05411e-08
323	1.1895e-08
324	1.232e-08
325	1.25944e-08
326	1.29801e-08
327	1.25998e-08
328	1.41579e-08
329	1.38078e-08
330	1.3978e-08
331	1.39556e-08
332	1.52967e-08
333	1.615e-08
334	1.56307e-08
335	1.64773e-08
336	1.6659e-08
337	1.66892e-08
338	1.6736e-08
339	1.45013e-08
340	1.48529e-08
341	1.5049e-08
342	1.6034e-08
343	1.6531e-08
344	1.6326e-08
345	1.78864e-08
346	1.83937e-08
347	1.82004e-08
348	1.89816e-08
349	2.04148e-08
350	2.29697e-08
351	2.4313e-08
352	2.48922e-08
353	2.45087e-08
354	2.4046e-08
355	2.40766e-08
356	2.42289e-08
357	2.50918e-08
358	2.4954e-08
359	2.5008e-08
360	2.61536e-08
361	2.6393e-08
362	2.60507e-08
363	2.69532e-08
364	2.71497e-08
365	2.7204e-08
366	2.85108e-08
367	2.79062e-08
368	2.94059e-08
369	3.03763e-08
370	3.07523e-08
371	3.05793e-08
372	3.01498e-08
373	3.11521e-08
374	3.03628e-08
375	3.09574e-08
376	3.195e-08
377	3.18559e-08
378	3.2207e-08
379	3.01068e-08
380	3.11157e-08
381	3.08482e-08
382	3.01671e-08
383	3.08024e-08
384	3.0789e-08
385	3.11078e-08
386	3.15909e-08
387	3.21003e-08
388	3.1802e-08
389	3.16382e-08
390	3.18919e-08
391	3.08969e-08
392	3.03629e-08
393	3.04372e-08
394	2.97287e-08
395	3.00702e-08
396	2.99858e-08
397	3.00288e-08
398	2.9316e-08
399	3.06328e-08
400	3.06913e-08
401	3.16564e-08
402	3.33329e-08
403	3.4209e-08
404	3.48197e-08
405	3.4151e-08
406	3.36751e-08
407	3.36517e-08
408	3.40777e-08
409	3.42502e-08
410	3.35673e-08
411	3.40698e-08
412	3.30373e-08
413	3.27473e-08
414	3.29924e-08
415	3.21745e-08
416	3.25934e-08
417	3.25185e-08
418	3.32742e-08
419	3.29671e-08
420	3.30979e-08
421	3.16082e-08
422	3.13089e-08
423	3.11519e-08
424	3.10457e-08
425	3.1632e-08
426	3.26769e-08
427	3.34374e-08
428	3.26861e-08
429	3.2627e-08
430	3.187e-08
431	3.06714e-08
432	3.09838e-08
433	3.01788e-08
434	3.07944e-08
435	3.14276e-08
436	3.19967e-08
437	3.11979e-08
438	3.00843e-08
439	3.12979e-08
440	3.13508e-08
441	3.14308e-08
442	3.19667e-08
443	3.2969e-08
444	3.44528e-08
445	3.52188e-08
446	3.38698e-08
447	3.36984e-08
448	3.38401e-08
449	3.36761e-08
450	3.23119e-08
451	3.21386e-08
452	3.26473e-08
453	3.32497e-08
454	3.32261e-08
455	3.3599e-08
456	3.35741e-08
457	3.37108e-08
458	3.25769e-08
459	3.3105e-08
460	3.36401e-08
461	3.41451e-08
462	3.32195e-08
463	3.26653e-08
464	3.42087e-08
465	3.46049e-08
466	3.3865e-08
467	3.33934e-08
468	3.38959e-08
469	3.41953e-08
470	3.38727e-08
471	3.48811e-08
472	3.67761e-08
473	3.78507e-08
474	3.88476e-08
475	3.78163e-08
476	3.76486e-08
477	3.85101e-08
478	3.92092e-08
479	3.91294e-08
480	3.95764e-08
481	3.85482e-08
482	3.74001e-08
483	3.62324e-08
484	3.71085e-08
485	3.66354e-08
486	3.54039e-08
487	3.51182e-08
488	3.41862e-08
489	3.21181e-08
490	3.05792e-08
491	2.9487e-08
492	3.01981e-08
493	3.11789e-08
494	3.11337e-08
495	3.07595e-08
496	3.01623e-08
497	3.10714e-08
498	2.94344e-08
499	2.97072e-08
500	3.17035e-08
501	3.0322e-08
502	2.93745e-08
503	2.80453e-08
504	2.69489e-08
505	2.57315e-08
506	2.42295e-08
507	2.43086e-08
508	2.16832e-08
509	2.05117e-08
510	1.86716e-08
511	1.63247e-08
512	1.68226e-08
513	1.77443e-08
514	1.92343e-08
515	1.7093e-08
516	1.46665e-08
517	1.227e-08
518	1.11101e-08
519	1.26537e-08
520	1.28888e-08
521	1.25834e-08
522	1.33367e-08
523	1.25938e-08
524	1.17104e-08
525	9.98336e-09
526	8.81923e-09
527	8.70406e-09
528	9.05158e-09
529	7.71223e-09
530	5.75957e-09
531	5.78785e-09
532	5.28236e-09
533	3.77674e-09
534	4.02256e-09
535	2.66406e-09
536	2.22385e-09
537	3.53992e-09
538	3.93564e-09
539	3.52151e-09
540	2.83435e-09
541	1.53135e-09
542	2.24047e-10
543	7.7203e-10
544	7.03191e-10
545	1.56974e-09
546	1.31313e-10
547	-2.25495e-10
548	-7.5293e-10
549	-1.83046e-09
550	-1.35566e-09
551	-1.35539e-09
552	-1.57358e-10
553	7.74711e-10
554	2.93955e-10
555	5.21111e-10
556	-1.32018e-09
557	1.58439e-09
558	2.09948e-09
559	4.21644e-09
560	5.08913e-09
561	6.36789e-09
562	8.14755e-09
563	9.17167e-09
564	8.89995e-09
565	1.00131e-08
566	9.40836e-09
567	9.24697e-09
568	8.4975e-09
569	7.73573e-09
570	6.40662e-09
571	7.20413e-09
572	6.14268e-09
573	6.16765e-09
574	3.98399e-09
575	4.81928e-09
576	3.7518e-09
577	2.17498e-09
578	4.07894e-09
579	5.2037e-09
580	5.68175e-09
581	6.0044e-09
582	5.12832e-09
583	4.3853e-09
584	3.36875e-09
585	3.72964e-09
586	3.26734e-09
587	2.9397e-10
588	1.46635e-09
589	-7.90537e-10
590	-4.13541e-09
591	-5.06662e-09
592	-5.26105e-09
593	-7.27895e-09
594	-8.23841e-09
595	-9.29505e-09
596	-7.64204e-09
597	-8.41881e-09
598	-4.63291e-09
599	-3.48435e-09
600	-1.1117e-09
601	-6.44454e-11
602	5.01843e-10
603	1.81169e-09
604	4.63268e-09
605	5.60447e-09
606	6.05084e-09
607	3.6546e-09
608	4.03031e-09
609	1.14722e-09
610	7.37597e-10
611	-2.46574e-09
612	-3.26022e-09
613	-4.27591e-09
614	-6.81812e-09
615	-6.7724e-09
616	-3.74481e-09
617	-3.98935e-09
618	-1.21443e-09
619	1.14883e-09
620	4.06242e-09
621	5.02898e-09
622	7.65849e-09
623	1.00191e-08
624	8.99803e-09
625	6.58145e-09
626	5.98248e-09
627	2.53538e-09
628	4.01228e-10
629	1.75021e-10
630	-9.46964e-10
631	-8.81388e-10
632	1.03647e-10
633	4.93726e-10
634	-2.16614e-09
635	-4.27693e-10
636	1.19366e-09
637	3.7808e-09
638	5.5888e-09
639	7.07233e-09
640	5.13643e-09
641	6.06851e-09
642	5.95105e-09
643	2.71954e-09
644	3.82107e-09
645	5.37073e-09
646	6.93095e-09
647	7.98752e-09
648	7.37538e-09
649	6.96958e-09
650	1.08053e-08
651	1.0809e-08
652	5.46658e-09
653	3.93999e-09
654	4.19228e-09
655	-1.33359e-10
656	1.3081e-09
657	2.06074e-09
658	3.53935e-09
659	2.66805e-09
660	5.65497e-09
661	5.56568e-09
662	6.03581e-09
663	5.52653e-09
664	3.94369e-09
665	7.5246e-09
666	8.44904e-09
667	7.12047e-09
668	6.79467e-09
669	5.92217e-09
670	6.14736e-09
671	5.0039e-09
672	4.34305e-09
673	2.11828e-09
674	3.84572e-09
675	8.3513e-09
676	9.44161e-09
677	1.38168e-08
678	1.54518e-08
679	1.49801e-08
680	1.67459e-08
681	1.77982e-08
682	1.47753e-08
683	1.31039e-08
684	1.39012e-08
685	1.40672e-08
686	8.24953e-09
687	2.54662e-09
688	-2.74367e-09
689	-5.51316e-09
690	-9.24562e-09
691	-1.37845e-08
692	-1.34594e-08
693	-1.52414e-08
694	-1.50076e-08
695	-1.54697e-08
696	-1.68307e-08
697	-1.34001e-08
698	-1.36711e-08
699	-8.9544e-09
700	-4.67831e-09
701	-1.05568e-08
702	-5.13734e-09
703	-1.2275e-08
704	-1.14161e-08
705	-1.30699e-08
706	-6.16263e-09
707	-1.89163e-11
708	-2.13761e-09
709	-1.44679e-09
710	-2.2029e-09
711	-6.28822e-09
712	2.39807e-09
713	-2.32767e-09
714	2.36367e-09
715	1.56995e-09
716	4.10742e-09
717	1.00802e-09
718	5.60024e-10
719	2.72739e-09
720	-3.78834e-09
721	2.94459e-10
722	8.05597e-10
723	-2.68284e-09
724	-1.64931e-09
725	-5.4951e-09
726	-6.85005e-09
727	-4.15742e-09
728	-8.60479e-09
729	-1.32034e-08
730	-1.61008e-08
731	-1.52325e-08
732	-2.28946e-08
733	-1.90137e-08
734	-1.59448e-08
735	-1.87472e-08
736	-2.28676e-08
737	-2.0639e-08
738	-2.40332e-08
739	-2.16414e-08
740	-2.71546e-08
741	-2.00708e-08
742	-1.66287e-08
743	-1.59225e-08
744	-2.08003e-08
745	-1.66959e-08
746	-1.71111e-08
747	-8.11615e-09
748	-1.22686e-08
749	-1.17805e-08
750	-6.59216e-09
751	-4.10589e-09
752	-1.23148e-08
753	-1.28137e-08
754	-1.08763e-08
755	-1.35461e-08
756	-1.31118e-08
757	-1.85375e-08
758	-1.77328e-08
759	-1.62066e-08
760	-1.8139e-08
761	-2.81444e-08
762	-2.56362e-08
763	-2.09146e-08
764	-2.5267e-08
765	-3.25683e-08
766	-2.98796e-08
767	-3.2021e-08
768	-1.54824e-08
769	-1.03332e-08
770	-5.72372e-09
771	-5.05506e-10
772	1.31225e-08
773	1.61669e-08
774	6.35644e-09
775	-7.4374e-10
776	5.01665e-11
777	-1.87658e-09
778	3.59815e-09
779	-7.77579e-09
780	-2.12527e-08
781	-3.0294e-08
782	-2.36294e-08
783	-3.74662e-08
784	-4.26876e-08
785	-3.83129e-08
786	-2.52199e-08
787	-2.88714e-08
788	-2.76751e-08
789	-3.16562e-08
790	-2.41333e-08
791	-2.44365e-08
792	-1.01458e-08
793	-2.93618e-08
794	-2.32947e-08
795	-2.44361e-08
796	-2.12062e-08
797	-1.83094e-08
798	-1.24195e-08
799	-1.15595e-08
800	-6.38545e-09
801	-2.5706e-08
802	-2.34688e-08
803	-4.14979e-08
804	-2.94352e-08
805	-3.49015e-08
806	-3.24176e-08
807	-3.48824e-08
808	-5.72792e-08
809	-5.60641e-08
810	-6.12958e-08
811	-8.95345e-08
812	-8.01626e-08
813	-7.71766e-08
814	-7.24338e-08
815	-7.94539e-08
816	-7.89539e-08
817	-7.05383e-08
818	-6.87279e-08
819	-4.61751e-08
820	-4.4743e-08
821	-3.41579e-08
822	-1.23929e-08
823	-6.46111e-09
824	-1.03952e-08
825	-1.34908e-09
826	2.38156e-09
827	-5.20665e-09
828	-1.50746e-08
829	-1.894e-08
830	-2.9071e-08
831	-3.47895e-08
832	-3.89916e-08
833	-4.67691e-08
834	-5.01031e-08
835	-4.45013e-08
836	-4.35056e-08
837	-5.41992e-08
838	-4.30868e-08
839	-4.98834e-08
840	-3.60576e-08
841	-3.40534e-08
842	-2.60732e-08
843	-3.02508e-08
844	-2.13639e-08
845	-2.19307e-08
846	-2.43773e-08
847	-3.45202e-08
848	-2.5355e-08
849	-3.85543e-08
850	-3.95092e-08
851	-4.03902e-08
852	-1.11565e-08
853	-4.14744e-09
854	-2.10477e-08
855	-2.75341e-08
856	-1.70881e-10
857	-3.27413e-08
858	-9.14912e-09
859	5.4796e-10
860	8.87494e-09
861	1.84189e-08
862	2.20894e-08
863	-3.48559e-08
864	-3.11099e-08
865	-1.04252e-08
866	-2.5284e-08
867	-5.20452e-08
868	-2.7795e-08
869	-4.73269e-08
870	-5.69196e-08
871	-4.72654e-08
872	-5.1401e-08
873	-8.18037e-08
874	-5.44903e-08
875	-7.62023e-08
876	-7.23286e-08
877	-5.72242e-08
878	-5.75668e-08
879	-4.43006e-08
880	-3.917e-08
881	-4.14543e-08
882	-3.92835e-08
883	-2.36723e-08
884	-1.43166e-08
885	-1.24511e-08
886	-2.42239e-09
887	-7.57073e-09
888	-1.59403e-08
889	-3.86255e-08
890	-2.9519e-08
891	-4.20523e-08
892	-4.2127e-08
893	-5.35544e-08
894	-5.45612e-08
895	-3.63351e-08
896	0
897	0
898	0
899	0
900	0

## Sheet: ED_Fig5b_K_excess_vs_omega
Angular_frequency_rad/s_for_Experiment	Excess_extinction_dimensionless_Experiment	Angular_frequency_rad/s_for_2osc_model_fit	Excess_extinction_dimensionless_2osc_model_fit
9418257836544264	6.03839e-07	1.36565e+16	9.20943e-09
9371400832382354	6.74249e-07	1.364e+16	9.27919e-09
9325007758954718	7.40688e-07	1.36234e+16	9.34973e-09
9279071760142134	8.04136e-07	1.36069e+16	9.42105e-09
9233586114259084	8.62552e-07	1.35904e+16	9.49317e-09
9188544230774892	9.18635e-07	1.35739e+16	9.5661e-09
9143939647130354	8.30475e-07	1.35574e+16	9.63986e-09
9099766025646632	7.59211e-07	1.35408e+16	9.71445e-09
9056017150523332	7.0013e-07	1.35243e+16	9.7899e-09
9012686924922742	6.51836e-07	1.35078e+16	9.8662e-09
8969769368137396	6.08316e-07	1.34913e+16	9.94338e-09
8927258612838166	5.6854e-07	1.34748e+16	1.00214e-08
8885148902400250	5.32862e-07	1.34582e+16	1.01004e-08
8843434588304474	4.9882e-07	1.34417e+16	1.01803e-08
8802110127611463	4.65017e-07	1.34252e+16	1.02611e-08
8761170080506293	4.32951e-07	1.34087e+16	1.03429e-08
8720609107911357	4.01521e-07	1.33922e+16	1.04256e-08
8680421969165221	3.71687e-07	1.33756e+16	1.05093e-08
8640603519765381	3.40326e-07	1.33591e+16	1.0594e-08
8601148709172845	3.12664e-07	1.33426e+16	1.06797e-08
8562052578676605	2.86464e-07	1.33261e+16	1.07664e-08
8523310259316077	2.59389e-07	1.33096e+16	1.08541e-08
8484916969859699	2.37928e-07	1.3293e+16	1.09429e-08
8446868014837906	2.17451e-07	1.32765e+16	1.10328e-08
8409158782628808	1.98712e-07	1.326e+16	1.11237e-08
8371784743594902	1.82374e-07	1.32435e+16	1.12158e-08
8334741448269261	1.69713e-07	1.3227e+16	1.1309e-08
8298024525589661	1.58515e-07	1.32105e+16	1.14033e-08
8261629681179180	1.48123e-07	1.31939e+16	1.14988e-08
8225552695671847	1.40875e-07	1.31774e+16	1.15955e-08
8189789423081969	1.33199e-07	1.31609e+16	1.16933e-08
8154335789215814	1.27303e-07	1.31444e+16	1.17924e-08
8119187790124367	1.23929e-07	1.31279e+16	1.18927e-08
8084341490595936	1.2136e-07	1.31113e+16	1.19943e-08
8049793022687406	1.19423e-07	1.30948e+16	1.20972e-08
8015538584292991	1.19592e-07	1.30783e+16	1.22013e-08
7981574437749377	1.2061e-07	1.30618e+16	1.23068e-08
7947896908476173	1.22732e-07	1.30453e+16	1.24137e-08
7914502383650643	1.26095e-07	1.30287e+16	1.25219e-08
7881387310915703	1.30128e-07	1.30122e+16	1.26315e-08
7848548197120220	1.35395e-07	1.29957e+16	1.27425e-08
7815981607090677	1.42388e-07	1.29792e+16	1.28549e-08
7783684162433277	1.50162e-07	1.29627e+16	1.29688e-08
7751652540365651	1.57334e-07	1.29461e+16	1.30842e-08
7719883472577267	1.65472e-07	1.29296e+16	1.32012e-08
7688373744117767	1.74242e-07	1.29131e+16	1.33196e-08
7657120192312411	1.84418e-07	1.28966e+16	1.34397e-08
7626119705703858	1.95616e-07	1.28801e+16	1.35613e-08
7595369223019569	2.06295e-07	1.28635e+16	1.36846e-08
7564865732164068	2.1774e-07	1.2847e+16	1.38095e-08
7534606269235411	2.30299e-07	1.28305e+16	1.39361e-08
7504587917565152	2.41242e-07	1.2814e+16	1.40645e-08
7474807806781162	2.51657e-07	1.27975e+16	1.41945e-08
7445263111892700	2.62595e-07	1.27809e+16	1.43264e-08
7415951052397059	2.74091e-07	1.27644e+16	1.446e-08
7386868891407267	2.83502e-07	1.27479e+16	1.45956e-08
7358013934800207	2.92307e-07	1.27314e+16	1.47329e-08
7329383530384642	2.98019e-07	1.27149e+16	1.48722e-08
7300975067088578	3.03316e-07	1.26984e+16	1.50135e-08
7272785974165455	3.07506e-07	1.26818e+16	1.51567e-08
7244813720418666	3.09498e-07	1.26653e+16	1.5302e-08
7217055813443881	3.0952e-07	1.26488e+16	1.54493e-08
7189509798888753	3.09408e-07	1.26323e+16	1.55987e-08
7162173259729479	3.06722e-07	1.26158e+16	1.57503e-08
7135043815563837	3.01223e-07	1.25992e+16	1.5904e-08
7108119121920200	2.9372e-07	1.25827e+16	1.606e-08
7081396869582154	2.84993e-07	1.25662e+16	1.62182e-08
7054874783928289	2.74703e-07	1.25497e+16	1.63788e-08
7028550624286765	2.63144e-07	1.25332e+16	1.65417e-08
7002422183304286	2.4964e-07	1.25166e+16	1.6707e-08
6976487286329086	2.35288e-07	1.25001e+16	1.68747e-08
6950743790807575	2.20374e-07	1.24836e+16	1.70449e-08
6925189585694313	2.04555e-07	1.24671e+16	1.72177e-08
6899822590874919	1.87606e-07	1.24506e+16	1.73931e-08
6874640756601654	1.71034e-07	1.2434e+16	1.75711e-08
6849642062941284	1.54661e-07	1.24175e+16	1.77519e-08
6824824519234974	1.38409e-07	1.2401e+16	1.79353e-08
6800186163569867	1.231e-07	1.23845e+16	1.81216e-08
6775725062262061	1.08682e-07	1.2368e+16	1.83108e-08
6751439309350728	9.58984e-08	1.23514e+16	1.85029e-08
6727327026103047	8.33291e-08	1.23349e+16	1.8698e-08
6703386360529726	7.20244e-08	1.23184e+16	1.88961e-08
6679615486910827	6.15233e-08	1.23019e+16	1.90974e-08
6656012605331636	5.1915e-08	1.22854e+16	1.93018e-08
6632575941228356	4.39094e-08	1.22689e+16	1.95095e-08
6609303744943344	3.68301e-08	1.22523e+16	1.97205e-08
6586194291289696	3.06041e-08	1.22358e+16	1.99349e-08
6563245879124924	2.57432e-08	1.22193e+16	2.01527e-08
6540456830933517	2.15606e-08	1.22028e+16	2.03741e-08
6517825492418177	1.87065e-08	1.21863e+16	2.05991e-08
6495350232099493	1.61252e-08	1.21697e+16	2.08277e-08
6473029440923894	1.45218e-08	1.21532e+16	2.10602e-08
6450861531879634	1.28775e-08	1.21367e+16	2.12965e-08
6428844939620658	1.19628e-08	1.21202e+16	2.15367e-08
6406978120098140	1.11808e-08	1.21037e+16	2.1781e-08
6385259550199501	1.02765e-08	1.20871e+16	2.20293e-08
6363687727394774	9.39617e-09	1.20706e+16	2.22819e-08
6342261169390077	9.15291e-09	1.20541e+16	2.25388e-08
6320978413788098	8.73696e-09	1.20376e+16	2.28001e-08
6299838017755361	8.41426e-09	1.20211e+16	2.30659e-08
6278838557696176	7.58311e-09	1.20045e+16	2.33362e-08
6257978628933067	6.65473e-09	1.1988e+16	2.36113e-08
6237256845393553	6.48121e-09	1.19715e+16	2.38912e-08
6216671839303146	6.78143e-09	1.1955e+16	2.41761e-08
6196222260884385	5.52261e-09	1.19385e+16	2.4466e-08
6175906778061813	5.2726e-09	1.19219e+16	2.4761e-08
6155724076172722	4.71682e-09	1.19054e+16	2.50614e-08
6135672857683560	4.64378e-09	1.18889e+16	2.53671e-08
6115751841911861	4.31282e-09	1.18724e+16	2.56784e-08
6095959764753570	4.59329e-09	1.18559e+16	2.59954e-08
6076295378415655	4.71903e-09	1.18393e+16	2.63182e-08
6056757451153868	4.78833e-09	1.18228e+16	2.6647e-08
6037344767015554	4.78946e-09	1.18063e+16	2.69819e-08
6018056125587390	3.94654e-09	1.17898e+16	2.7323e-08
5998890341747939	4.04525e-09	1.17733e+16	2.76705e-08
5979846245424931	5.13126e-09	1.17568e+16	2.80246e-08
5960922681357130	6.03069e-09	1.17402e+16	2.83855e-08
5942118508860735	7.01351e-09	1.17237e+16	2.87533e-08
5923432601600167	8.01251e-09	1.17072e+16	2.91281e-08
5904863847363175	9.19419e-09	1.16907e+16	2.95102e-08
5886411147840166	9.74885e-09	1.16742e+16	2.98998e-08
5868073418407642	9.65972e-09	1.16576e+16	3.0297e-08
5849849587915693	1.05411e-08	1.16411e+16	3.07021e-08
5831738598479421	1.1895e-08	1.16246e+16	3.11152e-08
5813739405274237	1.232e-08	1.16081e+16	3.15366e-08
5795850976334933	1.25944e-08	1.15916e+16	3.19664e-08
5778072292358445	1.29801e-08	1.1575e+16	3.2405e-08
5760402346510254	1.25998e-08	1.15585e+16	3.28526e-08
5742840144234308	1.41579e-08	1.1542e+16	3.33093e-08
5725384703066423	1.38078e-08	1.15255e+16	3.37755e-08
5708035052451070	1.3978e-08	1.1509e+16	3.42514e-08
5690790233561489	1.39556e-08	1.14924e+16	3.47372e-08
5673649299123052	1.52967e-08	1.14759e+16	3.52333e-08
5656611313239799	1.615e-08	1.14594e+16	3.57399e-08
5639675351224111	1.56307e-08	1.14429e+16	3.62574e-08
5622840499429412	1.64773e-08	1.14264e+16	3.6786e-08
5606105855085872	1.6659e-08	1.14098e+16	3.73261e-08
5589470526139030	1.66892e-08	1.13933e+16	3.78779e-08
5572933631091281	1.6736e-08	1.13768e+16	3.84419e-08
5556494298846174	1.45013e-08	1.13603e+16	3.90184e-08
5540151668555450	1.48529e-08	1.13438e+16	3.96077e-08
5523904889468778	1.5049e-08	1.13272e+16	4.02102e-08
5507753120786120	1.6034e-08	1.13107e+16	4.08264e-08
5491695531512691	1.6531e-08	1.12942e+16	4.14566e-08
5475731300316433	1.6326e-08	1.12777e+16	4.21013e-08
5459859615387980	1.78864e-08	1.12612e+16	4.27608e-08
5444079674303044	1.83937e-08	1.12447e+16	4.34358e-08
5428390683887185	1.82004e-08	1.12281e+16	4.41265e-08
5412791860082911	1.89816e-08	1.12116e+16	4.48335e-08
5397282427819063	2.04148e-08	1.11951e+16	4.55574e-08
5381861620882437	2.29697e-08	1.11786e+16	4.62987e-08
5366528681791604	2.4313e-08	1.11621e+16	4.70578e-08
5351282861672878	2.48922e-08	1.11455e+16	4.78354e-08
5336123420138394	2.45087e-08	1.1129e+16	4.86321e-08
5321049625166252	2.4046e-08	1.11125e+16	4.94485e-08
5306060752982684	2.40766e-08	1.1096e+16	5.02852e-08
5291156087946217	2.42289e-08	1.10795e+16	5.11429e-08
5276334922433762	2.50918e-08	1.10629e+16	5.20224e-08
5261596556728640	2.4954e-08	1.10464e+16	5.29242e-08
5246940298910454	2.5008e-08	1.10299e+16	5.38493e-08
5232365464746814	2.61536e-08	1.10134e+16	5.47982e-08
5217871377586851	2.6393e-08	1.09969e+16	5.5772e-08
5203457368256500	2.60507e-08	1.09803e+16	5.67714e-08
5189122774955518	2.69532e-08	1.09638e+16	5.77974e-08
5174866943156190	2.71497e-08	1.09473e+16	5.88508e-08
5160689225503707	2.7204e-08	1.09308e+16	5.99326e-08
5146588981718178	2.85108e-08	1.09143e+16	6.10438e-08
5132565578498237	2.79062e-08	1.08977e+16	6.21855e-08
5118618389426231	2.94059e-08	1.08812e+16	6.33588e-08
5104746794874940	3.03763e-08	1.08647e+16	6.45648e-08
5090950181915819	3.07523e-08	1.08482e+16	6.58048e-08
5077227944228714	3.05793e-08	1.08317e+16	6.70799e-08
5063579482013045	3.01498e-08	1.08151e+16	6.83915e-08
5050004201900410	3.11521e-08	1.07986e+16	6.97409e-08
5036501516868591	3.03628e-08	1.07821e+16	7.11296e-08
5023070846156942	3.09574e-08	1.07656e+16	7.25591e-08
5009711615183120	3.195e-08	1.07491e+16	7.40309e-08
4996423255461149	3.18559e-08	1.07326e+16	7.55467e-08
4983205204520775	3.2207e-08	1.0716e+16	7.71082e-08
4970056905828108	3.01068e-08	1.06995e+16	7.87171e-08
4956977808707508	3.11157e-08	1.0683e+16	8.03755e-08
4943967368264706	3.08482e-08	1.06665e+16	8.20851e-08
4931025045311134	3.01671e-08	1.065e+16	8.38482e-08
4918150306289433	3.08024e-08	1.06334e+16	8.56669e-08
4905342623200138	3.0789e-08	1.06169e+16	8.75434e-08
4892601473529488	3.11078e-08	1.06004e+16	8.94801e-08
4879926340178376	3.15909e-08	1.05839e+16	9.14795e-08
4867316711392385	3.21003e-08	1.05674e+16	9.35443e-08
4854772080692920	3.1802e-08	1.05508e+16	9.56773e-08
4842291946809391	3.16382e-08	1.05343e+16	9.78812e-08
4829875813612444	3.18919e-08	1.05178e+16	1.00159e-07
4817523190048217	3.08969e-08	1.05013e+16	1.02515e-07
4805233590073605	3.03629e-08	1.04848e+16	1.04951e-07
4793006532592501	3.04372e-08	1.04682e+16	1.07471e-07
4780841541393028	2.97287e-08	1.04517e+16	1.10079e-07
4768738145085704	3.00702e-08	1.04352e+16	1.12779e-07
4756695877042558	2.99858e-08	1.04187e+16	1.15574e-07
4744714275337161	3.00288e-08	1.04022e+16	1.18471e-07
4732792882685560	2.9316e-08	1.03856e+16	1.21472e-07
4720931246388103	3.06328e-08	1.03691e+16	1.24582e-07
4709128918272132	3.06913e-08	1.03526e+16	1.27808e-07
4697385454635544	3.16564e-08	1.03361e+16	1.31153e-07
4685700416191177	3.33329e-08	1.03196e+16	1.34625e-07
4674073368012042	3.4209e-08	1.03031e+16	1.38228e-07
4662503879477359	3.48197e-08	1.02865e+16	1.41969e-07
4650991524219390	3.4151e-08	1.027e+16	1.45854e-07
4639535880071067	3.36751e-08	1.02535e+16	1.49891e-07
4628136529014381	3.36517e-08	1.0237e+16	1.54087e-07
4616793057129542	3.40777e-08	1.02205e+16	1.58449e-07
4605505054544873	3.42502e-08	1.02039e+16	1.62986e-07
4594272115387446	3.35673e-08	1.01874e+16	1.67707e-07
4583093837734436	3.40698e-08	1.01709e+16	1.72619e-07
4571969823565177	3.30373e-08	1.01544e+16	1.77733e-07
4560899678713930	3.27473e-08	1.01379e+16	1.83059e-07
4549883012823316	3.29924e-08	1.01213e+16	1.88608e-07
4538919439298441	3.21745e-08	1.01048e+16	1.94389e-07
4528008575261666	3.25934e-08	1.00883e+16	2.00416e-07
4517150041508041	3.25185e-08	1.00718e+16	2.067e-07
4506343462461371	3.32742e-08	1.00553e+16	2.13254e-07
4495588466130914	3.29671e-08	1.00387e+16	2.20091e-07
4484884684068698	3.30979e-08	1.00222e+16	2.27226e-07
4474231751327442	3.16082e-08	1.00057e+16	2.34673e-07
4463629306419083	3.13089e-08	9989183656826208	2.42448e-07
4.45308e+15	3.11519e-08	9972664331573222	2.50566e-07
4442574451200125	3.10457e-08	9956145006320236	2.59043e-07
4.43212e+15	3.1632e-08	9939625681067250	2.67898e-07
4421717294152237	3.26769e-08	9923106355814264	2.77147e-07
4.41136e+15	3.34374e-08	9906587030561278	2.86808e-07
4.40106e+15	3.26861e-08	9890067705308290	2.96901e-07
4.3908e+15	3.2627e-08	9873548380055304	3.07444e-07
4.38059e+15	3.187e-08	9857029054802318	3.18455e-07
4.37042e+15	3.06714e-08	9840509729549332	3.29954e-07
4.3603e+15	3.09838e-08	9823990404296344	3.4196e-07
4350234566533148	3.01788e-08	9807471079043360	3.5449e-07
4.34021e+15	3.07944e-08	9790951753790372	3.67563e-07
4330233488066329	3.14276e-08	9774432428537386	3.81195e-07
4.3203e+15	3.19967e-08	9757913103284400	3.954e-07
4310415485832616	3.11979e-08	9741393778031414	4.10193e-07
4.30057e+15	3.00843e-08	9724874452778426	4.25583e-07
4.29078e+15	3.12979e-08	9708355127525440	4.41577e-07
4.28103e+15	3.13508e-08	9691835802272454	4.58179e-07
4271318746732093	3.14308e-08	9675316477019468	4.75387e-07
4.26166e+15	3.19667e-08	9658797151766482	4.93195e-07
4.25204e+15	3.2969e-08	9642277826513496	5.11587e-07
4.24246e+15	3.44528e-08	9625758501260508	5.30541e-07
4232924870356973	3.52188e-08	9609239176007522	5.50025e-07
4223434007418953	3.38698e-08	9592719850754536	5.69999e-07
4213985609192065	3.36984e-08	9576200525501550	5.90408e-07
4204579391314404	3.38401e-08	9559681200248564	6.11184e-07
4.19522e+15	3.36761e-08	9543161874995576	6.32246e-07
4185892371797451	3.23119e-08	9526642549742590	6.53498e-07
4176611013988588	3.21386e-08	9510123224489604	6.74826e-07
4.16737e+15	3.26473e-08	9493603899236618	6.961e-07
4.15817e+15	3.32497e-08	9477084573983632	7.17174e-07
4.14901e+15	3.32261e-08	9460565248730646	7.37885e-07
4.13989e+15	3.3599e-08	9444045923477658	7.58054e-07
4130814840589590	3.35741e-08	9427526598224672	7.77491e-07
4.12178e+15	3.37108e-08	9411007272971686	7.95994e-07
4.11278e+15	3.25769e-08	9394487947718700	8.13356e-07
4103816050781815	3.3105e-08	9377968622465712	8.29368e-07
4.09489e+15	3.36401e-08	9361449297212728	8.43823e-07
4086012076591872	3.41451e-08	9344929971959740	8.56523e-07
4077167894607907	3.32195e-08	9328410646706754	8.67288e-07
4068361916433808	3.26653e-08	9311891321453768	8.75956e-07
4.05959e+15	3.42087e-08	9295371996200782	8.82395e-07
4.05086e+15	3.46049e-08	9278852670947796	8.86502e-07
4042170745297968	3.3865e-08	9262333345694808	8.88213e-07
4033515133423668	3.33934e-08	9245814020441822	8.87502e-07
4024896511343703	3.38959e-08	9229294695188836	8.84381e-07
4016314642449580	3.41953e-08	9212775369935850	8.78904e-07
4.00777e+15	3.38727e-08	9196256044682864	8.71161e-07
3999260227831960	3.48811e-08	9179736719429876	8.61274e-07
3.99079e+15	3.67761e-08	9163217394176890	8.49396e-07
3982350036593770	3.78507e-08	9146698068923904	8.35704e-07
3.97395e+15	3.88476e-08	9130178743670918	8.20389e-07
3.96558e+15	3.78163e-08	9113659418417932	8.03655e-07
3.95725e+15	3.76486e-08	9097140093164944	7.85713e-07
3.94896e+15	3.85101e-08	9080620767911960	7.66771e-07
3.94069e+15	3.92092e-08	9064101442658972	7.47033e-07
3932466737596771	3.91294e-08	9047582117405986	7.26694e-07
3924274098560110	3.95764e-08	9031062792153000	7.05936e-07
3916115524550630	3.85482e-08	9014543466900014	6.84928e-07
3.90799e+15	3.74001e-08	8998024141647027	6.63823e-07
3899899725277128	3.62324e-08	8981504816394041	6.42755e-07
3.89184e+15	3.71085e-08	8964985491141054	6.21843e-07
3.88382e+15	3.66354e-08	8948466165888067	6.01191e-07
3.87583e+15	3.54039e-08	8931946840635081	5.80884e-07
3.86787e+15	3.51182e-08	8915427515382095	5.60995e-07
3.85994e+15	3.41862e-08	8898908190129108	5.41582e-07
3852048194905630	3.21181e-08	8882388864876122	5.22691e-07
3.84419e+15	3.05792e-08	8865869539623136	5.04357e-07
3.83636e+15	2.9487e-08	8849350214370150	4.86606e-07
3.82856e+15	3.01981e-08	8832830889117163	4.69454e-07
3820794254176173	3.11789e-08	8816311563864177	4.52911e-07
3813059852851929	3.11337e-08	8799792238611191	4.36982e-07
3.80536e+15	3.07595e-08	8783272913358204	4.21663e-07
3.79768e+15	3.01623e-08	8766753588105218	4.06951e-07
3.79004e+15	3.10714e-08	8750234262852232	3.92835e-07
3782432866082034	2.94344e-08	8733714937599245	3.79304e-07
3774852840298303	2.97072e-08	8717195612346258	3.66344e-07
3.7673e+15	3.17035e-08	8700676287093272	3.53938e-07
3.75978e+15	3.0322e-08	8684156961840286	3.42071e-07
3752293958782576	2.93745e-08	8667637636587299	3.30724e-07
3.74483e+15	2.80453e-08	8651118311334313	3.19879e-07
3737403903390581	2.69489e-08	8634598986081327	3.09518e-07
3730003103581887	2.57315e-08	8618079660828340	2.99621e-07
3722631555946350	2.42295e-08	8601560335575354	2.90172e-07
3715289087394187	2.43086e-08	8585041010322368	2.81151e-07
3.70798e+15	2.16832e-08	8568521685069382	2.72541e-07
3.70069e+15	2.05117e-08	8552002359816395	2.64324e-07
3.69343e+15	1.86716e-08	8535483034563409	2.56485e-07
3.68621e+15	1.63247e-08	8518963709310423	2.49006e-07
3.67901e+15	1.68226e-08	8502444384057436	2.41873e-07
3.67184e+15	1.77443e-08	8485925058804449	2.3507e-07
3664691765192321	1.92343e-08	8469405733551463	2.28584e-07
3.65758e+15	1.7093e-08	8452886408298476	2.22401e-07
3650487533544289	1.46665e-08	8436367083045490	2.16508e-07
3.64343e+15	1.227e-08	8419847757792504	2.10893e-07
3.63639e+15	1.11101e-08	8403328432539518	2.05544e-07
3.62939e+15	1.26537e-08	8386809107286531	2.00451e-07
3622406860209333	1.28888e-08	8370289782033545	1.95603e-07
3615454063932539	1.25834e-08	8353770456780559	1.90991e-07
3.60853e+15	1.33367e-08	8337251131527572	1.86606e-07
3.60163e+15	1.25938e-08	8320731806274586	1.82438e-07
3.59475e+15	1.17104e-08	8304212481021600	1.78482e-07
3587907747254958	9.98336e-09	8287693155768613	1.74728e-07
3.58109e+15	8.81923e-09	8271173830515627	1.7117e-07
3.57429e+15	8.70406e-09	8254654505262640	1.67802e-07
3.56752e+15	9.05158e-09	8238135180009654	1.64619e-07
3560778010035639	7.71223e-09	8221615854756667	1.61614e-07
3554059560960100	5.75957e-09	8205096529503681	1.58784e-07
3.54737e+15	5.78785e-09	8188577204250695	1.56123e-07
3540698434791077	5.28236e-09	8172057878997708	1.53628e-07
3534055473374959	3.77674e-09	8155538553744722	1.51296e-07
3.52744e+15	4.02256e-09	8139019228491736	1.49124e-07
3520844051044585	2.66406e-09	8122499903238750	1.47109e-07
3.51428e+15	2.22385e-09	8105980577985763	1.4525e-07
3.50773e+15	3.53992e-09	8089461252732777	1.43544e-07
3501211091652143	3.93564e-09	8072941927479791	1.41991e-07
3494715338235349	3.52151e-09	8056422602226804	1.40591e-07
3488243643164543	2.83435e-09	8039903276973818	1.39342e-07
3.4818e+15	1.53135e-09	8023383951720831	1.38247e-07
3.47537e+15	2.24047e-10	8006864626467845	1.37306e-07
3.46897e+15	7.7203e-10	7990345301214858	1.36519e-07
3.46259e+15	7.03191e-10	7973825975961872	1.35891e-07
3456241407906152	1.56974e-09	7957306650708886	1.35422e-07
3.44991e+15	1.31313e-10	7940787325455899	1.35117e-07
3443604327804119	-2.25495e-10	7924268000202913	1.34979e-07
3437320378300827	-7.5293e-10	7907748674949927	1.35014e-07
3.43106e+15	-1.83046e-09	7891229349696940	1.35226e-07
3424821031470642	-1.35566e-09	7874710024443954	1.35621e-07
3418605385315523	-1.35539e-09	7858190699190968	1.36207e-07
3412412259617487	-1.57358e-10	7841671373937982	1.36992e-07
3406241532204074	7.74711e-10	7825152048684995	1.37983e-07
3.40009e+15	2.93955e-10	7808632723432009	1.39191e-07
3393966787943879	5.21111e-10	7792113398179022	1.40626e-07
3.38786e+15	-1.32018e-09	7775594072926036	1.423e-07
3.38178e+15	1.58439e-09	7759074747673049	1.44226e-07
3375719654675364	2.09948e-09	7742555422420063	1.46417e-07
3369680800194728	4.21644e-09	7726036097167076	1.48888e-07
3.36366e+15	5.08913e-09	7709516771914090	1.51655e-07
3357667677912394	6.36789e-09	7692997446661104	1.54735e-07
3351693180264863	8.14755e-09	7676478121408118	1.58147e-07
3345739906410041	9.17167e-09	7659958796155131	1.61907e-07
3.33981e+15	8.89995e-09	7643439470902145	1.66037e-07
3.3339e+15	1.00131e-08	7626920145649159	1.70555e-07
3328006302665818	9.40836e-09	7610400820396172	1.7548e-07
3322136803013850	9.24697e-09	7593881495143186	1.80831e-07
3316287970614178	8.4975e-09	7577362169890200	1.86626e-07
3310459696500620	7.73573e-09	7560842844637213	1.92877e-07
3304651872471672	6.40662e-09	7544323519384227	1.99596e-07
3298864391083806	7.20413e-09	7527804194131240	2.06787e-07
3293097145644848	6.14268e-09	7511284868878254	2.14449e-07
3287350030207422	6.16765e-09	7494765543625267	2.22568e-07
3281622939562462	3.98399e-09	7478246218372281	2.31121e-07
3275915769232788	4.81928e-09	7461726893119295	2.40067e-07
3.27023e+15	3.7518e-09	7445207567866308	2.49349e-07
3264560775231981	2.17498e-09	7428688242613322	2.58886e-07
3.25891e+15	4.07894e-09	7412168917360336	2.68576e-07
3253284226785584	5.2037e-09	7395649592107349	2.78286e-07
3.24768e+15	5.68175e-09	7379130266854363	2.8786e-07
3242085313784601	6.0044e-09	7362610941601377	2.97115e-07
3236514720461947	5.12832e-09	7346091616348391	3.05843e-07
3.23096e+15	4.3853e-09	7329572291095404	3.13824e-07
3225430765939817	3.36875e-09	7313052965842418	3.20828e-07
3.21992e+15	3.72964e-09	7296533640589431	3.26633e-07
3214422469810329	3.26734e-09	7280014315336445	3.31034e-07
3208946451974196	2.9397e-10	7263494990083458	3.33861e-07
3203489060049070	1.46635e-09	7246975664830472	3.34994e-07
3.19805e+15	-7.90537e-10	7230456339577486	3.34367e-07
3.19263e+15	-4.13541e-09	7213937014324499	3.3198e-07
3.18723e+15	-5.06662e-09	7197417689071513	3.27895e-07
3181843863697387	-5.26105e-09	7180898363818527	3.22232e-07
3.17648e+15	-7.27895e-09	7164379038565540	3.15161e-07
3.17113e+15	-8.23841e-09	7147859713312554	3.06883e-07
3.1658e+15	-9.29505e-09	7131340388059568	2.9762e-07
3160489206894049	-7.64204e-09	7114821062806581	2.87601e-07
3155195255123707	-8.41881e-09	7098301737553595	2.77046e-07
3.14992e+15	-4.63291e-09	7081782412300609	2.66161e-07
3144660379480556	-3.48435e-09	7065263087047622	2.55129e-07
3139419278848088	-1.1117e-09	7048743761794636	2.44107e-07
3.1342e+15	-6.44454e-11	7032224436541649	2.33225e-07
3.12899e+15	5.01843e-10	7015705111288663	2.22586e-07
3.1238e+15	1.81169e-09	6999185786035677	2.12268e-07
3.11863e+15	4.63268e-09	6982666460782690	2.0233e-07
3113473664973311	5.60447e-09	6966147135529703	1.9281e-07
3108335919651573	6.05084e-09	6949627810276718	1.83733e-07
3103215102650499	3.6546e-09	6933108485023731	1.75108e-07
3.09811e+15	4.03031e-09	6916589159770744	1.66938e-07
3093023920047378	1.14722e-09	6900069834517759	1.59217e-07
3.08795e+15	7.37597e-10	6883550509264772	1.51932e-07
3.0829e+15	-2.46574e-09	6867031184011785	1.45069e-07
3077862038086361	-3.26022e-09	6850511858758800	1.3861e-07
3.07284e+15	-4.27591e-09	6833992533505813	1.32534e-07
3067836428841780	-6.81812e-09	6817473208252827	1.26822e-07
3.06285e+15	-6.7724e-09	6800953882999840	1.21451e-07
3.05788e+15	-3.74481e-09	6784434557746853	1.16402e-07
3.05292e+15	-3.98935e-09	6767915232493868	1.11655e-07
3047979882376785	-1.21443e-09	6751395907240881	1.07189e-07
3043055843794593	1.14883e-09	6734876581987894	1.02987e-07
3.03815e+15	4.06242e-09	6718357256734909	9.90307e-08
3033255341882211	5.02898e-09	6701837931481922	9.53034e-08
3028378725576934	7.65849e-09	6685318606228935	9.17896e-08
3023517764540695	1.00191e-08	6668799280975950	8.84749e-08
3018672383507777	8.99803e-09	6652279955722963	8.53454e-08
3013842507694165	6.58145e-09	6635760630469976	8.23887e-08
3009028062793695	5.98248e-09	6619241305216991	7.95929e-08
3.00423e+15	2.53538e-09	6602721979964004	7.69472e-08
2.99945e+15	4.01228e-10	6586202654711017	7.44413e-08
2.99468e+15	1.75021e-10	6569683329458031	7.2066e-08
2.98992e+15	-9.46964e-10	6553164004205044	6.98125e-08
2.98518e+15	-8.81388e-10	6536644678952059	6.76729e-08
2980461340678565	1.03647e-10	6520125353699072	6.56396e-08
2.97575e+15	4.93726e-10	6503606028446085	6.37058e-08
2.97106e+15	-2.16614e-09	6487086703193100	6.18652e-08
2.96638e+15	-4.27693e-10	6470567377940113	6.01118e-08
2.96172e+15	1.19366e-09	6454048052687126	5.84402e-08
2957066824660680	3.7808e-09	6437528727434141	5.68453e-08
2.95243e+15	5.5888e-09	6421009402181154	5.53224e-08
2947811529434825	7.07233e-09	6404490076928167	5.38672e-08
2943205573920083	5.13643e-09	6387970751675182	5.24755e-08
2938613989561393	6.06851e-09	6371451426422195	5.11438e-08
2934036709203821	5.95105e-09	6354932101169208	4.98683e-08
2.92947e+15	2.71954e-09	6338412775916222	4.8646e-08
2.92492e+15	3.82107e-09	6321893450663235	4.74739e-08
2920390026835431	5.37073e-09	6305374125410249	4.63489e-08
2.91587e+15	6.93095e-09	6288854800157263	4.52687e-08
2911362546072416	7.98752e-09	6272335474904276	4.42307e-08
2.90687e+15	7.37538e-09	6255816149651291	4.32326e-08
2902390704636137	6.96958e-09	6239296824398304	4.22724e-08
2.89793e+15	1.08053e-08	6222777499145317	4.13479e-08
2.89347e+15	1.0809e-08	6206258173892332	4.04574e-08
2.88904e+15	5.46658e-09	6189738848639345	3.95992e-08
2.88461e+15	3.93999e-09	6173219523386358	3.87715e-08
2880201173255127	4.19228e-09	6156700198133373	3.79729e-08
2.8758e+15	-1.33359e-10	6140180872880386	3.72019e-08
2871420072117154	1.3081e-09	6123661547627399	3.64572e-08
2.86705e+15	2.06074e-09	6107142222374413	3.57375e-08
2.86269e+15	3.53935e-09	6090622897121426	3.50416e-08
2.85835e+15	2.66805e-09	6074103571868440	3.43685e-08
2854017526225535	5.65497e-09	6057584246615454	3.3717e-08
2849699799256964	5.56568e-09	6041064921362467	3.30861e-08
2.8454e+15	6.03581e-09	6024545596109480	3.2475e-08
2.8411e+15	5.52653e-09	6008026270856495	3.18828e-08
2836824649561526	3.94369e-09	5991506945603508	3.13085e-08
2.83256e+15	7.5246e-09	5974987620350521	3.07516e-08
2.82831e+15	8.44904e-09	5958468295097536	3.0211e-08
2.82407e+15	7.12047e-09	5941948969844549	2.96863e-08
2.81984e+15	6.79467e-09	5925429644591564	2.91768e-08
2815622671612635	5.92217e-09	5908910319338577	2.86817e-08
2811420249714706	6.14736e-09	5892390994085590	2.82005e-08
2.80723e+15	5.0039e-09	5875871668832604	2.77327e-08
2803052927542936	4.34305e-09	5859352343579617	2.72777e-08
2798887915763526	2.11828e-09	5842833018326631	2.6835e-08
2794735263069515	3.84572e-09	5826313693073645	2.64041e-08
2.79059e+15	8.3513e-09	5809794367820658	2.59846e-08
2.78647e+15	9.44161e-09	5793275042567671	2.5576e-08
2782350911829916	1.38168e-08	5776755717314686	2.51779e-08
2778247149423087	1.54518e-08	5760236392061699	2.479e-08
2.77416e+15	1.49801e-08	5743717066808712	2.44118e-08
2770075834277725	1.67459e-08	5727197741555727	2.4043e-08
2.76601e+15	1.77982e-08	5710678416302740	2.36833e-08
2761952444734389	1.47753e-08	5694159091049753	2.33323e-08
2.75791e+15	1.31039e-08	5677639765796768	2.29897e-08
2753876560393060	1.39012e-08	5661120440543781	2.26553e-08
2.74986e+15	1.40672e-08	5644601115290795	2.23286e-08
2.74585e+15	8.24953e-09	5628081790037808	2.20096e-08
2.74185e+15	2.54662e-09	5611562464784822	2.16979e-08
2.73787e+15	-2.74367e-09	5595043139531836	2.13933e-08
2.73389e+15	-5.51316e-09	5578523814278849	2.10955e-08
2729929807693990	-9.24562e-09	5562004489025862	2.08043e-08
2.72598e+15	-1.37845e-08	5545485163772877	2.05196e-08
2722039837151522	-1.34594e-08	5528965838519890	2.0241e-08
2.71811e+15	-1.52414e-08	5512446513266903	1.99684e-08
2.7142e+15	-1.50076e-08	5495927188013918	1.97017e-08
2.71029e+15	-1.54697e-08	5479407862760931	1.94405e-08
2.7064e+15	-1.68307e-08	5462888537507944	1.91849e-08
2702513009051439	-1.34001e-08	5446369212254959	1.89345e-08
2.69864e+15	-1.36711e-08	5429849887001972	1.86892e-08
2694780496865312	-8.9544e-09	5413330561748985	1.84489e-08
2.69093e+15	-4.67831e-09	5396811236495999	1.82135e-08
2.68709e+15	-1.05568e-08	5380291911243013	1.79827e-08
2683264340895802	-5.13734e-09	5363772585990026	1.77564e-08
2.67945e+15	-1.2275e-08	5347253260737040	1.75346e-08
2675641430836439	-1.14161e-08	5330733935484053	1.73171e-08
2.67185e+15	-1.30699e-08	5314214610231068	1.71037e-08
2668061710069197	-6.16263e-09	5297695284978081	1.68944e-08
2.66429e+15	-1.89163e-11	5281175959725094	1.6689e-08
2660524812583126	-2.13761e-09	5264656634472109	1.64875e-08
2.65677e+15	-1.44679e-09	5248137309219122	1.62896e-08
2653030376491342	-2.2029e-09	5231617983966135	1.60954e-08
2.6493e+15	-6.28822e-09	5215098658713150	1.59047e-08
2.64558e+15	2.39807e-09	5198579333460163	1.57175e-08
2.64187e+15	-2.32767e-09	5182060008207176	1.55336e-08
2638167461216881	2.36367e-09	5165540682954190	1.53529e-08
2.63448e+15	1.56995e-09	5149021357701204	1.51754e-08
2630798278364320	4.10742e-09	5132502032448217	1.5001e-08
2.62713e+15	1.00802e-09	5115982707195231	1.48296e-08
2623470149455227	5.60024e-10	5099463381942244	1.46611e-08
2619821373169476	2.72739e-09	5082944056689258	1.44955e-08
2616182732373407	-3.78834e-09	5066424731436272	1.43327e-08
2612554184894387	2.94459e-10	5049905406183285	1.41725e-08
2.60894e+15	8.05597e-10	5033386080930300	1.40151e-08
2605327202363559	-2.68284e-09	5016866755677313	1.38602e-08
2601728684128250	-1.64931e-09	5000347430424326	1.37078e-08
2.59814e+15	-5.4951e-09	4983828105171341	1.35579e-08
2594561387477759	-6.85005e-09	4967308779918354	1.34104e-08
2.59099e+15	-4.15742e-09	4950789454665367	1.32653e-08
2587433471578095	-8.60479e-09	4934270129412381	1.31224e-08
2.58388e+15	-1.32034e-08	4917750804159395	1.29818e-08
2.58034e+15	-1.61008e-08	4901231478906408	1.28434e-08
2.57681e+15	-1.52325e-08	4884712153653422	1.27071e-08
2573294490859089	-2.28946e-08	4868192828400435	1.25729e-08
2.56978e+15	-1.90137e-08	4851673503147449	1.24407e-08
2.56628e+15	-1.59448e-08	4835154177894463	1.23105e-08
2562791248039256	-1.87472e-08	4818634852641476	1.21823e-08
2.55931e+15	-2.28676e-08	4802115527388489	1.2056e-08
2555836590649733	-2.0639e-08	4785596202135504	1.19315e-08
2552373397437470	-2.40332e-08	4769076876882517	1.18089e-08
2548919576872602	-2.16414e-08	4752557551629530	1.16881e-08
2.54548e+15	-2.71546e-08	4736038226376545	1.1569e-08
2542039901901286	-2.00708e-08	4719518901123558	1.14516e-08
2538613972114357	-1.66287e-08	4702999575870572	1.13359e-08
2535197264211108	-1.59225e-08	4686480250617586	1.12218e-08
2.53179e+15	-2.08003e-08	4669960925364599	1.11093e-08
2528391365515239	-1.66959e-08	4653441600111613	1.09984e-08
2525002100950205	-1.71111e-08	4636922274858626	1.0889e-08
2.52162e+15	-8.11615e-09	4620402949605640	1.07812e-08
2.51825e+15	-1.22686e-08	4603883624352654	1.06748e-08
2.51489e+15	-1.17805e-08	4587364299099668	1.05699e-08
2511535423078471	-6.59216e-09	4570844973846680	1.04663e-08
2508191168187554	-4.10589e-09	4554325648593694	1.03642e-08
2504855807591560	-1.23148e-08	4537806323340708	1.02634e-08
2.50153e+15	-1.28137e-08	4521286998087722	1.0164e-08
2.49821e+15	-1.08763e-08	4504767672834736	1.00658e-08
2494902738157421	-1.35461e-08	4488248347581748	9.96899e-09
2.4916e+15	-1.31118e-08	4471729022328762	9.87339e-09
2488311185348551	-1.85375e-08	4455209697075776	9.77902e-09
2485028452914054	-1.77328e-08	4438690371822790	9.68587e-09
2481754370630900	-1.62066e-08	4422171046569804	9.5939e-09
2478488904353754	-1.8139e-08	4405651721316818	9.50309e-09
2.47523e+15	-2.81444e-08	4389132396063830	9.41342e-09
2471983684132353	-2.56362e-08	4372613070810846	9.32488e-09
2468743862790109	-2.09146e-08	4356093745557858	9.23743e-09
2465512522655567	-2.5267e-08	4339574420304872	9.15106e-09
2462289630469089	-3.25683e-08	4323055095051886	9.06575e-09
2.45908e+15	-2.98796e-08	4306535769798900	8.98148e-09
2455869057769039	-3.2021e-08	4290016444545912	8.89823e-09
2452671311600069	-1.54824e-08	4273497119292926	8.81598e-09
2.44948e+15	-1.03332e-08	4256977794039940	8.73471e-09
2446300736764744	-5.72372e-09	4240458468786952	8.65441e-09
2.44313e+15	-5.05506e-10	4223939143533968	8.57506e-09
2439963170089188	1.31225e-08	4207419818280980	8.49664e-09
2.43681e+15	1.61669e-08	4190900493027994	8.41914e-09
2.43366e+15	6.35644e-09	4174381167775008	8.34254e-09
2430518151366262	-7.4374e-10	4157861842522022	8.26682e-09
2427386040346460	5.01665e-11	4141342517269034	8.19197e-09
2.42426e+15	-1.87658e-09	4124823192016050	8.11797e-09
2.42115e+15	3.59815e-09	4108303866763062	8.04481e-09
2418037955467077	-7.77579e-09	4091784541510076	7.97247e-09
2414937906806222	-2.12527e-08	4075265216257090	7.90095e-09
2.41185e+15	-3.0294e-08	4058745891004104	7.83022e-09
2.40876e+15	-2.36294e-08	4042226565751118	7.76027e-09
2.40569e+15	-3.74662e-08	4025707240498130	7.6911e-09
2.40262e+15	-4.26876e-08	4009187915245144	7.62268e-09
2399556136699176	-3.83129e-08	3992668589992158	7.555e-09
2.3965e+15	-2.52199e-08	3976149264739172	7.48806e-09
2393458154140855	-2.88714e-08	3959629939486184	7.42184e-09
2390420770696514	-2.76751e-08	3943110614233200	7.35632e-09
2387391086576493	-3.16562e-08	3926591288980212	7.29151e-09
2384369072542852	-2.41333e-08	3910071963727226	7.22737e-09
2.38135e+15	-2.44365e-08	3893552638474240	7.16391e-09
2378347938521279	-1.01458e-08	3877033313221254	7.10112e-09
2375348760793005	-2.93618e-08	3860513987968266	7.03897e-09
2.37236e+15	-2.32947e-08	3843994662715282	6.97747e-09
2369373040640067	-2.44361e-08	3827475337462294	6.91661e-09
2366396441342780	-2.12062e-08	3810956012209308	6.85636e-09
2.36343e+15	-1.83094e-08	3794436686956322	6.79672e-09
2.36047e+15	-1.24195e-08	3777917361703334	6.73769e-09
2357511348321468	-1.15595e-08	3761398036450350	6.67925e-09
2354564459136066	-6.38545e-09	3744878711197362	6.6214e-09
2351624927976096	-2.5706e-08	3728359385944376	6.56411e-09
2348692727317772	-2.34688e-08	3711840060691390	6.5074e-09
2345767829774412	-4.14979e-08	3695320735438404	6.45124e-09
2.34285e+15	-2.94352e-08	3678801410185416	6.39563e-09
2339939835166277	-3.49015e-08	3662282084932432	6.34056e-09
2337036684006021	-3.24176e-08	3645762759679444	6.28603e-09
2.33414e+15	-3.48824e-08	3629243434426458	6.23201e-09
2.33125e+15	-5.72792e-08	3612724109173472	6.17851e-09
2328370293336036	-5.60641e-08	3596204783920486	6.12552e-09
2325495762109695	-6.12958e-08	3579685458667498	6.07304e-09
2322628319739646	-8.95345e-08	3563166133414512	6.02104e-09
2.31977e+15	-8.01626e-08	3546646808161526	5.96953e-09
2.31691e+15	-7.71766e-08	3530127482908540	5.9185e-09
2.31407e+15	-7.24338e-08	3513608157655554	5.86794e-09
2311228916943378	-7.94539e-08	3497088832402566	5.81784e-09
2308396528564771	-7.89539e-08	3480569507149582	5.76821e-09
2.30557e+15	-7.05383e-08	3464050181896594	5.71902e-09
2.30275e+15	-6.87279e-08	3447530856643608	5.67028e-09
2.29994e+15	-4.61751e-08	3431011531390622	5.62197e-09
2297136057693723	-4.4743e-08	3414492206137636	5.5741e-09
2294338084420040	-3.41579e-08	3397972880884648	5.52665e-09
2291546918867218	-1.23929e-08	3381453555631664	5.47962e-09
2.28876e+15	-6.46111e-09	3364934230378676	5.43301e-09
2.28598e+15	-1.03952e-08	3348414905125690	5.3868e-09
2283214020980428	-1.34908e-09	3331895579872704	5.341e-09
2280449839356965	2.38156e-09	3315376254619716	5.29559e-09
2.27769e+15	-5.20665e-09	3298856929366730	5.25057e-09
2274941506411658	-1.50746e-08	3282337604113744	5.20593e-09
2272197306765806	-1.894e-08	3265818278860758	5.16167e-09
2.26946e+15	-2.9071e-08	3249298953607770	5.11779e-09
2.26673e+15	-3.47895e-08	3232779628354786	5.07428e-09
2264004287630833	-3.89916e-08	3216260303101798	5.03113e-09
2.26129e+15	-4.67691e-08	3199740977848814	4.98834e-09
2.25858e+15	-5.01031e-08	3183221652595826	4.9459e-09
2.25587e+15	-4.45013e-08	3166702327342840	4.90381e-09
2.25317e+15	-4.35056e-08	3150183002089854	4.86206e-09
2.25048e+15	-5.41992e-08	3133663676836868	4.82066e-09
2247794233065457	-4.30868e-08	3117144351583880	4.77958e-09
2.24512e+15	-4.98834e-08	3100625026330894	4.73884e-09
2242442342034349	-3.60576e-08	3084105701077908	4.69843e-09
2.23978e+15	-3.40534e-08	3067586375824922	4.65833e-09
2237115875663721	-2.60732e-08	3051067050571936	4.61855e-09
2.23446e+15	-3.02508e-08	3034547725318948	4.57908e-09
2.23181e+15	-2.13639e-08	3018028400065962	4.53992e-09
2.22917e+15	-2.19307e-08	3001509074812976	4.50107e-09
2.22654e+15	-2.43773e-08	2984989749559990	4.46251e-09
2.22391e+15	-3.45202e-08	2968470424307002	4.42425e-09
2.22129e+15	-2.5355e-08	2951951099054018	4.38628e-09
2.21867e+15	-3.85543e-08	2935431773801030	4.3486e-09
2.21606e+15	-3.95092e-08	2918912448548044	4.3112e-09
2.21346e+15	-4.03902e-08	2902393123295058	4.27409e-09
2.21086e+15	-1.11565e-08	2885873798042072	4.23724e-09
2.20827e+15	-4.14744e-09	2869354472789086	4.20068e-09
2.20568e+15	-2.10477e-08	2852835147536098	4.16438e-09
2203101248314448	-2.75341e-08	2836315822283112	4.12834e-09
2.20053e+15	-1.70881e-10	2819796497030126	4.09257e-09
2.19796e+15	-3.27413e-08	2803277171777140	4.05706e-09
2.1954e+15	-9.14912e-09	2786757846524152	4.0218e-09
2.19284e+15	5.4796e-10	2770238521271168	3.9868e-09
2.19029e+15	8.87494e-09	2753719196018180	3.95204e-09
2.18775e+15	1.84189e-08	2737199870765194	3.91753e-09
2.18521e+15	2.20894e-08	2720680545512208	3.88326e-09
2182678525270977	-3.48559e-08	2704161220259222	3.84923e-09
2.18015e+15	-3.11099e-08	2687641895006234	3.81543e-09
2.17763e+15	-1.04252e-08	2671122569753250	3.78187e-09
2175117283266574	-2.5284e-08	2654603244500262	3.74853e-09
2.17261e+15	-5.20452e-08	2638083919247276	3.71543e-09
2.17011e+15	-2.7795e-08	2621564593994290	3.68254e-09
2167608247766229	-4.73269e-08	2605045268741304	3.64988e-09
2.16512e+15	-5.69196e-08	2588525943488318	3.61744e-09
2.16263e+15	-4.72654e-08	2572006618235330	3.58521e-09
2.16015e+15	-5.1401e-08	2555487292982344	3.55319e-09
2.15768e+15	-8.18037e-08	2538967967729358	3.52138e-09
2155207742916308	-5.44903e-08	2522448642476372	3.48978e-09
2.15274e+15	-7.62023e-08	2505929317223384	3.45839e-09
2.15029e+15	-7.23286e-08	2489409991970400	3.42719e-09
2.14784e+15	-5.72242e-08	2472890666717412	3.39619e-09
2.14539e+15	-5.75668e-08	2456371341464426	3.36539e-09
2.14295e+15	-4.43006e-08	2439852016211440	3.33479e-09
2.14051e+15	-3.917e-08	2423332690958454	3.30437e-09
2.13808e+15	-4.14543e-08	2406813365705466	3.27415e-09
2.13566e+15	-3.92835e-08	2390294040452480	3.24411e-09
2.13324e+15	-2.36723e-08	2373774715199494	3.21425e-09
2.13083e+15	-1.43166e-08	2357255389946508	3.18458e-09
2.12842e+15	-1.24511e-08	2340736064693522	3.15508e-09
2.12602e+15	-2.42239e-09	2324216739440534	3.12577e-09
2.12362e+15	-7.57073e-09	2307697414187550	3.09662e-09
2.12123e+15	-1.59403e-08	2291178088934562	3.06765e-09
2118843157827731	-3.86255e-08	2274658763681576	3.03885e-09
2.11646e+15	-2.9519e-08	2258139438428590	3.01022e-09
2.11409e+15	-4.20523e-08	2241620113175604	2.98175e-09
2.11172e+15	-4.2127e-08	2225100787922616	2.95345e-09
2.10935e+15	-5.35544e-08	2208581462669632	2.92531e-09
2.10699e+15	-5.45612e-08	2192062137416644	2.89733e-09
2104638622691456	-3.63351e-08	2175542812163658	2.86951e-09
2102289695657202	0	2159023486910672	2.84184e-09
2.09995e+15	0	2142504161657686	2.81432e-09
2.09761e+15	0	2125984836404698	2.78696e-09
2.09527e+15	0	2109465511151712	2.75974e-09
2.09295e+15	0	2.09295e+15	2.73268e-09

## Sheet: ED_Fig5c_RespFunc_vs_omega
Red._angular_frequency_dimensionless	Red._Response_Function_\chi''_from_2osc_model_fit_dimensionless	Red._Response_Function_\chi'_from_Kramers_Kronig_dimensionless	Red._Response_Function_\chi'_from_2osc_model_fit_dimensionless
2.9885	0.0430878	-0.903361	-0.903361
2.95454	0.0450348	-0.928701	-0.928701
2.92135	0.0470594	-0.954581	-0.954581
2.88889	0.0491647	-0.981014	-0.981014
2.85714	0.0513538	-1.00801	-1.00801
2.82608	0.0536302	-1.03559	-1.03559
2.7957	0.0559975	-1.06375	-1.06375
2.76596	0.0584594	-1.09253	-1.09253
2.73684	0.0610198	-1.12192	-1.12192
2.70833	0.0636829	-1.15195	-1.15195
2.68041	0.0664529	-1.18263	-1.18263
2.65306	0.0693344	-1.21399	-1.21399
2.62626	0.0723321	-1.24602	-1.24602
2.6	0.0754511	-1.27876	-1.27876
2.57426	0.0786965	-1.31222	-1.31222
2.54902	0.082074	-1.34642	-1.34642
2.52427	0.0855892	-1.38138	-1.38138
2.5	0.0892484	-1.41712	-1.41712
2.47619	0.093058	-1.45366	-1.45366
2.45283	0.0970248	-1.49103	-1.49103
2.4299	0.101156	-1.52924	-1.52924
2.40741	0.105459	-1.56833	-1.56833
2.38532	0.109941	-1.60831	-1.60831
2.36363	0.114612	-1.64921	-1.64921
2.34234	0.11948	-1.69106	-1.69106
2.32143	0.124555	-1.73389	-1.73389
2.30088	0.129845	-1.77773	-1.77773
2.2807	0.135363	-1.8226	-1.8226
2.26087	0.141119	-1.86854	-1.86854
2.24138	0.147124	-1.91558	-1.91558
2.22222	0.153391	-1.96376	-1.96376
2.20339	0.159934	-2.01312	-2.01312
2.18487	0.166766	-2.06368	-2.06368
2.16666	0.173903	-2.11549	-2.11549
2.14876	0.181359	-2.1686	-2.1686
2.13115	0.189153	-2.22304	-2.22304
2.11382	0.197301	-2.27886	-2.27886
2.09677	0.205823	-2.33611	-2.33611
2.08	0.214739	-2.39484	-2.39484
2.06349	0.224071	-2.4551	-2.4551
2.04724	0.233841	-2.51694	-2.51694
2.03125	0.244075	-2.58042	-2.58042
2.0155	0.254799	-2.6456	-2.6456
2	0.26604	-2.71255	-2.71255
1.98473	0.27783	-2.78132	-2.78132
1.9697	0.290199	-2.852	-2.852
1.95489	0.303184	-2.92465	-2.92465
1.9403	0.31682	-2.99935	-2.99935
1.92592	0.331148	-3.07618	-3.07618
1.91176	0.346211	-3.15523	-3.15523
1.89781	0.362055	-3.23659	-3.23659
1.88406	0.378729	-3.32034	-3.32034
1.8705	0.396286	-3.4066	-3.4066
1.85714	0.414786	-3.49547	-3.49547
1.84397	0.434289	-3.58706	-3.58706
1.83098	0.454864	-3.68148	-3.68148
1.81818	0.476584	-3.77887	-3.77887
1.80555	0.499527	-3.87936	-3.87936
1.7931	0.52378	-3.98308	-3.98308
1.78082	0.549437	-4.09019	-4.09019
1.76871	0.576598	-4.20085	-4.20085
1.75676	0.605374	-4.31522	-4.31522
1.74497	0.635887	-4.43347	-4.43347
1.73333	0.668267	-4.55581	-4.55581
1.72185	0.70266	-4.68243	-4.68243
1.71052	0.739222	-4.81354	-4.81354
1.69935	0.778128	-4.94939	-4.94939
1.68831	0.819567	-5.0902	-5.0902
1.67742	0.863749	-5.23624	-5.23624
1.66667	0.910904	-5.38778	-5.38778
1.65605	0.961287	-5.54513	-5.54513
1.64557	1.01518	-5.70861	-5.70861
1.63522	1.07289	-5.87854	-5.87854
1.625	1.13477	-6.05529	-6.05529
1.61491	1.20121	-6.23924	-6.23924
1.60494	1.27262	-6.43082	-6.43082
1.59509	1.3495	-6.63047	-6.63047
1.58536	1.43236	-6.83865	-6.83865
1.57576	1.52182	-7.05588	-7.05588
1.56626	1.61855	-7.28269	-7.28269
1.55688	1.72331	-7.51967	-7.51967
1.54762	1.83694	-7.76743	-7.76743
1.53846	1.96042	-8.02662	-8.02662
1.52941	2.09484	-8.29795	-8.29795
1.52047	2.24145	-8.58216	-8.58216
1.51163	2.40167	-8.88001	-8.88001
1.50289	2.57712	-9.19233	-9.19233
1.49425	2.76964	-9.51997	-9.51997
1.48571	2.98138	-9.86379	-9.86379
1.47727	3.21476	-10.2247	-10.2247
1.46893	3.47262	-10.6035	-10.6035
1.46067	3.75822	-11.0012	-11.0012
1.45251	4.07532	-11.4184	-11.4184
1.44444	4.42831	-11.8559	-11.8559
1.43646	4.82227	-12.3141	-12.3141
1.42857	5.26313	-12.7931	-12.7931
1.42076	5.75776	-13.2927	-13.2927
1.41304	6.31417	-13.812	-13.812
1.4054	6.94166	-14.349	-14.349
1.39785	7.65097	-14.9008	-14.9008
1.39037	8.45446	-15.4624	-15.4624
1.38298	9.36621	-16.0265	-16.0265
1.37566	10.402	-16.5825	-16.5825
1.36842	11.5792	-17.1153	-17.1153
1.36126	12.9161	-17.6041	-17.6041
1.35417	14.431	-18.0204	-18.0204
1.34715	16.1403	-18.3262	-18.3262
1.34021	18.0549	-18.4721	-18.4721
1.33333	20.1762	-18.3961	-18.3961
1.32653	22.4888	-18.0237	-18.0237
1.3198	24.9522	-17.2718	-17.2718
1.31313	27.4922	-16.0563	-16.0563
1.30653	29.9944	-14.3075	-14.3075
1.3	32.305	-11.9906	-11.9906
1.29353	34.2446	-9.12864	-9.12864
1.28713	35.6359	-5.81855	-5.81855
1.28079	36.3415	-2.22961	-2.22961
1.27451	36.2988	1.42048	1.42048
1.26829	35.5355	4.90728	4.90728
1.26213	34.1601	8.04284	8.04284
1.25604	32.3311	10.7043	10.7043
1.25	30.22	12.8407	12.8407
1.24402	27.9822	14.461	14.461
1.23809	25.7405	15.6145	15.6145
1.23223	23.5807	16.3704	16.3704
1.22641	21.5561	16.8026	16.8026
1.22066	19.6943	16.9804	16.9804
1.21495	18.0047	16.9642	16.9642
1.2093	16.4851	16.8034	16.8034
1.2037	15.1266	16.5376	16.5376
1.19816	13.9166	16.1974	16.1974
1.19266	12.8412	15.8063	15.8063
1.18721	11.8865	15.3817	15.3817
1.18182	11.0393	14.9366	14.9366
1.17647	10.2875	14.4805	14.4805
1.17117	9.62037	14.0201	14.0201
1.16592	9.0282	13.5604	13.5604
1.16071	8.50267	13.1045	13.1045
1.15555	8.03654	12.6547	12.6547
1.15044	7.62358	12.2124	12.2124
1.14537	7.25844	11.7783	11.7783
1.14035	6.93661	11.3528	11.3528
1.13537	6.65426	10.9356	10.9356
1.13043	6.40821	10.5267	10.5267
1.12554	6.19586	10.1256	10.1256
1.12069	6.01511	9.73182	9.73182
1.11588	5.86434	9.34471	9.34471
1.11111	5.74238	8.96371	8.96371
1.10638	5.64847	8.58823	8.58823
1.10169	5.58226	8.21774	8.21774
1.09705	5.54382	7.85178	7.85178
1.09244	5.53359	7.49003	7.49003
1.08787	5.55246	7.13232	7.13232
1.08333	5.60173	6.77875	6.77875
1.07884	5.68313	6.42973	6.42973
1.07438	5.79889	6.08609	6.08609
1.06996	5.95168	5.74923	5.74923
1.06557	6.14462	5.42126	5.42126
1.06122	6.38129	5.10528	5.10528
1.05691	6.66556	4.80558	4.80558
1.05263	7.00147	4.52803	4.52803
1.04839	7.39289	4.2804	4.2804
1.04418	7.84304	4.0728	4.0728
1.04	8.35373	3.91799	3.91799
1.03586	8.92429	3.83163	3.83163
1.03175	9.55013	3.8321	3.8321
1.02767	10.221	3.93977	3.93977
1.02362	10.9193	4.17536	4.17536
1.01961	11.6184	4.55704	4.55704
1.01562	12.2827	5.09644	5.09644
1.01167	12.8691	5.79389	5.79389
1.00775	13.332	6.63431	6.63431
1.00386	13.6301	7.5854	7.5854
0.999999	13.7342	8.5998	8.5998
0.996168	13.6338	9.62153	9.62153
0.992366	13.339	10.595	10.595
0.988592	12.8777	11.4738	11.4738
0.984848	12.2894	12.2264	12.2264
0.981131	11.6171	12.8377	12.8377
0.977443	10.9011	13.3072	13.3072
0.973782	10.1747	13.6445	13.6445
0.970148	9.46332	13.8657	13.8657
0.966542	8.78387	13.989	13.989
0.962962	8.14668	14.0329	14.0329
0.959409	7.55688	14.0141	14.0141
0.955882	7.01587	13.947	13.947
0.95238	6.52266	13.8437	13.8437
0.948904	6.07478	13.7141	13.7141
0.945454	5.66897	13.5658	13.5658
0.942028	5.30163	13.4049	13.4049
0.938627	4.96912	13.236	13.236
0.935251	4.66794	13.0628	13.0628
0.931899	4.39481	12.8878	12.8878
0.928571	4.14674	12.7131	12.7131
0.925266	3.92101	12.5402	12.5402
0.921985	3.71521	12.3701	12.3701
0.918727	3.52718	12.2035	12.2035
0.915492	3.35502	12.0409	12.0409
0.91228	3.19704	11.8828	11.8828
0.90909	3.05175	11.7292	11.7292
0.905923	2.91785	11.5802	11.5802
0.902777	2.79417	11.436	11.436
0.899653	2.67969	11.2963	11.2963
0.896551	2.57352	11.1613	11.1613
0.89347	2.47485	11.0307	11.0307
0.89041	2.38297	10.9044	10.9044
0.887371	2.29726	10.7823	10.7823
0.884353	2.21716	10.6643	10.6643
0.881355	2.14217	10.5501	10.5501
0.878378	2.07184	10.4397	10.4397
0.87542	2.00578	10.3329	10.3329
0.872483	1.94364	10.2295	10.2295
0.869565	1.88509	10.1294	10.1294
0.866666	1.82984	10.0325	10.0325
0.863787	1.77763	9.93862	9.93862
0.860926	1.72824	9.84763	9.84763
0.858085	1.68145	9.75941	9.75941
0.855262	1.63707	9.67385	9.67385
0.852458	1.59492	9.59083	9.59083
0.849673	1.55484	9.51025	9.51025
0.846905	1.5167	9.432	9.432
0.844155	1.48035	9.35599	9.35599
0.841423	1.44568	9.28213	9.28213
0.838709	1.41258	9.21032	9.21032
0.836012	1.38095	9.14048	9.14048
0.833333	1.35069	9.07254	9.07254
0.83067	1.32172	9.00641	9.00641
0.828025	1.29396	8.94203	8.94203
0.825396	1.26734	8.87933	8.87933
0.822784	1.24179	8.81824	8.81824
0.820189	1.21724	8.7587	8.7587
0.817609	1.19365	8.70065	8.70065
0.815046	1.17095	8.64404	8.64404
0.812499	1.14911	8.58882	8.58882
0.809968	1.12806	8.53492	8.53492
0.807453	1.10778	8.48232	8.48232
0.804953	1.08821	8.43095	8.43095
0.802468	1.06933	8.38078	8.38078
0.799999	1.0511	8.33176	8.33176
0.797545	1.03348	8.28386	8.28386
0.795106	1.01645	8.23703	8.23703
0.792682	0.999977	8.19124	8.19124
0.790273	0.984034	8.14646	8.14646
0.787878	0.968596	8.10265	8.10265
0.785498	0.953641	8.05977	8.05977
0.783132	0.939146	8.01781	8.01781
0.78078	0.925091	7.97673	7.97673
0.778442	0.911456	7.93651	7.93651
0.776119	0.898222	7.89711	7.89711
0.773809	0.885373	7.85851	7.85851
0.771513	0.872892	7.82069	7.82069
0.76923	0.860764	7.78362	7.78362
0.766961	0.848974	7.74728	7.74728
0.764705	0.837508	7.71165	7.71165
0.762463	0.826353	7.67671	7.67671
0.760233	0.815497	7.64244	7.64244
0.758017	0.804928	7.60882	7.60882
0.755813	0.794634	7.57583	7.57583
0.753623	0.784606	7.54345	7.54345
0.751444	0.774834	7.51167	7.51167
0.749279	0.765306	7.48047	7.48047
0.747126	0.756016	7.44983	7.44983
0.744985	0.746953	7.41974	7.41974
0.742857	0.73811	7.39018	7.39018
0.74074	0.729479	7.36115	7.36115
0.738636	0.721053	7.33262	7.33262
0.736543	0.712823	7.30458	7.30458
0.734463	0.704784	7.27702	7.27702
0.732394	0.696929	7.24994	7.24994
0.730336	0.689252	7.2233	7.2233
0.728291	0.681747	7.19712	7.19712
0.726256	0.674408	7.17136	7.17136
0.724233	0.667229	7.14603	7.14603
0.722222	0.660206	7.12112	7.12112
0.720221	0.653334	7.0966	7.0966
0.718231	0.646608	7.07248	7.07248
0.716253	0.640022	7.04874	7.04874
0.714285	0.633574	7.02538	7.02538
0.712328	0.627258	7.00238	7.00238
0.710382	0.621071	6.97974	6.97974
0.708446	0.615009	6.95745	6.95745
0.706521	0.609068	6.9355	6.9355
0.704606	0.603244	6.91388	6.91388
0.702702	0.597535	6.89259	6.89259
0.700808	0.591936	6.87162	6.87162
0.698924	0.586444	6.85096	6.85096
0.69705	0.581058	6.83061	6.83061
0.695187	0.575772	6.81055	6.81055
0.693333	0.570586	6.79079	6.79079
0.691489	0.565496	6.77131	6.77131
0.689655	0.560498	6.75211	6.75211
0.68783	0.555592	6.73318	6.73318
0.686015	0.550775	6.71452	6.71452
0.68421	0.546043	6.69613	6.69613
0.682414	0.541395	6.67799	6.67799
0.680628	0.536829	6.6601	6.6601
0.678851	0.532342	6.64246	6.64246
0.677083	0.527932	6.62506	6.62506
0.675324	0.523598	6.6079	6.6079
0.673575	0.519338	6.59096	6.59096
0.671834	0.515149	6.57426	6.57426
0.670103	0.51103	6.55778	6.55778
0.66838	0.506979	6.54151	6.54151
0.666666	0.502995	6.52547	6.52547
0.664961	0.499076	6.50963	6.50963
0.663265	0.49522	6.49399	6.49399
0.661577	0.491425	6.47856	6.47856
0.659898	0.487692	6.46333	6.46333
0.658227	0.484017	6.44829	6.44829
0.656565	0.480399	6.43345	6.43345
0.654911	0.476838	6.41879	6.41879
0.653266	0.473331	6.40431	6.40431
0.651629	0.469879	6.39002	6.39002
0.649999	0.466478	6.3759	6.3759
0.648379	0.463129	6.36196	6.36196
0.646766	0.45983	6.34819	6.34819
0.645161	0.45658	6.33458	6.33458
0.643564	0.453378	6.32115	6.32115
0.641975	0.450223	6.30787	6.30787
0.640394	0.447113	6.29475	6.29475
0.63882	0.444049	6.28179	6.28179
0.637254	0.441028	6.26898	6.26898
0.635696	0.43805	6.25633	6.25633
0.634146	0.435115	6.24382	6.24382
0.632603	0.43222	6.23146	6.23146
0.631067	0.429366	6.21924	6.21924
0.629539	0.426551	6.20716	6.20716
0.628019	0.423775	6.19522	6.19522
0.626506	0.421037	6.18342	6.18342
0.624999	0.418336	6.17175	6.17175
0.623501	0.415671	6.16022	6.16022
0.622009	0.413042	6.14881	6.14881
0.620525	0.410447	6.13753	6.13753
0.619047	0.407887	6.12638	6.12638
0.617577	0.405361	6.11535	6.11535
0.616113	0.402867	6.10444	6.10444
0.614657	0.400406	6.09366	6.09366
0.613207	0.397976	6.08299	6.08299
0.611764	0.395578	6.07243	6.07243
0.610328	0.393209	6.06199	6.06199
0.608899	0.390871	6.05166	6.05166
0.607476	0.388562	6.04145	6.04145
0.60606	0.386282	6.03134	6.03134
0.604651	0.38403	6.02134	6.02134
0.603248	0.381805	6.01144	6.01144
0.601851	0.379608	6.00165	6.00165
0.600461	0.377438	5.99196	5.99196
0.599078	0.375293	5.98238	5.98238
0.597701	0.373175	5.97289	5.97289
0.59633	0.371082	5.9635	5.9635
0.594965	0.369013	5.9542	5.9542
0.593607	0.366969	5.94501	5.94501
0.592255	0.364949	5.9359	5.9359
0.590909	0.362952	5.92689	5.92689
0.589569	0.360979	5.91796	5.91796
0.588235	0.359028	5.90913	5.90913
0.586907	0.3571	5.90039	5.90039
0.585585	0.355194	5.89173	5.89173
0.584269	0.353309	5.88316	5.88316
0.582959	0.351445	5.87467	5.87467
0.581655	0.349602	5.86627	5.86627
0.580357	0.34778	5.85795	5.85795
0.579064	0.345978	5.84971	5.84971
0.577777	0.344196	5.84155	5.84155
0.576496	0.342433	5.83347	5.83347
0.575221	0.34069	5.82546	5.82546
0.573951	0.338965	5.81754	5.81754
0.572687	0.337259	5.80969	5.80969
0.571428	0.335571	5.80191	5.80191
0.570175	0.333901	5.79421	5.79421
0.568927	0.332249	5.78658	5.78658
0.567685	0.330614	5.77902	5.77902
0.566448	0.328997	5.77153	5.77153
0.565217	0.327396	5.76411	5.76411
0.563991	0.325812	5.75676	5.75676
0.56277	0.324244	5.74948	5.74948
0.561555	0.322692	5.74226	5.74226
0.560344	0.321156	5.73511	5.73511
0.559139	0.319636	5.72803	5.72803
0.557939	0.318131	5.72101	5.72101
0.556745	0.316641	5.71406	5.71406
0.555555	0.315167	5.70716	5.70716
0.554371	0.313706	5.70033	5.70033
0.553191	0.312261	5.69356	5.69356
0.552017	0.310829	5.68685	5.68685
0.550847	0.309412	5.68021	5.68021
0.549682	0.308008	5.67361	5.67361
0.548523	0.306618	5.66708	5.66708
0.547368	0.305241	5.66061	5.66061
0.546218	0.303878	5.65419	5.65419
0.545073	0.302528	5.64783	5.64783
0.543933	0.30119	5.64152	5.64152
0.542797	0.299865	5.63527	5.63527
0.541666	0.298553	5.62907	5.62907
0.54054	0.297253	5.62292	5.62292
0.539419	0.295965	5.61683	5.61683
0.538302	0.294689	5.61079	5.61079
0.53719	0.293425	5.6048	5.6048
0.536082	0.292172	5.59886	5.59886
0.534979	0.290931	5.59297	5.59297
0.53388	0.289701	5.58713	5.58713
0.532786	0.288483	5.58134	5.58134
0.531697	0.287275	5.5756	5.5756
0.530612	0.286078	5.5699	5.5699
0.529531	0.284892	5.56426	5.56426
0.528455	0.283717	5.55866	5.55866
0.527383	0.282552	5.5531	5.5531
0.526315	0.281397	5.5476	5.5476
0.525252	0.280252	5.54213	5.54213
0.524193	0.279118	5.53671	5.53671
0.523138	0.277993	5.53134	5.53134
0.522088	0.276878	5.52601	5.52601
0.521042	0.275773	5.52072	5.52072
0.52	0.274677	5.51547	5.51547
0.518962	0.27359	5.51027	5.51027
0.517928	0.272513	5.50511	5.50511
0.516898	0.271445	5.49999	5.49999
0.515873	0.270386	5.49491	5.49491
0.514851	0.269336	5.48986	5.48986
0.513834	0.268294	5.48486	5.48486
0.51282	0.267262	5.4799	5.4799
0.511811	0.266237	5.47498	5.47498
0.510805	0.265222	5.4701	5.4701
0.509804	0.264214	5.46525	5.46525
0.508806	0.263215	5.46044	5.46044
0.507812	0.262224	5.45567	5.45567
0.506822	0.261241	5.45094	5.45094
0.505836	0.260266	5.44624	5.44624
0.504854	0.259299	5.44158	5.44158
0.503876	0.25834	5.43695	5.43695
0.502901	0.257388	5.43236	5.43236
0.50193	0.256444	5.4278	5.4278
0.500963	0.255507	5.42328	5.42328
0.5	0.254578	5.41879	5.41879
0.49904	0.253656	5.41434	5.41434
0.498084	0.252741	5.40992	5.40992
0.497132	0.251834	5.40553	5.40553
0.496183	0.250933	5.40118	5.40118
0.495238	0.250039	5.39685	5.39685
0.494296	0.249153	5.39256	5.39256
0.493358	0.248273	5.38831	5.38831
0.492424	0.247399	5.38408	5.38408
0.491493	0.246533	5.37988	5.37988
0.490566	0.245673	5.37572	5.37572
0.489642	0.244819	5.37158	5.37158
0.488721	0.243972	5.36747	5.36747
0.487804	0.243131	5.3634	5.3634
0.486891	0.242297	5.35935	5.35935
0.485981	0.241468	5.35534	5.35534
0.485074	0.240646	5.35135	5.35135
0.484171	0.23983	5.34739	5.34739
0.483271	0.23902	5.34346	5.34346
0.482374	0.238215	5.33955	5.33955
0.481481	0.237417	5.33568	5.33568
0.480591	0.236624	5.33183	5.33183
0.479704	0.235837	5.32801	5.32801
0.478821	0.235056	5.32422	5.32422
0.477941	0.234281	5.32045	5.32045
0.477064	0.233511	5.31671	5.31671
0.47619	0.232746	5.31299	5.31299
0.47532	0.231987	5.30931	5.30931
0.474452	0.231233	5.30564	5.30564
0.473588	0.230485	5.302	5.302
0.472727	0.229741	5.29839	5.29839
0.471869	0.229003	5.2948	5.2948
0.471014	0.22827	5.29124	5.29124
0.470162	0.227543	5.2877	5.2877
0.469314	0.22682	5.28419	5.28419
0.468468	0.226102	5.2807	5.2807
0.467626	0.225389	5.27723	5.27723
0.466786	0.224681	5.27379	5.27379
0.465949	0.223978	5.27037	5.27037
0.465116	0.22328	5.26697	5.26697
0.464285	0.222586	5.2636	5.2636
0.463458	0.221897	5.26024	5.26024
0.462633	0.221212	5.25691	5.25691
0.461811	0.220533	5.25361	5.25361
0.460993	0.219857	5.25032	5.25032
0.460177	0.219187	5.24706	5.24706
0.459364	0.21852	5.24382	5.24382
0.458553	0.217858	5.2406	5.2406
0.457746	0.217201	5.2374	5.2374
0.456942	0.216547	5.23422	5.23422
0.45614	0.215898	5.23106	5.23106
0.455341	0.215254	5.22793	5.22793
0.454545	0.214613	5.22481	5.22481
0.453752	0.213976	5.22171	5.22171
0.452961	0.213344	5.21864	5.21864
0.452174	0.212716	5.21558	5.21558
0.451389	0.212091	5.21255	5.21255
0.450606	0.211471	5.20953	5.20953
0.449827	0.210855	5.20653	5.20653
0.44905	0.210242	5.20355	5.20355
0.448275	0.209633	5.20059	5.20059
0.447504	0.209029	5.19765	5.19765
0.446735	0.208428	5.19473	5.19473
0.445969	0.20783	5.19183	5.19183
0.445205	0.207237	5.18894	5.18894
0.444444	0.206647	5.18608	5.18608
0.443686	0.206061	5.18323	5.18323
0.44293	0.205478	5.1804	5.1804
0.442177	0.204899	5.17758	5.17758
0.441426	0.204324	5.17479	5.17479
0.440678	0.203752	5.17201	5.17201
0.439932	0.203183	5.16925	5.16925
0.439189	0.202618	5.16651	5.16651
0.438448	0.202056	5.16378	5.16378
0.43771	0.201498	5.16107	5.16107
0.436974	0.200943	5.15838	5.15838
0.436241	0.200392	5.1557	5.1557
0.435511	0.199843	5.15304	5.15304
0.434782	0.199298	5.15039	5.15039
0.434056	0.198757	5.14777	5.14777
0.433333	0.198218	5.14515	5.14515
0.432612	0.197683	5.14256	5.14256
0.431893	0.19715	5.13998	5.13998
0.431177	0.196621	5.13741	5.13741
0.430463	0.196095	5.13486	5.13486
0.429752	0.195572	5.13233	5.13233
0.429043	0.195052	5.12981	5.12981
0.428336	0.194535	5.12731	5.12731
0.427631	0.194021	5.12482	5.12482
0.426929	0.19351	5.12234	5.12234
0.426229	0.193002	5.11988	5.11988
0.425532	0.192497	5.11744	5.11744
0.424836	0.191994	5.11501	5.11501
0.424143	0.191495	5.11259	5.11259
0.423452	0.190998	5.11019	5.11019
0.422764	0.190504	5.1078	5.1078
0.422078	0.190013	5.10543	5.10543
0.421393	0.189525	5.10307	5.10307
0.420712	0.189039	5.10072	5.10072
0.420032	0.188556	5.09839	5.09839
0.419354	0.188076	5.09607	5.09607
0.418679	0.187598	5.09376	5.09376
0.418006	0.187124	5.09147	5.09147
0.417335	0.186651	5.08919	5.08919
0.416666	0.186181	5.08692	5.08692
0.416	0.185714	5.08467	5.08467
0.415335	0.18525	5.08243	5.08243
0.414673	0.184788	5.0802	5.0802
0.414012	0.184328	5.07799	5.07799
0.413354	0.183871	5.07579	5.07579
0.412698	0.183416	5.0736	5.0736
0.412044	0.182964	5.07142	5.07142
0.411392	0.182514	5.06925	5.06925
0.410742	0.182067	5.0671	5.0671
0.410094	0.181622	5.06496	5.06496
0.409448	0.181179	5.06283	5.06283
0.408805	0.180739	5.06072	5.06072
0.408163	0.180301	5.05861	5.05861
0.407523	0.179866	5.05652	5.05652
0.406885	0.179432	5.05444	5.05444
0.40625	0.179001	5.05237	5.05237
0.405616	0.178572	5.05031	5.05031
0.404984	0.178146	5.04826	5.04826
0.404354	0.177721	5.04622	5.04622
0.403726	0.177299	5.0442	5.0442
0.4031	0.176879	5.04219	5.04219
0.402476	0.176461	5.04018	5.04018
0.401854	0.176046	5.03819	5.03819
0.401234	0.175632	5.03621	5.03621
0.400616	0.175221	5.03424	5.03424
0.4	0.174811	5.03228	5.03228
0.399385	0.174404	5.03033	5.03033
0.398773	0.173999	5.0284	5.0284
0.398162	0.173596	5.02647	5.02647
0.397553	0.173194	5.02455	5.02455
0.396946	0.172795	5.02265	5.02265
0.396341	0.172398	5.02075	5.02075
0.395738	0.172003	5.01886	5.01886
0.395136	0.17161	5.01699	5.01699
0.394537	0.171219	5.01512	5.01512
0.393939	0.170829	5.01326	5.01326
0.393343	0.170442	5.01142	5.01142
0.392749	0.170057	5.00958	5.00958
0.392157	0.169673	5.00775	5.00775
0.391566	0.169291	5.00594	5.00594
0.390977	0.168912	5.00413	5.00413
0.39039	0.168534	5.00233	5.00233
0.389805	0.168157	5.00054	5.00054
0.389221	0.167783	4.99876	4.99876
0.388639	0.167411	4.99699	4.99699
0.388059	0.16704	4.99523	4.99523
0.387481	0.166671	4.99348	4.99348
0.386904	0.166304	4.99174	4.99174
0.38633	0.165939	4.99001	4.99001
0.385756	0.165575	4.98828	4.98828
0.385185	0.165213	4.98657	4.98657
0.384615	0.164853	4.98486	4.98486
0.384047	0.164494	4.98316	4.98316
0.383481	0.164138	4.98147	4.98147
0.382916	0.163782	4.97979	4.97979
0.382353	0.163429	4.97812	4.97812
0.381791	0.163077	4.97646	4.97646
0.381231	0.162727	4.9748	4.9748
0.380673	0.162379	4.97315	4.97315
0.380117	0.162032	4.97152	4.97152
0.379562	0.161686	4.96989	4.96989
0.379008	0.161343	4.96827	4.96827
0.378457	0.161001	4.96665	4.96665
0.377907	0.16066	4.96505	4.96505
0.377358	0.160321	4.96345	4.96345
0.376811	0.159984	4.96186	4.96186
0.376266	0.159648	4.96028	4.96028
0.375722	0.159314	4.95871	4.95871
0.37518	0.158981	4.95714	4.95714
0.374639	0.15865	4.95558	4.95558
0.3741	0.15832	4.95403	4.95403
0.373563	0.157991	4.95249	4.95249
0.373027	0.157665	4.95096	4.95096
0.372493	0.157339	4.94943	4.94943
0.37196	0.157015	4.94791	4.94791
0.371428	0.156693	4.9464	4.9464
0.370898	0.156372	4.94489	4.94489
0.37037	0.156052	4.9434	4.9434
0.369843	0.155734	4.94191	4.94191
0.369318	0.155417	4.94043	4.94043
0.368794	0.155102	4.93895	4.93895
0.368272	0.154788	4.93748	4.93748
0.367751	0.154475	4.93602	4.93602
0.367231	0.154164	4.93457	4.93457
0.366713	0.153854	4.93312	4.93312
0.366197	0.153546	4.93168	4.93168
0.365682	0.153238	4.93025	4.93025
0.365168	0.152933	4.92882	4.92882
0.364656	0.152628	4.9274	4.9274
0.364145	0.152325	4.92599	4.92599
0.363636	0.152023	4.92459	4.92459
0.363128	0.151722	4.92319	4.92319
0.362622	0.151423	4.9218	4.9218
0.362117	0.151125	4.92041	4.92041
0.361613	0.150828	4.91903	4.91903
0.361111	0.150533	4.91766	4.91766
0.36061	0.150238	4.91629	4.91629
0.360111	0.149945	4.91494	4.91494
0.359612	0.149654	4.91358	4.91358
0.359116	0.149363	4.91224	4.91224
0.35862	0.149074	4.9109	4.9109
0.358126	0.148786	4.90956	4.90956
0.357634	0.148499	4.90824	4.90824
0.357143	0.148213	4.90691	4.90691
0.356653	0.147929	4.9056	4.9056
0.356164	0.147645	4.90429	4.90429
0.355677	0.147363	4.90299	4.90299
0.355191	0.147082	4.90169	4.90169
0.354706	0.146802	4.9004	4.9004
0.354223	0.146524	4.89912	4.89912
0.353741	0.146246	4.89784	4.89784
0.353261	0.14597	4.89656	4.89656
0.352781	0.145695	4.8953	4.8953
0.352303	0.145421	4.89404	4.89404
0.351827	0.145147	4.89278	4.89278
0.351351	0.144876	4.89153	4.89153
0.350877	0.144605	4.89029	4.89029
0.350404	0.144335	4.88905	4.88905
0.349932	0.144067	4.88782	4.88782
0.349462	0.143799	4.88659	4.88659
0.348993	0.143533	4.88537	4.88537
0.348525	0.143267	4.88415	4.88415
0.348059	0.143003	4.88294	4.88294
0.347593	0.14274	4.88174	4.88174
0.347129	0.142477	4.88054	4.88054
0.346666	0.142216	4.87934	4.87934
0.346205	0.141956	4.87816	4.87816
0.345744	0.141697	4.87697	4.87697
0.345285	0.141439	4.87579	4.87579
0.344827	0.141182	4.87462	4.87462
0.344371	0.140926	4.87345	4.87345
0.343915	0.140671	4.87229	4.87229
0.343461	0.140417	4.87114	4.87114
0.343008	0.140164	4.86998	4.86998
0.342556	0.139912	4.86884	4.86884
0.342105	0.13966	4.8677	4.8677
0.341655	0.13941	4.86656	4.86656
0.341207	0.139161	4.86543	4.86543
0.34076	0.138913	4.8643	4.8643
0.340314	0.138666	4.86318	4.86318
0.339869	0.138419	4.86206	4.86206
0.339425	0.138174	4.86095	4.86095
0.338983	0.13793	4.85984	4.85984
0.338541	0.137686	4.85874	4.85874
0.338101	0.137444	4.85765	4.85765
0.337662	0.137202	4.85655	4.85655
0.337224	0.136961	4.85547	4.85547
0.336787	0.136722	4.85438	4.85438
0.336352	0.136483	4.8533	4.8533
0.335917	0.136245	4.85223	4.85223
0.335484	0.136008	4.85116	4.85116
0.335051	0.135772	4.8501	4.8501
0.33462	0.135536	4.84904	4.84904
0.33419	0.135302	4.84798	4.84798
0.333761	0.135068	4.84693	4.84693
0.333333	0.134836	4.84589	4.84589
0.332906	0.134604	4.84485	4.84485
0.332481	0.134373	4.84381	4.84381
0.332056	0.134143	4.84278	4.84278
0.331632	0.133914	4.84175	4.84175
0.33121	0.133685	4.84072	4.84072
0.330789	0.133458	4.83971	4.83971
0.330368	0.133231	4.83869	4.83869
0.329949	0.133005	4.83768	4.83768
0.329531	0.13278	4.83667	4.83667
0.329114	0.132556	4.83567	4.83567
0.328698	0.132332	4.83467	4.83467
0.328283	0.13211	4.83368	4.83368
0.327869	0.131888	4.83269	4.83269
0.327456	0.131667	4.8317	4.8317
0.327044	0.131447	4.83072	4.83072
0.326633	0.131228	4.82975	4.82975
0.326223	0.131009	4.82877	4.82877
0.325814	0.130791	4.8278	4.8278
0.325406	0.130574	4.82684	4.82684
0.325	0.130358	4.82588	4.82588
0.324594	0.130142	4.82492	4.82492
0.324189	0.129928	4.82397	4.82397
0.323786	0.129714	4.82302	4.82302
0.323383	0.1295	4.82207	4.82207
0.322981	0.129288	4.82113	4.82113
0.32258	0.129076	4.8202	4.8202
0.322181	0.128865	4.81926	4.81926
0.321782	0.128655	4.81833	4.81833
0.321384	0.128446	4.81741	4.81741
0.320987	0.128237	4.81649	4.81649
0.320592	0.128029	4.81557	4.81557
0.320197	0.127822	4.81465	4.81465
0.319803	0.127615	4.81374	4.81374
0.31941	0.127409	4.81283	4.81283
0.319018	0.127204	4.81193	4.81193
0.318627	0.127	4.81103	4.81103
0.318237	0.126796	4.81014	4.81014
0.317848	0.126593	4.80924	4.80924
0.31746	0.126391	4.80836	4.80836
0.317073	0.126189	4.80747	4.80747
0.316687	0.125988	4.80659	4.80659
0.316301	0.125788	4.80571	4.80571
0.315917	0.125589	4.80484	4.80484
0.315534	0.12539	4.80397	4.80397
0.315151	0.125192	4.8031	4.8031
0.31477	0.124994	4.80223	4.80223
0.314389	0.124797	4.80137	4.80137
0.314009	0.124601	4.80052	4.80052
0.313631	0.124406	4.79966	4.79966
0.313253	0.124211	4.79881	4.79881
0.312876	0.124017	4.79797	4.79797
0.3125	0.123823	4.79712	4.79712
0.312125	0.12363	4.79628	4.79628
0.31175	0.123438	4.79545	4.79545
0.311377	0.123247	4.79461	4.79461
0.311005	0.123056	4.79378	4.79378
0.310633	0.122865	4.79296	4.79296
0.310262	0.122676	4.79213	4.79213
0.309892	0.122487	4.79131	4.79131
0.309524	0.122298	4.79049	4.79049
0.309156	0.12211	4.78968	4.78968
0.308788	0.121923	4.78887	4.78887
0.308422	0.121737	4.78806	4.78806
0.308057	0.121551	4.78726	4.78726
0.307692	0.121365	4.78646	4.78646
0.307328	0.121181	4.78566	4.78566
0.306966	0.120997	4.78486	4.78486
0.306604	0.120813	4.78407	4.78407
0.306242	0.12063	4.78328	4.78328
0.305882	0.120448	4.7825	4.7825
0.305523	0.120266	4.78171	4.78171
0.305164	0.120085	4.78093	4.78093
0.304806	0.119904	4.78016	4.78016
0.304449	0.119724	4.77938	4.77938
0.304093	0.119545	4.77861	4.77861
0.303738	0.119366	4.77784	4.77784
0.303384	0.119188	4.77708	4.77708
0.30303	0.11901	4.77632	4.77632
0.302677	0.118833	4.77556	4.77556
0.302325	0.118657	4.7748	4.7748
0.301974	0.118481	4.77405	4.77405
0.301624	0.118305	4.7733	4.7733
0.301274	0.11813	4.77255	4.77255
0.300926	0.117956	4.77181	4.77181
0.300578	0.117782	4.77106	4.77106
0.300231	0.117609	4.77032	4.77032
0.299884	0.117437	4.76959	4.76959
0.299539	0.117264	4.76885	4.76885
0.299194	0.117093	4.76812	4.76812
0.29885	0.116922	4.7674	4.7674
0.298507	0.116751	4.76667	4.76667
0.298165	0.116581	4.76595	4.76595
0.297823	0.116412	4.76523	4.76523
0.297483	0.116243	4.76451	4.76451
0.297143	0.116075	4.7638	4.7638
0.296803	0.115907	4.76309	4.76309
0.296465	0.11574	4.76238	4.76238
0.296127	0.115573	4.76167	4.76167
0.29579	0.115406	4.76097	4.76097
0.295454	0.115241	4.76026	4.76026
0.295119	0.115075	4.75957	4.75957
0.294784	0.114911	4.75887	4.75887
0.29445	0.114746	4.75818	4.75818
0.294117	0.114583	4.75749	4.75749
0.293785	0.114419	4.7568	4.7568
0.293453	0.114257	4.75611	4.75611
0.293123	0.114094	4.75543	4.75543
0.292793	0.113933	4.75475	4.75475
0.292463	0.113771	4.75407	4.75407
0.292135	0.113611	4.75339	4.75339
0.291807	0.11345	4.75272	4.75272
0.29148	0.11329	4.75205	4.75205
0.291153	0.113131	4.75138	4.75138
0.290828	0.112972	4.75071	4.75071
0.290503	0.112814	4.75005	4.75005
0.290178	0.112656	4.74939	4.74939
0.289855	0.112499	4.74873	4.74873
0.289532	0.112342	4.74808	4.74808
0.28921	0.112185	4.74742	4.74742
0.288889	0.112029	4.74677	4.74677
0.288568	0.111874	4.74612	4.74612
0.288248	0.111718	4.74547	4.74547
0.287929	0.111564	4.74483	4.74483
0.28761	0.11141	4.74419	4.74419
0.287293	0.111256	4.74355	4.74355
0.286975	0.111103	4.74291	4.74291
0.286659	0.11095	4.74227	4.74227
0.286343	0.110798	4.74164	4.74164
0.286028	0.110646	4.74101	4.74101
0.285714	0.110494	4.74038	4.74038
0.2854	0.110343	4.73976	4.73976
0.285087	0.110193	4.73913	4.73913
0.284775	0.110042	4.73851	4.73851
0.284464	0.109893	4.73789	4.73789
0.284153	0.109743	4.73727	4.73727
0.283843	0.109595	4.73666	4.73666
0.283533	0.109446	4.73604	4.73604
0.283224	0.109298	4.73543	4.73543
0.282916	0.109151	4.73482	4.73482
0.282608	0.109004	4.73422	4.73422
0.282302	0.108857	4.73361	4.73361
0.281995	0.108711	4.73301	4.73301
0.28169	0.108565	4.73241	4.73241
0.281385	0.108419	4.73181	4.73181
0.281081	0.108274	4.73122	4.73122
0.280777	0.10813	4.73062	4.73062
0.280474	0.107985	4.73003	4.73003
0.280172	0.107842	4.72944	4.72944
0.279871	0.107698	4.72885	4.72885
0.27957	0.107555	4.72827	4.72827
0.279269	0.107413	4.72768	4.72768
0.27897	0.107271	4.7271	4.7271
0.278671	0.107129	4.72652	4.72652
0.278372	0.106987	4.72595	4.72595
0.278075	0.106847	4.72537	4.72537
0.277778	0.106706	4.7248	4.7248
0.277481	0.106566	4.72423	4.72423
0.277185	0.106426	4.72366	4.72366
0.27689	0.106287	4.72309	4.72309
0.276596	0.106148	4.72252	4.72252
0.276302	0.106009	4.72196	4.72196
0.276008	0.105871	4.7214	4.7214
0.275716	0.105733	4.72084	4.72084
0.275424	0.105596	4.72028	4.72028
0.275132	0.105458	4.71972	4.71972
0.274841	0.105322	4.71917	4.71917
0.274551	0.105185	4.71862	4.71862
0.274261	0.10505	4.71807	4.71807
0.273972	0.104914	4.71752	4.71752
0.273684	0.104779	4.71697	4.71697
0.273396	0.104644	4.71643	4.71643
0.273109	0.10451	4.71588	4.71588
0.272822	0.104375	4.71534	4.71534
0.272536	0.104242	4.7148	4.7148
0.272251	0.104108	4.71427	4.71427
0.271966	0.103975	4.71373	4.71373
0.271682	0.103843	4.7132	4.7132
0.271399	0.103711	4.71266	4.71266
0.271116	0.103579	4.71213	4.71213
0.270833	0.103447	4.71161	4.71161
0.270551	0.103316	4.71108	4.71108
0.27027	0.103185	4.71055	4.71055
0.269989	0.103055	4.71003	4.71003
0.269709	0.102924	4.70951	4.70951
0.26943	0.102795	4.70899	4.70899
0.269151	0.102665	4.70847	4.70847
0.268873	0.102536	4.70796	4.70796
0.268595	0.102407	4.70744	4.70744
0.268318	0.102279	4.70693	4.70693
0.268041	0.102151	4.70642	4.70642
0.267765	0.102023	4.70591	4.70591
0.267489	0.101896	4.7054	4.7054
0.267215	0.101769	4.70489	4.70489
0.26694	0.101642	4.70439	4.70439
0.266666	0.101516	4.70389	4.70389
0.266393	0.10139	4.70339	4.70339
0.266121	0.101264	4.70289	4.70289
0.265848	0.101139	4.70239	4.70239
0.265577	0.101014	4.70189	4.70189
0.265306	0.100889	4.7014	4.7014
0.265035	0.100765	4.70091	4.70091
0.264766	0.100641	4.70041	4.70041
0.264496	0.100517	4.69992	4.69992
0.264227	0.100394	4.69944	4.69944
0.263959	0.10027	4.69895	4.69895
0.263691	0.100148	4.69847	4.69847
0.263424	0.100025	4.69798	4.69798
0.263158	0.0999031	4.6975	4.6975
0.262892	0.0997813	4.69702	4.69702
0.262626	0.0996599	4.69654	4.69654
0.262361	0.0995387	4.69606	4.69606
0.262097	0.0994178	4.69559	4.69559
0.261833	0.0992973	4.69511	4.69511
0.261569	0.0991771	4.69464	4.69464
0.261306	0.0990572	4.69417	4.69417
0.261044	0.0989375	4.6937	4.6937
0.260782	0.0988182	4.69323	4.69323
0.260521	0.0986992	4.69277	4.69277
0.26026	0.0985805	4.6923	4.6923
0.26	0.0984621	4.69184	4.69184
0.257426	0.0972946	4.68729	4.68729
0.254902	0.0961562	4.68288	4.68288
0.252427	0.0950457	4.6786	4.6786
0.25	0.093962	4.67446	4.67446
0.247619	0.0929043	4.67044	4.67044
0.245283	0.0918715	4.66654	4.66654
0.24299	0.0908627	4.66275	4.66275
0.240741	0.089877	4.65908	4.65908
0.238532	0.0889138	4.65551	4.65551
0.236363	0.0879721	4.65205	4.65205
0.234234	0.0870512	4.64868	4.64868
0.232143	0.0861505	4.64541	4.64541
0.230088	0.0852691	4.64223	4.64223
0.22807	0.0844066	4.63914	4.63914
0.226087	0.0835623	4.63613	4.63613
0.224138	0.0827356	4.63321	4.63321
0.222222	0.0819259	4.63036	4.63036
0.220339	0.0811327	4.62759	4.62759
0.218487	0.0803555	4.62489	4.62489
0.216666	0.0795937	4.62226	4.62226
0.214876	0.078847	4.6197	4.6197
0.213115	0.0781148	4.6172	4.6172
0.211382	0.0773967	4.61477	4.61477
0.209677	0.0766924	4.6124	4.6124
0.208	0.0760013	4.61009	4.61009
0.206349	0.0753232	4.60783	4.60783
0.204724	0.0746575	4.60563	4.60563
0.203125	0.0740041	4.60349	4.60349
0.20155	0.0733625	4.60139	4.60139
0.2	0.0727325	4.59935	4.59935
0.198473	0.0721136	4.59736	4.59736
0.19697	0.0715056	4.59541	4.59541
0.195489	0.0709083	4.5935	4.5935
0.19403	0.0703212	4.59164	4.59164
0.192592	0.0697442	4.58983	4.58983
0.191176	0.0691769	4.58805	4.58805
0.189781	0.0686192	4.58632	4.58632
0.188406	0.0680708	4.58462	4.58462
0.18705	0.0675314	4.58296	4.58296
0.185714	0.0670008	4.58134	4.58134
0.184397	0.0664788	4.57976	4.57976
0.183098	0.0659652	4.5782	4.5782
0.181818	0.0654598	4.57669	4.57669
0.180555	0.0649623	4.5752	4.5752
0.17931	0.0644727	4.57375	4.57375
0.178082	0.0639906	4.57232	4.57232
0.176871	0.0635159	4.57093	4.57093
0.175676	0.0630485	4.56957	4.56957
0.174497	0.0625882	4.56823	4.56823
0.173333	0.0621347	4.56692	4.56692
0.172185	0.061688	4.56564	4.56564
0.171052	0.0612479	4.56438	4.56438
0.169935	0.0608143	4.56315	4.56315
0.168831	0.0603869	4.56195	4.56195
0.167742	0.0599658	4.56076	4.56076
0.166667	0.0595506	4.5596	4.5596
0.165605	0.0591413	4.55847	4.55847
0.164557	0.0587379	4.55735	4.55735
0.163522	0.05834	4.55626	4.55626
0.1625	0.0579477	4.55519	4.55519
0.161491	0.0575608	4.55414	4.55414
0.160494	0.0571791	4.55311	4.55311
0.159509	0.0568027	4.55209	4.55209
0.158536	0.0564313	4.5511	4.5511
0.157576	0.0560649	4.55013	4.55013
0.156626	0.0557034	4.54917	4.54917
0.155688	0.0553466	4.54823	4.54823
0.154762	0.0549945	4.54731	4.54731
0.153846	0.054647	4.5464	4.5464
0.152941	0.0543039	4.54551	4.54551
0.152047	0.0539653	4.54464	4.54464
0.151163	0.053631	4.54378	4.54378
0.150289	0.0533009	4.54294	4.54294
0.149425	0.052975	4.54211	4.54211
0.148571	0.0526531	4.5413	4.5413
0.147727	0.0523353	4.5405	4.5405
0.146893	0.0520213	4.53972	4.53972
0.146067	0.0517112	4.53894	4.53894
0.145251	0.0514048	4.53818	4.53818
0.144444	0.0511022	4.53744	4.53744
0.143646	0.0508032	4.53671	4.53671
0.142857	0.0505077	4.53598	4.53598
0.142076	0.0502158	4.53528	4.53528
0.141304	0.0499273	4.53458	4.53458
0.14054	0.0496422	4.53389	4.53389
0.139785	0.0493604	4.53322	4.53322
0.139037	0.0490818	4.53256	4.53256
0.138298	0.0488065	4.5319	4.5319
0.137566	0.0485343	4.53126	4.53126
0.136842	0.0482652	4.53063	4.53063
0.136126	0.0479991	4.53001	4.53001
0.135417	0.047736	4.5294	4.5294
0.134715	0.0474759	4.52879	4.52879
0.134021	0.0472186	4.5282	4.5282
0.133333	0.0469641	4.52762	4.52762
0.132653	0.0467125	4.52704	4.52704
0.13198	0.0464636	4.52648	4.52648
0.131313	0.0462174	4.52592	4.52592
0.130653	0.0459738	4.52537	4.52537
0.13	0.0457329	4.52483	4.52483
0.129353	0.0454945	4.5243	4.5243
0.128713	0.0452586	4.52378	4.52378
0.128079	0.0450252	4.52326	4.52326
0.127451	0.0447943	4.52275	4.52275
0.126829	0.0445658	4.52225	4.52225
0.126213	0.0443396	4.52176	4.52176
0.125604	0.0441158	4.52127	4.52127
0.125	0.0438942	4.52079	4.52079
0.124402	0.043675	4.52032	4.52032
0.123809	0.0434579	4.51985	4.51985
0.123223	0.043243	4.5194	4.5194
0.122641	0.0430303	4.51894	4.51894
0.122066	0.0428197	4.5185	4.5185
0.121495	0.0426112	4.51806	4.51806
0.12093	0.0424048	4.51763	4.51763
0.12037	0.0422004	4.5172	4.5172
0.119816	0.041998	4.51678	4.51678
0.119266	0.0417975	4.51636	4.51636
0.118721	0.041599	4.51595	4.51595
0.118182	0.0414024	4.51555	4.51555
0.117647	0.0412077	4.51515	4.51515
0.117117	0.0410148	4.51476	4.51476
0.116592	0.0408238	4.51437	4.51437
0.116071	0.0406345	4.51399	4.51399
0.115555	0.0404471	4.51361	4.51361
0.115044	0.0402614	4.51324	4.51324
0.114537	0.0400774	4.51287	4.51287
0.114035	0.0398951	4.51251	4.51251
0.113537	0.0397145	4.51215	4.51215
0.113043	0.0395356	4.5118	4.5118
0.112554	0.0393583	4.51145	4.51145
0.112069	0.0391826	4.51111	4.51111
0.111588	0.0390085	4.51077	4.51077
0.111111	0.0388359	4.51044	4.51044
0.110638	0.0386649	4.51011	4.51011
0.110169	0.0384954	4.50978	4.50978
0.109705	0.0383274	4.50946	4.50946
0.109244	0.0381609	4.50914	4.50914
0.108787	0.0379959	4.50883	4.50883
0.108333	0.0378323	4.50852	4.50852
0.107884	0.0376701	4.50821	4.50821
0.107438	0.0375094	4.50791	4.50791
0.106996	0.03735	4.50761	4.50761
0.106557	0.037192	4.50732	4.50732
0.106122	0.0370353	4.50703	4.50703
0.105691	0.03688	4.50674	4.50674
0.105263	0.036726	4.50645	4.50645
0.104839	0.0365733	4.50617	4.50617
0.104418	0.0364219	4.5059	4.5059
0.104	0.0362717	4.50562	4.50562
0.103586	0.0361228	4.50535	4.50535
0.103175	0.0359751	4.50509	4.50509
0.102767	0.0358287	4.50482	4.50482
0.102362	0.0356834	4.50456	4.50456
0.101961	0.0355394	4.5043	4.5043
0.101562	0.0353965	4.50405	4.50405
0.101167	0.0352548	4.5038	4.5038
0.100775	0.0351142	4.50355	4.50355
0.100386	0.0349747	4.5033	4.5033
0.0999999	0.0348364	4.50306	4.50306
0.0996168	0.0346992	4.50282	4.50282
0.0992366	0.034563	4.50258	4.50258
0.0988592	0.034428	4.50235	4.50235
0.0984848	0.034294	4.50212	4.50212
0.0981131	0.034161	4.50189	4.50189
0.0977443	0.0340291	4.50166	4.50166
0.0973782	0.0338983	4.50144	4.50144
0.0970148	0.0337684	4.50121	4.50121
0.0966542	0.0336396	4.501	4.501
0.0962962	0.0335117	4.50078	4.50078
0.0959409	0.0333848	4.50056	4.50056
0.0955882	0.0332589	4.50035	4.50035
0.095238	0.0331339	4.50014	4.50014
0.0948904	0.0330099	4.49994	4.49994
0.0945454	0.0328868	4.49973	4.49973
0.0942028	0.0327647	4.49953	4.49953
0.0938627	0.0326435	4.49933	4.49933
0.0935251	0.0325231	4.49913	4.49913
0.0931899	0.0324037	4.49893	4.49893
0.0928571	0.0322851	4.49874	4.49874
0.0925266	0.0321675	4.49855	4.49855
0.0921985	0.0320507	4.49836	4.49836
0.0918727	0.0319347	4.49817	4.49817
0.0915492	0.0318196	4.49798	4.49798
0.091228	0.0317053	4.4978	4.4978
0.090909	0.0315918	4.49762	4.49762
0.0905923	0.0314792	4.49744	4.49744
0.0902777	0.0313674	4.49726	4.49726
0.0899653	0.0312564	4.49708	4.49708
0.0896551	0.0311461	4.49691	4.49691
0.089347	0.0310367	4.49674	4.49674
0.089041	0.030928	4.49657	4.49657
0.0887371	0.0308201	4.4964	4.4964
0.0884353	0.030713	4.49623	4.49623
0.0881355	0.0306066	4.49606	4.49606
0.0878378	0.0305009	4.4959	4.4959
0.087542	0.030396	4.49574	4.49574
0.0872483	0.0302918	4.49558	4.49558
0.0869565	0.0301883	4.49542	4.49542
0.0866666	0.0300855	4.49526	4.49526
0.0863787	0.0299835	4.4951	4.4951
0.0860926	0.0298821	4.49495	4.49495
0.0858085	0.0297814	4.4948	4.4948
0.0855262	0.0296814	4.49465	4.49465
0.0852458	0.0295821	4.4945	4.4945
0.0849673	0.0294835	4.49435	4.49435
0.0846905	0.0293855	4.4942	4.4942
0.0844155	0.0292882	4.49406	4.49406
0.0841423	0.0291915	4.49391	4.49391
0.0838709	0.0290954	4.49377	4.49377
0.0836012	0.029	4.49363	4.49363
0.0833333	0.0289053	4.49349	4.49349
0.083067	0.0288111	4.49335	4.49335
0.0828025	0.0287176	4.49321	4.49321
0.0825396	0.0286247	4.49308	4.49308
0.0822784	0.0285323	4.49294	4.49294
0.0820189	0.0284406	4.49281	4.49281
0.0817609	0.0283495	4.49268	4.49268
0.0815046	0.028259	4.49255	4.49255
0.0812499	0.028169	4.49242	4.49242
0.0809968	0.0280796	4.49229	4.49229
0.0807453	0.0279908	4.49216	4.49216
0.0804953	0.0279026	4.49204	4.49204
0.0802468	0.0278149	4.49191	4.49191
0.0799999	0.0277277	4.49179	4.49179
0.0797545	0.0276412	4.49167	4.49167
0.0795106	0.0275551	4.49154	4.49154
0.0792682	0.0274696	4.49142	4.49142
0.0790273	0.0273847	4.49131	4.49131
0.0787878	0.0273002	4.49119	4.49119
0.0785498	0.0272163	4.49107	4.49107
0.0783132	0.0271329	4.49095	4.49095
0.078078	0.02705	4.49084	4.49084
0.0778442	0.0269676	4.49073	4.49073
0.0776119	0.0268858	4.49061	4.49061
0.0773809	0.0268044	4.4905	4.4905
0.0771513	0.0267235	4.49039	4.49039
0.076923	0.0266431	4.49028	4.49028
0.0766961	0.0265632	4.49017	4.49017
0.0764705	0.0264838	4.49006	4.49006
0.0762463	0.0264049	4.48996	4.48996
0.0760233	0.0263264	4.48985	4.48985
0.0758017	0.0262484	4.48975	4.48975
0.0755813	0.0261709	4.48964	4.48964
0.0753623	0.0260938	4.48954	4.48954
0.0751444	0.0260172	4.48944	4.48944
0.0749279	0.025941	4.48934	4.48934
0.0747126	0.0258653	4.48923	4.48923
0.0744985	0.02579	4.48914	4.48914
0.0742857	0.0257152	4.48904	4.48904
0.074074	0.0256408	4.48894	4.48894
0.0738636	0.0255668	4.48884	4.48884
0.0736543	0.0254933	4.48875	4.48875
0.0734463	0.0254202	4.48865	4.48865
0.0732394	0.0253475	4.48856	4.48856
0.0730336	0.0252752	4.48846	4.48846
0.0728291	0.0252034	4.48837	4.48837
0.0726256	0.0251319	4.48828	4.48828
0.0724233	0.0250609	4.48818	4.48818
0.0722222	0.0249902	4.48809	4.48809
0.0720221	0.02492	4.488	4.488
0.0718231	0.0248502	4.48791	4.48791
0.0716253	0.0247807	4.48783	4.48783
0.0714285	0.0247117	4.48774	4.48774
0.0712328	0.024643	4.48765	4.48765
0.0710382	0.0245747	4.48757	4.48757
0.0708446	0.0245068	4.48748	4.48748
0.0706521	0.0244393	4.48739	4.48739
0.0704606	0.0243721	4.48731	4.48731
0.0702702	0.0243053	4.48723	4.48723
0.0700808	0.0242389	4.48714	4.48714
0.0698924	0.0241728	4.48706	4.48706
0.069705	0.0241071	4.48698	4.48698
0.0695187	0.0240418	4.4869	4.4869
0.0693333	0.0239768	4.48682	4.48682
0.0691489	0.0239122	4.48674	4.48674
0.0689655	0.0238479	4.48666	4.48666
0.068783	0.023784	4.48658	4.48658
0.0686015	0.0237204	4.4865	4.4865
0.068421	0.0236571	4.48643	4.48643
0.0682414	0.0235942	4.48635	4.48635
0.0680628	0.0235317	4.48628	4.48628
0.0678851	0.0234694	4.4862	4.4862
0.0677083	0.0234075	4.48613	4.48613
0.0675324	0.0233459	4.48605	4.48605
0.0673575	0.0232847	4.48598	4.48598
0.0671834	0.0232237	4.48591	4.48591
0.0670103	0.0231631	4.48583	4.48583
0.066838	0.0231028	4.48576	4.48576
0.0666666	0.0230429	4.48569	4.48569
0.0664961	0.0229832	4.48562	4.48562
0.0663265	0.0229238	4.48555	4.48555
0.0661577	0.0228648	4.48548	4.48548
0.0659898	0.022806	4.48541	4.48541
0.0658227	0.0227476	4.48534	4.48534
0.0656565	0.0226895	4.48527	4.48527
0.0654911	0.0226316	4.48521	4.48521
0.0653266	0.0225741	4.48514	4.48514
0.0651629	0.0225168	4.48507	4.48507
0.0649999	0.0224598	4.48501	4.48501
0.0648379	0.0224032	4.48494	4.48494
0.0646766	0.0223468	4.48488	4.48488
0.0645161	0.0222907	4.48481	4.48481
0.0643564	0.0222349	4.48475	4.48475
0.0641975	0.0221793	4.48468	4.48468
0.0640394	0.0221241	4.48462	4.48462
0.063882	0.0220691	4.48456	4.48456
0.0637254	0.0220144	4.4845	4.4845
0.0635696	0.0219599	4.48443	4.48443
0.0634146	0.0219058	4.48437	4.48437
0.0632603	0.0218519	4.48431	4.48431
0.0631067	0.0217982	4.48425	4.48425
0.0629539	0.0217449	4.48419	4.48419
0.0628019	0.0216918	4.48413	4.48413
0.0626506	0.0216389	4.48407	4.48407
0.0624999	0.0215863	4.48401	4.48401
0.0623501	0.021534	4.48396	4.48396
0.0622009	0.0214819	4.4839	4.4839
0.0620525	0.0214301	4.48384	4.48384
0.0619047	0.0213785	4.48378	4.48378
0.0617577	0.0213272	4.48373	4.48373
0.0616113	0.0212761	4.48367	4.48367
0.0614657	0.0212253	4.48362	4.48362
0.0613207	0.0211747	4.48356	4.48356
0.0611764	0.0211243	4.48351	4.48351
0.0610328	0.0210742	4.48345	4.48345
0.0608899	0.0210243	4.4834	4.4834
0.0607476	0.0209747	4.48334	4.48334
0.060606	0.0209253	4.48329	4.48329
0.0604651	0.0208761	4.48324	4.48324
0.0603248	0.0208272	4.48318	4.48318
0.0601851	0.0207785	4.48313	4.48313
0.0600461	0.02073	4.48308	4.48308
0.0599078	0.0206818	4.48303	4.48303
0.0597701	0.0206338	4.48298	4.48298
0.059633	0.020586	4.48293	4.48293
0.0594965	0.0205384	4.48287	4.48287
0.0593607	0.020491	4.48282	4.48282
0.0592255	0.0204439	4.48277	4.48277
0.0590909	0.020397	4.48273	4.48273
0.0589569	0.0203503	4.48268	4.48268
0.0588235	0.0203038	4.48263	4.48263
0.0586907	0.0202575	4.48258	4.48258
0.0585585	0.0202114	4.48253	4.48253
0.0584269	0.0201656	4.48248	4.48248
0.0582959	0.0201199	4.48243	4.48243
0.0581655	0.0200745	4.48239	4.48239
0.0580357	0.0200293	4.48234	4.48234
0.0579064	0.0199842	4.48229	4.48229
0.0577777	0.0199394	4.48225	4.48225
0.0576496	0.0198948	4.4822	4.4822
0.0575221	0.0198504	4.48216	4.48216
0.0573951	0.0198061	4.48211	4.48211
0.0572687	0.0197621	4.48207	4.48207
0.0571428	0.0197183	4.48202	4.48202
0.0570175	0.0196746	4.48198	4.48198
0.0568927	0.0196312	4.48193	4.48193
0.0567685	0.0195879	4.48189	4.48189
0.0566448	0.0195449	4.48184	4.48184
0.0565217	0.019502	4.4818	4.4818
0.0563991	0.0194593	4.48176	4.48176
0.056277	0.0194168	4.48172	4.48172
0.0561555	0.0193745	4.48167	4.48167
0.0560344	0.0193324	4.48163	4.48163
0.0559139	0.0192904	4.48159	4.48159
0.0557939	0.0192487	4.48155	4.48155
0.0556745	0.0192071	4.48151	4.48151
0.0555555	0.0191657	4.48146	4.48146
0.0554371	0.0191245	4.48142	4.48142
0.0553191	0.0190834	4.48138	4.48138
0.0552017	0.0190426	4.48134	4.48134
0.0550847	0.0190019	4.4813	4.4813
0.0549682	0.0189614	4.48126	4.48126
0.0548523	0.018921	4.48122	4.48122
0.0547368	0.0188809	4.48118	4.48118
0.0546218	0.0188409	4.48115	4.48115
0.0545073	0.018801	4.48111	4.48111
0.0543933	0.0187614	4.48107	4.48107
0.0542797	0.0187219	4.48103	4.48103
0.0541666	0.0186826	4.48099	4.48099
0.054054	0.0186434	4.48095	4.48095
0.0539419	0.0186044	4.48092	4.48092
0.0538302	0.0185656	4.48088	4.48088
0.053719	0.0185269	4.48084	4.48084
0.0536082	0.0184884	4.4808	4.4808
0.0534979	0.01845	4.48077	4.48077
0.053388	0.0184119	4.48073	4.48073
0.0532786	0.0183738	4.48069	4.48069
0.0531697	0.018336	4.48066	4.48066
0.0530612	0.0182982	4.48062	4.48062
0.0529531	0.0182607	4.48059	4.48059
0.0528455	0.0182233	4.48055	4.48055
0.0527383	0.018186	4.48052	4.48052
0.0526315	0.0181489	4.48048	4.48048
0.0525252	0.018112	4.48045	4.48045
0.0524193	0.0180752	4.48041	4.48041
0.0523138	0.0180385	4.48038	4.48038
0.0522088	0.018002	4.48034	4.48034
0.0521042	0.0179657	4.48031	4.48031
0.052	0.0179295	4.48028	4.48028
0.0518962	0.0178934	4.48024	4.48024
0.0517928	0.0178575	4.48021	4.48021
0.0516898	0.0178217	4.48018	4.48018
0.0515873	0.0177861	4.48014	4.48014
0.0514851	0.0177506	4.48011	4.48011
0.0513834	0.0177153	4.48008	4.48008
0.051282	0.0176801	4.48005	4.48005
0.0511811	0.017645	4.48001	4.48001
0.0510805	0.0176101	4.47998	4.47998
0.0509804	0.0175753	4.47995	4.47995
0.0508806	0.0175407	4.47992	4.47992
0.0507812	0.0175062	4.47989	4.47989
0.0506822	0.0174718	4.47986	4.47986
0.0505836	0.0174375	4.47983	4.47983
0.0504854	0.0174034	4.47979	4.47979
0.0503876	0.0173695	4.47976	4.47976
0.0502901	0.0173356	4.47973	4.47973
0.050193	0.0173019	4.4797	4.4797
0.0500963	0.0172684	4.47967	4.47967
0.05	0.0172349	4.47964	4.47964
0.049904	0.0172016	4.47961	4.47961
0.0498084	0.0171684	4.47958	4.47958
0.0497132	0.0171354	4.47955	4.47955
0.0496183	0.0171024	4.47953	4.47953
0.0495238	0.0170696	4.4795	4.4795
0.0494296	0.017037	4.47947	4.47947
0.0493358	0.0170044	4.47944	4.47944
0.0492424	0.016972	4.47941	4.47941
0.0491493	0.0169397	4.47938	4.47938
0.0490566	0.0169075	4.47935	4.47935
0.0489642	0.0168755	4.47932	4.47932
0.0488721	0.0168435	4.4793	4.4793
0.0487804	0.0168117	4.47927	4.47927
0.0486891	0.01678	4.47924	4.47924
0.0485981	0.0167484	4.47921	4.47921
0.0485074	0.016717	4.47919	4.47919
0.0484171	0.0166857	4.47916	4.47916
0.0483271	0.0166544	4.47913	4.47913
0.0482374	0.0166233	4.47911	4.47911
0.0481481	0.0165923	4.47908	4.47908
0.0480591	0.0165615	4.47905	4.47905
0.0479704	0.0165307	4.47903	4.47903
0.0478821	0.0165001	4.479	4.479
0.0477941	0.0164696	4.47897	4.47897
0.0477064	0.0164391	4.47895	4.47895
0.047619	0.0164088	4.47892	4.47892
0.047532	0.0163787	4.4789	4.4789
0.0474452	0.0163486	4.47887	4.47887
0.0473588	0.0163186	4.47884	4.47884
0.0472727	0.0162888	4.47882	4.47882
0.0471869	0.016259	4.47879	4.47879
0.0471014	0.0162294	4.47877	4.47877
0.0470162	0.0161998	4.47874	4.47874
0.0469314	0.0161704	4.47872	4.47872
0.0468468	0.0161411	4.4787	4.4787
0.0467626	0.0161119	4.47867	4.47867
0.0466786	0.0160828	4.47865	4.47865
0.0465949	0.0160538	4.47862	4.47862
0.0465116	0.0160249	4.4786	4.4786
0.0464285	0.0159961	4.47857	4.47857
0.0463458	0.0159674	4.47855	4.47855
0.0462633	0.0159388	4.47853	4.47853
0.0461811	0.0159104	4.4785	4.4785
0.0460993	0.015882	4.47848	4.47848
0.0460177	0.0158537	4.47846	4.47846
0.0459364	0.0158255	4.47843	4.47843
0.0458553	0.0157974	4.47841	4.47841
0.0457746	0.0157695	4.47839	4.47839
0.0456942	0.0157416	4.47836	4.47836
0.045614	0.0157138	4.47834	4.47834
0.0455341	0.0156861	4.47832	4.47832
0.0454545	0.0156586	4.4783	4.4783
0.0453752	0.0156311	4.47827	4.47827
0.0452961	0.0156037	4.47825	4.47825
0.0452174	0.0155764	4.47823	4.47823
0.0451389	0.0155492	4.47821	4.47821
0.0450606	0.0155221	4.47819	4.47819
0.0449827	0.0154951	4.47816	4.47816
0.044905	0.0154682	4.47814	4.47814
0.0448275	0.0154413	4.47812	4.47812
0.0447504	0.0154146	4.4781	4.4781
0.0446735	0.015388	4.47808	4.47808
0.0445969	0.0153614	4.47806	4.47806
0.0445205	0.015335	4.47804	4.47804
0.0444444	0.0153086	4.47801	4.47801
0.0443686	0.0152824	4.47799	4.47799
0.044293	0.0152562	4.47797	4.47797
0.0442177	0.0152301	4.47795	4.47795
0.0441426	0.0152041	4.47793	4.47793
0.0440678	0.0151782	4.47791	4.47791
0.0439932	0.0151524	4.47789	4.47789
0.0439189	0.0151266	4.47787	4.47787
0.0438448	0.015101	4.47785	4.47785
0.043771	0.0150754	4.47783	4.47783
0.0436974	0.01505	4.47781	4.47781
0.0436241	0.0150246	4.47779	4.47779
0.0435511	0.0149993	4.47777	4.47777
0.0434782	0.014974	4.47775	4.47775
0.0434056	0.0149489	4.47773	4.47773
0.0433333	0.0149239	4.47771	4.47771
0.0432612	0.0148989	4.47769	4.47769
0.0431893	0.014874	4.47767	4.47767
0.0431177	0.0148492	4.47765	4.47765
0.0430463	0.0148245	4.47763	4.47763
0.0429752	0.0147999	4.47762	4.47762
0.0429043	0.0147753	4.4776	4.4776
0.0428336	0.0147509	4.47758	4.47758
0.0427631	0.0147265	4.47756	4.47756
0.0426929	0.0147022	4.47754	4.47754
0.0426229	0.014678	4.47752	4.47752
0.0425532	0.0146538	4.4775	4.4775
0.0424836	0.0146297	4.47749	4.47749
0.0424143	0.0146058	4.47747	4.47747
0.0423452	0.0145819	4.47745	4.47745
0.0422764	0.014558	4.47743	4.47743
0.0422078	0.0145343	4.47741	4.47741
0.0421393	0.0145106	4.4774	4.4774
0.0420712	0.014487	4.47738	4.47738
0.0420032	0.0144635	4.47736	4.47736
0.0419354	0.01444	4.47734	4.47734
0.0418679	0.0144167	4.47732	4.47732
0.0418006	0.0143934	4.47731	4.47731
0.0417335	0.0143702	4.47729	4.47729
0.0416666	0.014347	4.47727	4.47727
0.0416	0.014324	4.47726	4.47726
0.0415335	0.014301	4.47724	4.47724
0.0414673	0.014278	4.47722	4.47722
0.0414012	0.0142552	4.4772	4.4772
0.0413354	0.0142324	4.47719	4.47719
0.0412698	0.0142097	4.47717	4.47717
0.0412044	0.0141871	4.47715	4.47715
0.0411392	0.0141645	4.47714	4.47714
0.0410742	0.0141421	4.47712	4.47712
0.0410094	0.0141196	4.4771	4.4771
0.0409448	0.0140973	4.47709	4.47709
0.0408805	0.014075	4.47707	4.47707
0.0408163	0.0140528	4.47705	4.47705
0.0407523	0.0140307	4.47704	4.47704
0.0406885	0.0140086	4.47702	4.47702
0.040625	0.0139867	4.47701	4.47701
0.0405616	0.0139647	4.47699	4.47699
0.0404984	0.0139429	4.47697	4.47697
0.0404354	0.0139211	4.47696	4.47696
0.0403726	0.0138994	4.47694	4.47694
0.04031	0.0138777	4.47693	4.47693
0.0402476	0.0138562	4.47691	4.47691
0.0401854	0.0138346	4.4769	4.4769
0.0401234	0.0138132	4.47688	4.47688
0.0400616	0.0137918	4.47687	4.47687
0.04	0.0137705	4.47685	4.47685
0.0399385	0.0137493	4.47684	4.47684
0.0398773	0.0137281	4.47682	4.47682
0.0398162	0.013707	4.4768	4.4768
0.0397553	0.0136859	4.47679	4.47679
0.0396946	0.0136649	4.47677	4.47677
0.0396341	0.013644	4.47676	4.47676
0.0395738	0.0136231	4.47675	4.47675
0.0395136	0.0136023	4.47673	4.47673
0.0394537	0.0135816	4.47672	4.47672
0.0393939	0.0135609	4.4767	4.4767
0.0393343	0.0135403	4.47669	4.47669
0.0392749	0.0135198	4.47667	4.47667
0.0392157	0.0134993	4.47666	4.47666
0.0391566	0.0134789	4.47664	4.47664
0.0390977	0.0134585	4.47663	4.47663
0.039039	0.0134382	4.47661	4.47661
0.0389805	0.013418	4.4766	4.4766
0.0389221	0.0133978	4.47659	4.47659
0.0388639	0.0133777	4.47657	4.47657
0.0388059	0.0133577	4.47656	4.47656
0.0387481	0.0133377	4.47654	4.47654
0.0386904	0.0133178	4.47653	4.47653
0.038633	0.0132979	4.47652	4.47652
0.0385756	0.0132781	4.4765	4.4765
0.0385185	0.0132583	4.47649	4.47649
0.0384615	0.0132386	4.47648	4.47648
0.0384047	0.013219	4.47646	4.47646
0.0383481	0.0131994	4.47645	4.47645
0.0382916	0.0131799	4.47644	4.47644
0.0382353	0.0131604	4.47642	4.47642
0.0381791	0.013141	4.47641	4.47641
0.0381231	0.0131217	4.4764	4.4764
0.0380673	0.0131024	4.47638	4.47638
0.0380117	0.0130832	4.47637	4.47637
0.0379562	0.013064	4.47636	4.47636
0.0379008	0.0130449	4.47634	4.47634
0.0378457	0.0130258	4.47633	4.47633
0.0377907	0.0130068	4.47632	4.47632
0.0377358	0.0129878	4.4763	4.4763
0.0376811	0.0129689	4.47629	4.47629
0.0376266	0.0129501	4.47628	4.47628
0.0375722	0.0129313	4.47627	4.47627
0.037518	0.0129126	4.47625	4.47625
0.0374639	0.0128939	4.47624	4.47624
0.03741	0.0128753	4.47623	4.47623
0.0373563	0.0128567	4.47622	4.47622
0.0373027	0.0128382	4.4762	4.4762
0.0372493	0.0128197	4.47619	4.47619
0.037196	0.0128013	4.47618	4.47618
0.0371428	0.0127829	4.47617	4.47617
0.0370898	0.0127646	4.47615	4.47615
0.037037	0.0127464	4.47614	4.47614
0.0369843	0.0127282	4.47613	4.47613
0.0369318	0.01271	4.47612	4.47612
0.0368794	0.0126919	4.47611	4.47611
0.0368272	0.0126739	4.47609	4.47609
0.0367751	0.0126559	4.47608	4.47608
0.0367231	0.0126379	4.47607	4.47607
0.0366713	0.0126201	4.47606	4.47606
0.0366197	0.0126022	4.47605	4.47605
0.0365682	0.0125844	4.47604	4.47604
0.0365168	0.0125667	4.47602	4.47602
0.0364656	0.012549	4.47601	4.47601
0.0364145	0.0125313	4.476	4.476
0.0363636	0.0125138	4.47599	4.47599
0.0363128	0.0124962	4.47598	4.47598
0.0362622	0.0124787	4.47597	4.47597
0.0362117	0.0124613	4.47596	4.47596
0.0361613	0.0124439	4.47594	4.47594
0.0361111	0.0124265	4.47593	4.47593
0.036061	0.0124092	4.47592	4.47592
0.0360111	0.012392	4.47591	4.47591
0.0359612	0.0123748	4.4759	4.4759
0.0359116	0.0123576	4.47589	4.47589
0.035862	0.0123405	4.47588	4.47588
0.0358126	0.0123235	4.47587	4.47587
0.0357634	0.0123065	4.47586	4.47586
0.0357143	0.0122895	4.47584	4.47584
0.0356653	0.0122726	4.47583	4.47583
0.0356164	0.0122557	4.47582	4.47582
0.0355677	0.0122389	4.47581	4.47581
0.0355191	0.0122221	4.4758	4.4758
0.0354706	0.0122054	4.47579	4.47579
0.0354223	0.0121887	4.47578	4.47578
0.0353741	0.012172	4.47577	4.47577
0.0353261	0.0121554	4.47576	4.47576
0.0352781	0.0121389	4.47575	4.47575
0.0352303	0.0121224	4.47574	4.47574
0.0351827	0.0121059	4.47573	4.47573
0.0351351	0.0120895	4.47572	4.47572
0.0350877	0.0120731	4.47571	4.47571
0.0350404	0.0120568	4.4757	4.4757
0.0349932	0.0120405	4.47569	4.47569
0.0349462	0.0120243	4.47568	4.47568
0.0348993	0.0120081	4.47567	4.47567
0.0348525	0.0119919	4.47566	4.47566
0.0348059	0.0119758	4.47565	4.47565
0.0347593	0.0119598	4.47564	4.47564
0.0347129	0.0119437	4.47563	4.47563
0.0346666	0.0119278	4.47562	4.47562
0.0346205	0.0119118	4.47561	4.47561
0.0345744	0.0118959	4.4756	4.4756
0.0345285	0.0118801	4.47559	4.47559
0.0344827	0.0118643	4.47558	4.47558
0.0344371	0.0118485	4.47557	4.47557
0.0343915	0.0118328	4.47556	4.47556
0.0343461	0.0118171	4.47555	4.47555
0.0343008	0.0118015	4.47554	4.47554
0.0342556	0.0117859	4.47553	4.47553
0.0342105	0.0117703	4.47552	4.47552
0.0341655	0.0117548	4.47551	4.47551
0.0341207	0.0117393	4.4755	4.4755
0.034076	0.0117239	4.47549	4.47549
0.0340314	0.0117085	4.47548	4.47548
0.0339869	0.0116931	4.47547	4.47547
0.0339425	0.0116778	4.47546	4.47546
0.0338983	0.0116625	4.47545	4.47545
0.0338541	0.0116473	4.47544	4.47544
0.0338101	0.0116321	4.47543	4.47543
0.0337662	0.0116169	4.47542	4.47542
0.0337224	0.0116018	4.47542	4.47542
0.0336787	0.0115868	4.47541	4.47541
0.0336352	0.0115717	4.4754	4.4754
0.0335917	0.0115567	4.47539	4.47539
0.0335484	0.0115418	4.47538	4.47538
0.0335051	0.0115268	4.47537	4.47537
0.033462	0.011512	4.47536	4.47536
0.033419	0.0114971	4.47535	4.47535
0.0333761	0.0114823	4.47534	4.47534
0.0333333	0.0114675	4.47533	4.47533
0.0332906	0.0114528	4.47533	4.47533
0.0332481	0.0114381	4.47532	4.47532
0.0332056	0.0114235	4.47531	4.47531
0.0331632	0.0114089	4.4753	4.4753
0.033121	0.0113943	4.47529	4.47529
0.0330789	0.0113797	4.47528	4.47528
0.0330368	0.0113652	4.47527	4.47527
0.0329949	0.0113508	4.47527	4.47527
0.0329531	0.0113363	4.47526	4.47526
0.0329114	0.0113219	4.47525	4.47525
0.0328698	0.0113076	4.47524	4.47524
0.0328283	0.0112933	4.47523	4.47523
0.0327869	0.011279	4.47522	4.47522
0.0327456	0.0112647	4.47521	4.47521
0.0327044	0.0112505	4.47521	4.47521
0.0326633	0.0112363	4.4752	4.4752
0.0326223	0.0112222	4.47519	4.47519
0.0325814	0.0112081	4.47518	4.47518
0.0325406	0.011194	4.47517	4.47517
0.0325	0.01118	4.47516	4.47516
0.0324594	0.011166	4.47516	4.47516
0.0324189	0.011152	4.47515	4.47515
0.0323786	0.0111381	4.47514	4.47514
0.0323383	0.0111242	4.47513	4.47513
0.0322981	0.0111103	4.47512	4.47512
0.032258	0.0110965	4.47512	4.47512
0.0322181	0.0110827	4.47511	4.47511
0.0321782	0.011069	4.4751	4.4751
0.0321384	0.0110553	4.47509	4.47509
0.0320987	0.0110416	4.47508	4.47508
0.0320592	0.0110279	4.47508	4.47508
0.0320197	0.0110143	4.47507	4.47507
0.0319803	0.0110007	4.47506	4.47506
0.031941	0.0109871	4.47505	4.47505
0.0319018	0.0109736	4.47505	4.47505
0.0318627	0.0109601	4.47504	4.47504
0.0318237	0.0109467	4.47503	4.47503
0.0317848	0.0109333	4.47502	4.47502
0.031746	0.0109199	4.47501	4.47501
0.0317073	0.0109065	4.47501	4.47501
0.0316687	0.0108932	4.475	4.475
0.0316301	0.0108799	4.47499	4.47499
0.0315917	0.0108667	4.47498	4.47498
0.0315534	0.0108534	4.47498	4.47498
0.0315151	0.0108402	4.47497	4.47497
0.031477	0.0108271	4.47496	4.47496
0.0314389	0.010814	4.47495	4.47495
0.0314009	0.0108009	4.47495	4.47495
0.0313631	0.0107878	4.47494	4.47494
0.0313253	0.0107748	4.47493	4.47493
0.0312876	0.0107618	4.47493	4.47493
0.03125	0.0107488	4.47492	4.47492
0.0312125	0.0107358	4.47491	4.47491
0.031175	0.0107229	4.4749	4.4749
0.0311377	0.0107101	4.4749	4.4749
0.0311005	0.0106972	4.47489	4.47489
0.0310633	0.0106844	4.47488	4.47488
0.0310262	0.0106716	4.47487	4.47487
0.0309892	0.0106589	4.47487	4.47487
0.0309524	0.0106461	4.47486	4.47486
0.0309156	0.0106334	4.47485	4.47485
0.0308788	0.0106208	4.47485	4.47485
0.0308422	0.0106082	4.47484	4.47484
0.0308057	0.0105956	4.47483	4.47483
0.0307692	0.010583	4.47483	4.47483
0.0307328	0.0105704	4.47482	4.47482
0.0306966	0.0105579	4.47481	4.47481
0.0306604	0.0105454	4.4748	4.4748
0.0306242	0.010533	4.4748	4.4748
0.0305882	0.0105206	4.47479	4.47479
0.0305523	0.0105082	4.47478	4.47478
0.0305164	0.0104958	4.47478	4.47478
0.0304806	0.0104835	4.47477	4.47477
0.0304449	0.0104712	4.47476	4.47476
0.0304093	0.0104589	4.47476	4.47476
0.0303738	0.0104466	4.47475	4.47475
0.0303384	0.0104344	4.47474	4.47474
0.030303	0.0104222	4.47474	4.47474
0.0302677	0.01041	4.47473	4.47473
0.0302325	0.0103979	4.47472	4.47472
0.0301974	0.0103858	4.47472	4.47472
0.0301624	0.0103737	4.47471	4.47471
0.0301274	0.0103617	4.4747	4.4747
0.0300926	0.0103497	4.4747	4.4747
0.0300578	0.0103377	4.47469	4.47469
0.0300231	0.0103257	4.47468	4.47468
0.0299884	0.0103138	4.47468	4.47468
0.0299539	0.0103018	4.47467	4.47467
0.0299194	0.01029	4.47467	4.47467
0.029885	0.0102781	4.47466	4.47466
0.0298507	0.0102663	4.47465	4.47465
0.0298165	0.0102545	4.47465	4.47465
0.0297823	0.0102427	4.47464	4.47464
0.0297483	0.0102309	4.47463	4.47463
0.0297143	0.0102192	4.47463	4.47463
0.0296803	0.0102075	4.47462	4.47462
0.0296465	0.0101959	4.47462	4.47462
0.0296127	0.0101842	4.47461	4.47461
0.029579	0.0101726	4.4746	4.4746
0.0295454	0.010161	4.4746	4.4746
0.0295119	0.0101494	4.47459	4.47459
0.0294784	0.0101379	4.47458	4.47458
0.029445	0.0101264	4.47458	4.47458
0.0294117	0.0101149	4.47457	4.47457
0.0293785	0.0101035	4.47457	4.47457
0.0293453	0.010092	4.47456	4.47456
0.0293123	0.0100806	4.47455	4.47455
0.0292793	0.0100692	4.47455	4.47455
0.0292463	0.0100579	4.47454	4.47454
0.0292135	0.0100466	4.47454	4.47454
0.0291807	0.0100353	4.47453	4.47453
0.029148	0.010024	4.47452	4.47452
0.0291153	0.0100127	4.47452	4.47452
0.0290828	0.0100015	4.47451	4.47451
0.0290503	0.00999031	4.47451	4.47451
0.0290178	0.00997913	4.4745	4.4745
0.0289855	0.00996798	4.4745	4.4745
0.0289532	0.00995685	4.47449	4.47449
0.028921	0.00994575	4.47448	4.47448
0.0288889	0.00993468	4.47448	4.47448
0.0288568	0.00992362	4.47447	4.47447
0.0288248	0.0099126	4.47447	4.47447
0.0287929	0.00990159	4.47446	4.47446
0.028761	0.00989062	4.47445	4.47445
0.0287293	0.00987966	4.47445	4.47445
0.0286975	0.00986873	4.47444	4.47444
0.0286659	0.00985783	4.47444	4.47444
0.0286343	0.00984694	4.47443	4.47443
0.0286028	0.00983609	4.47443	4.47443
0.0285714	0.00982525	4.47442	4.47442
0.02854	0.00981444	4.47442	4.47442
0.0285087	0.00980366	4.47441	4.47441
0.0284775	0.00979289	4.4744	4.4744
0.0284464	0.00978216	4.4744	4.4744
0.0284153	0.00977144	4.47439	4.47439
0.0283843	0.00976075	4.47439	4.47439
0.0283533	0.00975008	4.47438	4.47438
0.0283224	0.00973944	4.47438	4.47438
0.0282916	0.00972881	4.47437	4.47437
0.0282608	0.00971822	4.47437	4.47437
0.0282302	0.00970764	4.47436	4.47436
0.0281995	0.00969709	4.47436	4.47436
0.028169	0.00968656	4.47435	4.47435
0.0281385	0.00967605	4.47435	4.47435
0.0281081	0.00966557	4.47434	4.47434
0.0280777	0.00965511	4.47433	4.47433
0.0280474	0.00964467	4.47433	4.47433
0.0280172	0.00963425	4.47432	4.47432
0.0279871	0.00962386	4.47432	4.47432
0.027957	0.00961349	4.47431	4.47431
0.0279269	0.00960314	4.47431	4.47431
0.027897	0.00959281	4.4743	4.4743
0.0278671	0.00958251	4.4743	4.4743
0.0278372	0.00957223	4.47429	4.47429
0.0278075	0.00956197	4.47429	4.47429
0.0277778	0.00955173	4.47428	4.47428
0.0277481	0.00954151	4.47428	4.47428
0.0277185	0.00953132	4.47427	4.47427
0.027689	0.00952115	4.47427	4.47427
0.0276596	0.009511	4.47426	4.47426
0.0276302	0.00950087	4.47426	4.47426
0.0276008	0.00949076	4.47425	4.47425
0.0275716	0.00948067	4.47425	4.47425
0.0275424	0.00947061	4.47424	4.47424
0.0275132	0.00946057	4.47424	4.47424
0.0274841	0.00945054	4.47423	4.47423
0.0274551	0.00944054	4.47423	4.47423
0.0274261	0.00943056	4.47422	4.47422
0.0273972	0.00942061	4.47422	4.47422
0.0273684	0.00941067	4.47421	4.47421
0.0273396	0.00940075	4.47421	4.47421
0.0273109	0.00939086	4.4742	4.4742
0.0272822	0.00938098	4.4742	4.4742
0.0272536	0.00937113	4.47419	4.47419
0.0272251	0.00936129	4.47419	4.47419
0.0271966	0.00935148	4.47418	4.47418
0.0271682	0.00934169	4.47418	4.47418
0.0271399	0.00933192	4.47417	4.47417
0.0271116	0.00932217	4.47417	4.47417
0.0270833	0.00931244	4.47416	4.47416
0.0270551	0.00930273	4.47416	4.47416
0.027027	0.00929304	4.47416	4.47416
0.0269989	0.00928337	4.47415	4.47415
0.0269709	0.00927372	4.47415	4.47415
0.026943	0.00926409	4.47414	4.47414
0.0269151	0.00925448	4.47414	4.47414
0.0268873	0.00924489	4.47413	4.47413
0.0268595	0.00923532	4.47413	4.47413
0.0268318	0.00922577	4.47412	4.47412
0.0268041	0.00921624	4.47412	4.47412
0.0267765	0.00920673	4.47411	4.47411
0.0267489	0.00919724	4.47411	4.47411
0.0267215	0.00918777	4.4741	4.4741
0.026694	0.00917831	4.4741	4.4741
0.0266666	0.00916888	4.4741	4.4741
0.0266393	0.00915947	4.47409	4.47409
0.0266121	0.00915007	4.47409	4.47409
0.0265848	0.0091407	4.47408	4.47408
0.0265577	0.00913134	4.47408	4.47408
0.0265306	0.00912201	4.47407	4.47407
0.0265035	0.00911269	4.47407	4.47407
0.0264766	0.00910339	4.47406	4.47406
0.0264496	0.00909411	4.47406	4.47406
0.0264227	0.00908485	4.47406	4.47406
0.0263959	0.00907561	4.47405	4.47405
0.0263691	0.00906639	4.47405	4.47405
0.0263424	0.00905719	4.47404	4.47404
0.0263158	0.009048	4.47404	4.47404
0.0262892	0.00903883	4.47403	4.47403
0.0262626	0.00902969	4.47403	4.47403
0.0262361	0.00902056	4.47402	4.47402
0.0262097	0.00901145	4.47402	4.47402
0.0261833	0.00900235	4.47402	4.47402
0.0261569	0.00899328	4.47401	4.47401
0.0261306	0.00898422	4.47401	4.47401
0.0261044	0.00897519	4.474	4.474
0.0260782	0.00896617	4.474	4.474
0.0260521	0.00895717	4.474	4.474
0.026026	0.00894818	4.47399	4.47399
0.026	0.00893922	4.47399	4.47399

## Sheet: ED_Fig5d_n_excess_vs_lambda
Wavelength_nm	Excess_refraction_dimensionless
199	-3.48996e-07
200	-2.92481e-07
201	-2.22671e-07
202	-1.41929e-07
203	-5.4386e-08
204	3.46491e-08
205	1.19701e-07
206	1.96186e-07
207	2.61106e-07
208	3.13218e-07
209	3.52742e-07
210	3.80879e-07
211	3.99316e-07
212	4.09858e-07
213	4.14196e-07
214	4.13799e-07
215	4.09877e-07
216	4.03394e-07
217	3.95097e-07
218	3.85556e-07
219	3.75199e-07
220	3.64342e-07
221	3.53215e-07
222	3.41986e-07
223	3.30772e-07
224	3.19652e-07
225	3.08682e-07
226	2.97893e-07
227	2.87304e-07
228	2.76923e-07
229	2.66748e-07
230	2.56774e-07
231	2.4699e-07
232	2.37384e-07
233	2.27941e-07
234	2.18648e-07
235	2.09489e-07
236	2.00452e-07
237	1.91525e-07
238	1.82701e-07
239	1.73976e-07
240	1.65351e-07
241	1.56838e-07
242	1.48455e-07
243	1.40238e-07
244	1.32238e-07
245	1.24531e-07
246	1.1722e-07
247	1.1045e-07
248	1.0441e-07
249	9.9346e-08
250	9.55699e-08
251	9.34633e-08
252	9.34748e-08
253	9.61012e-08
254	1.01848e-07
255	1.11158e-07
256	1.24315e-07
257	1.41328e-07
258	1.61828e-07
259	1.85027e-07
260	2.09771e-07
261	2.34694e-07
262	2.58439e-07
263	2.79875e-07
264	2.98233e-07
265	3.13145e-07
266	3.24596e-07
267	3.32824e-07
268	3.38219e-07
269	3.41228e-07
270	3.42299e-07
271	3.41839e-07
272	3.40203e-07
273	3.37684e-07
274	3.34522e-07
275	3.30904e-07
276	3.26979e-07
277	3.2286e-07
278	3.18634e-07
279	3.14367e-07
280	3.10106e-07
281	3.05888e-07
282	3.01738e-07
283	2.97674e-07
284	2.93709e-07
285	2.89851e-07
286	2.86104e-07
287	2.82471e-07
288	2.78952e-07
289	2.75547e-07
290	2.72252e-07
291	2.69067e-07
292	2.65986e-07
293	2.63008e-07
294	2.60129e-07
295	2.57344e-07
296	2.54651e-07
297	2.52045e-07
298	2.49524e-07
299	2.47083e-07
300	2.44719e-07
301	2.42428e-07
302	2.40209e-07
303	2.38057e-07
304	2.3597e-07
305	2.33945e-07
306	2.31979e-07
307	2.30071e-07
308	2.28217e-07
309	2.26415e-07
310	2.24663e-07
311	2.2296e-07
312	2.21302e-07
313	2.19689e-07
314	2.18119e-07
315	2.1659e-07
316	2.15099e-07
317	2.13647e-07
318	2.12231e-07
319	2.1085e-07
320	2.09503e-07
321	2.08189e-07
322	2.06905e-07
323	2.05652e-07
324	2.04429e-07
325	2.03233e-07
326	2.02064e-07
327	2.00922e-07
328	1.99805e-07
329	1.98713e-07
330	1.97644e-07
331	1.96599e-07
332	1.95575e-07
333	1.94573e-07
334	1.93592e-07
335	1.92631e-07
336	1.91689e-07
337	1.90767e-07
338	1.89862e-07
339	1.88976e-07
340	1.88107e-07
341	1.87255e-07
342	1.86419e-07
343	1.85599e-07
344	1.84794e-07
345	1.84004e-07
346	1.83229e-07
347	1.82468e-07
348	1.8172e-07
349	1.80986e-07
350	1.80266e-07
351	1.79557e-07
352	1.78861e-07
353	1.78177e-07
354	1.77505e-07
355	1.76845e-07
356	1.76195e-07
357	1.75556e-07
358	1.74928e-07
359	1.7431e-07
360	1.73702e-07
361	1.73104e-07
362	1.72516e-07
363	1.71937e-07
364	1.71367e-07
365	1.70806e-07
366	1.70254e-07
367	1.6971e-07
368	1.69175e-07
369	1.68647e-07
370	1.68128e-07
371	1.67617e-07
372	1.67113e-07
373	1.66616e-07
374	1.66127e-07
375	1.65645e-07
376	1.6517e-07
377	1.64701e-07
378	1.6424e-07
379	1.63784e-07
380	1.63336e-07
381	1.62893e-07
382	1.62457e-07
383	1.62027e-07
384	1.61602e-07
385	1.61184e-07
386	1.60771e-07
387	1.60363e-07
388	1.59961e-07
389	1.59564e-07
390	1.59173e-07
391	1.58787e-07
392	1.58405e-07
393	1.58029e-07
394	1.57657e-07
395	1.5729e-07
396	1.56928e-07
397	1.56571e-07
398	1.56218e-07
399	1.55869e-07
400	1.55525e-07
401	1.55185e-07
402	1.54849e-07
403	1.54517e-07
404	1.54189e-07
405	1.53865e-07
406	1.53545e-07
407	1.53229e-07
408	1.52917e-07
409	1.52608e-07
410	1.52303e-07
411	1.52001e-07
412	1.51703e-07
413	1.51409e-07
414	1.51117e-07
415	1.50829e-07
416	1.50545e-07
417	1.50263e-07
418	1.49985e-07
419	1.4971e-07
420	1.49438e-07
421	1.49169e-07
422	1.48903e-07
423	1.4864e-07
424	1.4838e-07
425	1.48122e-07
426	1.47868e-07
427	1.47616e-07
428	1.47366e-07
429	1.4712e-07
430	1.46876e-07
431	1.46635e-07
432	1.46396e-07
433	1.46159e-07
434	1.45926e-07
435	1.45694e-07
436	1.45465e-07
437	1.45238e-07
438	1.45014e-07
439	1.44792e-07
440	1.44572e-07
441	1.44354e-07
442	1.44139e-07
443	1.43926e-07
444	1.43714e-07
445	1.43505e-07
446	1.43298e-07
447	1.43093e-07
448	1.4289e-07
449	1.42689e-07
450	1.4249e-07
451	1.42293e-07
452	1.42098e-07
453	1.41905e-07
454	1.41713e-07
455	1.41523e-07
456	1.41336e-07
457	1.41149e-07
458	1.40965e-07
459	1.40782e-07
460	1.40601e-07
461	1.40422e-07
462	1.40245e-07
463	1.40069e-07
464	1.39894e-07
465	1.39721e-07
466	1.3955e-07
467	1.39381e-07
468	1.39212e-07
469	1.39046e-07
470	1.38881e-07
471	1.38717e-07
472	1.38555e-07
473	1.38394e-07
474	1.38235e-07
475	1.38077e-07
476	1.3792e-07
477	1.37765e-07
478	1.37611e-07
479	1.37459e-07
480	1.37307e-07
481	1.37157e-07
482	1.37009e-07
483	1.36861e-07
484	1.36715e-07
485	1.36571e-07
486	1.36427e-07
487	1.36284e-07
488	1.36143e-07
489	1.36003e-07
490	1.35864e-07
491	1.35727e-07
492	1.3559e-07
493	1.35454e-07
494	1.3532e-07
495	1.35187e-07
496	1.35055e-07
497	1.34924e-07
498	1.34793e-07
499	1.34664e-07
500	1.34537e-07
501	1.3441e-07
502	1.34284e-07
503	1.34159e-07
504	1.34035e-07
505	1.33912e-07
506	1.3379e-07
507	1.33669e-07
508	1.33549e-07
509	1.3343e-07
510	1.33311e-07
511	1.33194e-07
512	1.33078e-07
513	1.32962e-07
514	1.32848e-07
515	1.32734e-07
516	1.32621e-07
517	1.32509e-07
518	1.32398e-07
519	1.32288e-07
520	1.32178e-07
521	1.3207e-07
522	1.31962e-07
523	1.31855e-07
524	1.31749e-07
525	1.31643e-07
526	1.31538e-07
527	1.31435e-07
528	1.31331e-07
529	1.31229e-07
530	1.31127e-07
531	1.31027e-07
532	1.30926e-07
533	1.30827e-07
534	1.30728e-07
535	1.3063e-07
536	1.30533e-07
537	1.30437e-07
538	1.30341e-07
539	1.30245e-07
540	1.30151e-07
541	1.30057e-07
542	1.29964e-07
543	1.29871e-07
544	1.29779e-07
545	1.29688e-07
546	1.29598e-07
547	1.29508e-07
548	1.29418e-07
549	1.29329e-07
550	1.29241e-07
551	1.29154e-07
552	1.29067e-07
553	1.28981e-07
554	1.28895e-07
555	1.2881e-07
556	1.28725e-07
557	1.28641e-07
558	1.28558e-07
559	1.28475e-07
560	1.28393e-07
561	1.28311e-07
562	1.2823e-07
563	1.28149e-07
564	1.28069e-07
565	1.27989e-07
566	1.2791e-07
567	1.27832e-07
568	1.27754e-07
569	1.27676e-07
570	1.27599e-07
571	1.27523e-07
572	1.27447e-07
573	1.27371e-07
574	1.27296e-07
575	1.27221e-07
576	1.27147e-07
577	1.27074e-07
578	1.27001e-07
579	1.26928e-07
580	1.26856e-07
581	1.26784e-07
582	1.26713e-07
583	1.26642e-07
584	1.26572e-07
585	1.26502e-07
586	1.26432e-07
587	1.26363e-07
588	1.26295e-07
589	1.26226e-07
590	1.26159e-07
591	1.26091e-07
592	1.26024e-07
593	1.25958e-07
594	1.25892e-07
595	1.25826e-07
596	1.25761e-07
597	1.25696e-07
598	1.25631e-07
599	1.25567e-07
600	1.25504e-07
601	1.2544e-07
602	1.25377e-07
603	1.25315e-07
604	1.25252e-07
605	1.25191e-07
606	1.25129e-07
607	1.25068e-07
608	1.25007e-07
609	1.24947e-07
610	1.24887e-07
611	1.24827e-07
612	1.24768e-07
613	1.24709e-07
614	1.24651e-07
615	1.24592e-07
616	1.24534e-07
617	1.24477e-07
618	1.2442e-07
619	1.24363e-07
620	1.24306e-07
621	1.2425e-07
622	1.24194e-07
623	1.24138e-07
624	1.24083e-07
625	1.24028e-07
626	1.23974e-07
627	1.23919e-07
628	1.23865e-07
629	1.23811e-07
630	1.23758e-07
631	1.23705e-07
632	1.23652e-07
633	1.236e-07
634	1.23547e-07
635	1.23495e-07
636	1.23444e-07
637	1.23392e-07
638	1.23341e-07
639	1.23291e-07
640	1.2324e-07
641	1.2319e-07
642	1.2314e-07
643	1.2309e-07
644	1.23041e-07
645	1.22992e-07
646	1.22943e-07
647	1.22894e-07
648	1.22846e-07
649	1.22798e-07
650	1.2275e-07
651	1.22703e-07
652	1.22656e-07
653	1.22608e-07
654	1.22562e-07
655	1.22515e-07
656	1.22469e-07
657	1.22423e-07
658	1.22377e-07
659	1.22332e-07
660	1.22286e-07
661	1.22241e-07
662	1.22197e-07
663	1.22152e-07
664	1.22108e-07
665	1.22064e-07
666	1.2202e-07
667	1.21976e-07
668	1.21933e-07
669	1.21889e-07
670	1.21847e-07
671	1.21804e-07
672	1.21761e-07
673	1.21719e-07
674	1.21677e-07
675	1.21635e-07
676	1.21593e-07
677	1.21552e-07
678	1.21511e-07
679	1.2147e-07
680	1.21429e-07
681	1.21389e-07
682	1.21348e-07
683	1.21308e-07
684	1.21268e-07
685	1.21228e-07
686	1.21189e-07
687	1.21149e-07
688	1.2111e-07
689	1.21071e-07
690	1.21033e-07
691	1.20994e-07
692	1.20956e-07
693	1.20917e-07
694	1.20879e-07
695	1.20842e-07
696	1.20804e-07
697	1.20767e-07
698	1.20729e-07
699	1.20692e-07
700	1.20655e-07
701	1.20619e-07
702	1.20582e-07
703	1.20546e-07
704	1.2051e-07
705	1.20474e-07
706	1.20438e-07
707	1.20402e-07
708	1.20367e-07
709	1.20331e-07
710	1.20296e-07
711	1.20261e-07
712	1.20227e-07
713	1.20192e-07
714	1.20158e-07
715	1.20123e-07
716	1.20089e-07
717	1.20055e-07
718	1.20021e-07
719	1.19988e-07
720	1.19954e-07
721	1.19921e-07
722	1.19888e-07
723	1.19855e-07
724	1.19822e-07
725	1.19789e-07
726	1.19757e-07
727	1.19724e-07
728	1.19692e-07
729	1.1966e-07
730	1.19628e-07
731	1.19596e-07
732	1.19565e-07
733	1.19533e-07
734	1.19502e-07
735	1.19471e-07
736	1.1944e-07
737	1.19409e-07
738	1.19378e-07
739	1.19347e-07
740	1.19317e-07
741	1.19287e-07
742	1.19256e-07
743	1.19226e-07
744	1.19196e-07
745	1.19167e-07
746	1.19137e-07
747	1.19107e-07
748	1.19078e-07
749	1.19049e-07
750	1.1902e-07
751	1.18991e-07
752	1.18962e-07
753	1.18933e-07
754	1.18905e-07
755	1.18876e-07
756	1.18848e-07
757	1.18819e-07
758	1.18791e-07
759	1.18763e-07
760	1.18736e-07
761	1.18708e-07
762	1.1868e-07
763	1.18653e-07
764	1.18625e-07
765	1.18598e-07
766	1.18571e-07
767	1.18544e-07
768	1.18517e-07
769	1.1849e-07
770	1.18464e-07
771	1.18437e-07
772	1.18411e-07
773	1.18385e-07
774	1.18358e-07
775	1.18332e-07
776	1.18306e-07
777	1.1828e-07
778	1.18255e-07
779	1.18229e-07
780	1.18204e-07
781	1.18178e-07
782	1.18153e-07
783	1.18128e-07
784	1.18103e-07
785	1.18078e-07
786	1.18053e-07
787	1.18028e-07
788	1.18003e-07
789	1.17979e-07
790	1.17954e-07
791	1.1793e-07
792	1.17906e-07
793	1.17882e-07
794	1.17858e-07
795	1.17834e-07
796	1.1781e-07
797	1.17786e-07
798	1.17763e-07
799	1.17739e-07
800	1.17716e-07
801	1.17692e-07
802	1.17669e-07
803	1.17646e-07
804	1.17623e-07
805	1.176e-07
806	1.17577e-07
807	1.17554e-07
808	1.17531e-07
809	1.17509e-07
810	1.17486e-07
811	1.17464e-07
812	1.17442e-07
813	1.1742e-07
814	1.17397e-07
815	1.17375e-07
816	1.17353e-07
817	1.17332e-07
818	1.1731e-07
819	1.17288e-07
820	1.17267e-07
821	1.17245e-07
822	1.17224e-07
823	1.17202e-07
824	1.17181e-07
825	1.1716e-07
826	1.17139e-07
827	1.17118e-07
828	1.17097e-07
829	1.17076e-07
830	1.17055e-07
831	1.17035e-07
832	1.17014e-07
833	1.16994e-07
834	1.16973e-07
835	1.16953e-07
836	1.16933e-07
837	1.16912e-07
838	1.16892e-07
839	1.16872e-07
840	1.16852e-07
841	1.16833e-07
842	1.16813e-07
843	1.16793e-07
844	1.16773e-07
845	1.16754e-07
846	1.16734e-07
847	1.16715e-07
848	1.16696e-07
849	1.16677e-07
850	1.16657e-07
851	1.16638e-07
852	1.16619e-07
853	1.166e-07
854	1.16581e-07
855	1.16563e-07
856	1.16544e-07
857	1.16525e-07
858	1.16507e-07
859	1.16488e-07
860	1.1647e-07
861	1.16451e-07
862	1.16433e-07
863	1.16415e-07
864	1.16397e-07
865	1.16378e-07
866	1.1636e-07
867	1.16342e-07
868	1.16325e-07
869	1.16307e-07
870	1.16289e-07
871	1.16271e-07
872	1.16254e-07
873	1.16236e-07
874	1.16219e-07
875	1.16201e-07
876	1.16184e-07
877	1.16167e-07
878	1.16149e-07
879	1.16132e-07
880	1.16115e-07
881	1.16098e-07
882	1.16081e-07
883	1.16064e-07
884	1.16047e-07
885	1.1603e-07
886	1.16014e-07
887	1.15997e-07
888	1.1598e-07
889	1.15964e-07
890	1.15947e-07
891	1.15931e-07
892	1.15915e-07
893	1.15898e-07
894	1.15882e-07
895	1.15866e-07
896	1.1585e-07
897	1.15834e-07
898	1.15818e-07
899	1.15802e-07
900	1.15786e-07

## Sheet: ED_Fig5e_Composition
Avg_RNA_concentration_mg/ml	Dense-phase_FUS_conc._mg/ml_for_linear_ATRI	Dense-phase_FUS_conc._uncertainty_mg/ml_for_linear_ATRI	Dense-phase_FUS_conc._mg/ml_for_quadratic_ATRI	Dense-phase_RNA_conc._mg/ml_for_linear_ATRI	Dense-phase_RNA_conc._uncertainty_mg/ml_for_linear_ATRI	Dense-phase_RNA_conc._mg/ml_for_quadratic_ATRI
0	345.258	12.4698	345.258	0		0
0.251943	271.585	8.46517	266.363	33.4456	1.34321	32.8026
0.420546	220.435	6.9346	215.579	40.3902	1.5848	39.5017
0.799063	184.589	5.98896	180.136	46.764	2.08469	45.6431
1.43583	163.828	5.27343	159.015	62.9722	3.24185	61.1419
2.23166	154.152	6.07582	148.942	79.2518	4.93101	76.614
3.33716	118.497	5.40819	113.868	121.646	5.7895	116.945
4.82062	83.3455	6.58424	80.2946	162.563	8.42104	156.646

## Sheet: ED_Fig5f_Error
Avg_RNA_concentration_mg/ml	Fractional_statistical_error_in_dense-phase_FUS_conc.	Fractional_systematic_error_in_dense-phase_FUS_conc.	Fractional_statistical_error_in_dense-phase_RNA_conc.	Fractional_systematic_error_in_dense-phase_RNA_conc.
0	0.0361174	0
0.251943	0.0311695	0.0196055	0.0401612	0.0196021
0.420546	0.0314587	0.0225231	0.0392372	0.022492
0.799063	0.0324449	0.0247181	0.044579	0.024558
1.43583	0.0321887	0.0302703	0.0514806	0.029936
2.23166	0.0394143	0.034986	0.0622195	0.0344292
3.33716	0.0456398	0.0406516	0.047593	0.0401976
4.82062	0.0789993	0.0379966	0.0518018	0.037768
