# Supplementary material for: A label-free method for measuring the composition of multicomponent biomolecular condensates
Source: Nat Chem. 2025 Sep 3;17(12):1891–902. doi: 10.1038/s41557-025-01928-3 (PMC12669041; doi:10.1038/s41557-025-01928-3)
Supplement: Supplementary file 17 — Statistical source data. [file 41557_2025_1928_MOESM17_ESM.xlsx]

## Sheet: ED_Fig6b_cII_vs_Crossterm
Reduced_crossterm_coefficient_nu_12_tilde_ml/mg	Dense-phase_FUS_concentration_mg/ml	Dense-phase_RNA_concentration_mg/ml
-0.003	159.444	163.23
-0.002	142.299	145.817
-0.001	131.109	134.454
0	122.846	126.063
0.000741716	117.886	121.026
0.001	116.333	119.448
0.002	110.984	114.016
0.003	106.464	109.426
