# Supplementary material for: A label-free method for measuring the composition of multicomponent biomolecular condensates
Source: Nat Chem. 2025 Sep 3;17(12):1891–902. doi: 10.1038/s41557-025-01928-3 (PMC12669041; doi:10.1038/s41557-025-01928-3)
Supplement: Supplementary file 19 — Statistical source data. [file 41557_2025_1928_MOESM19_ESM.xlsx]

## Sheet: ED_Fig8a_IndependentVariables
BinCenter_A260_on_tie-line_A_Absorbance (AU)	PDF_A260_on_tie-line_A	BinCenter_A260_on_tie-line_B_Absorbance (AU)	PDF_A260_on_tie-line_B	BinCenter_A260_on_tie-line_C_Absorbance (AU)	PDF_A260_on_tie-line_C	BinCenter_A260_on_tie-line_D_Absorbance (AU)	PDF_A260_on_tie-line_D	BinCenter_A260_on_tie-line_E_Absorbance (AU)	PDF_A260_on_tie-line_E	BinCenter_A260_on_tie-line_F_Absorbance (AU)	PDF_A260_on_tie-line_F	BinCenter_MBP_on_tie-line_A_Concentration (\muM)	PDF_MBP_on_tie-line_A	BinCenter_MBP_on_tie-line_B_Concentration (\muM)	PDF_MBP_on_tie-line_B	BinCenter_MBP_on_tie-line_C_Concentration (\muM)	PDF_MBP_on_tie-line_C	BinCenter_MBP_on_tie-line_D_Concentration (\muM)	PDF_MBP_on_tie-line_D	BinCenter_MBP_on_tie-line_E_Concentration (\muM)	PDF_MBP_on_tie-line_E	BinCenter_MBP_on_tie-line_F_Concentration (\muM)	PDF_MBP_on_tie-line_F	BinCenter_FL_on_tie-line_A_Concentration (\muM)	PDF_FL_on_tie-line_A	BinCenter_FL_on_tie-line_B_Concentration (\muM)	PDF_FL_on_tie-line_B	BinCenter_FL_on_tie-line_C_Concentration (\muM)	PDF_FL_on_tie-line_C	BinCenter_FL_on_tie-line_D_Concentration (\muM)	PDF_FL_on_tie-line_D	BinCenter_FL_on_tie-line_E_Concentration (\muM)	PDF_FL_on_tie-line_E	BinCenter_FL_on_tie-line_F_Concentration (\muM)	PDF_FL_on_tie-line_F	BinCenter_short_on_tie-line_A_Concentration (\muM)	PDF_short_on_tie-line_A	BinCenter_short_on_tie-line_B_Concentration (\muM)	PDF_short_on_tie-line_B	BinCenter_short_on_tie-line_C_Concentration (\muM)	PDF_short_on_tie-line_C	BinCenter_short_on_tie-line_D_Concentration (\muM)	PDF_short_on_tie-line_D	BinCenter_short_on_tie-line_E_Concentration (\muM)	PDF_short_on_tie-line_E	BinCenter_short_on_tie-line_F_Concentration (\muM)	PDF_short_on_tie-line_F	BinCenter_TAF_on_tie-line_A_Concentration (\muM)	PDF_TAF_on_tie-line_A
19.1469	7.24638e-06	10.85	1e-05	10.5962	8e-06	4.96625	8e-06	4.69715	6.99301e-06	4.99099	5.03778e-05	0.09265	3.77358e-05	0.06215	4.65116e-05	0.0976	3.84615e-05	0.053335	7.49064e-05	0.059915	0.000163934	0.05872	0.000138889	0.321	8.26446e-07	0.088	3.18182e-05	0.0805	8.07453e-06	0.035	1.57143e-05	0.14335	6.42398e-06	0.1671	5.84795e-06	0.10375	2.10526e-06	0.21305	3.83142e-06	0.4888	5.68182e-06	0.2855	1.42857e-05	0.1788	1.31579e-05	0.1646	1.38889e-05	0.0059	0.00722881
19.1607	7.24638e-06	10.87	0	10.6087	8e-06	4.97875	8e-06	4.71145	6.99301e-06	4.99495	0	0.09795	0.000188679	0.06645	0.000186047	0.1028	0.000173077	0.056005	0.000299625	0.061745	0.000491803	0.06016	0.000555556	0.563	1.65289e-06	0.264	7.67045e-05	0.2415	2.29814e-05	0.105	1.85714e-05	0.19005	8.56531e-06	0.2013	1.46199e-05	0.15125	0	0.23915	0	0.5064	0	0.2925	0	0.1864	0	0.1718	0	0.0177	0.014322
19.1745	2.17391e-05	10.89	4.5e-05	10.6212	2.4e-05	4.99125	4.8e-05	4.72575	1.3986e-05	4.99892	0.000176322	0.10325	0.000150943	0.07075	0.000186047	0.108	0.000134615	0.058675	0.000149813	0.063575	0.000437158	0.0616	0.000555556	0.805	3.71901e-06	0.44	0.000153977	0.4025	6.70807e-05	0.175	7.28571e-05	0.23675	2.99786e-05	0.2355	3.50877e-05	0.19875	2.10526e-06	0.26525	3.83142e-06	0.524	1.13636e-05	0.2995	2.85714e-05	0.194	2.63158e-05	0.179	1.38889e-05	0.0295	0.0252288
19.1883	7.97101e-05	10.91	6.5e-05	10.6337	0.000136	5.00375	0.00012	4.74005	6.99301e-05	5.0029	0.000352645	0.10855	0.000622642	0.07505	0.000488372	0.1132	0.000442308	0.061345	0.00071161	0.065405	0.00180328	0.06304	0.00145833	1.047	6.19835e-06	0.616	0.000326705	0.5635	0.000116149	0.245	0.000177143	0.28345	4.92505e-05	0.2697	4.97076e-05	0.24625	2.10526e-06	0.29135	7.66284e-06	0.5416	5.68182e-06	0.3065	2.85714e-05	0.2016	1.31579e-05	0.1862	1.38889e-05	0.0413	0.0459322
19.2021	0.00023913	10.93	0.00024	10.6463	0.000296	5.01625	0.00032	4.75435	0.000153846	5.00686	0.00108312	0.11385	0.00124528	0.07935	0.00132558	0.1184	0.00128846	0.064015	0.00220974	0.067235	0.00371585	0.06448	0.00402778	1.289	2.02479e-05	0.792	0.000634091	0.7245	0.000275776	0.315	0.000335714	0.33015	0.000139186	0.3039	0.000172515	0.29375	1.05263e-05	0.31745	1.91571e-05	0.5592	5.11364e-05	0.3135	0.000114286	0.2092	0.000118421	0.1934	6.94444e-05	0.0531	0.079822
19.2159	0.00065942	10.95	0.00062	10.6587	0.00084	5.02875	0.000928	4.76865	0.00051049	5.01084	0.0029471	0.11915	0.00379245	0.08365	0.0035814	0.1236	0.00340385	0.066685	0.00513109	0.069065	0.0110929	0.06592	0.0111806	1.531	5.12397e-05	0.968	0.00123409	0.8855	0.000540994	0.385	0.000824286	0.37685	0.000327623	0.3381	0.000409357	0.34125	5.89474e-05	0.34355	0.000114943	0.5768	0.0001875	0.3205	0.000528571	0.2168	0.000434211	0.2006	0.000305556	0.0649	0.131051
19.2297	0.0017971	10.97	0.001675	10.6712	0.002176	5.04125	0.002352	4.78295	0.00132168	5.0148	0.007733	0.12445	0.00766038	0.08795	0.00802326	0.1288	0.00734615	0.069355	0.0119476	0.070895	0.0231148	0.06736	0.0244444	1.773	9.95868e-05	1.144	0.0022233	1.0465	0.00111491	0.455	0.00164143	0.42355	0.000762313	0.3723	0.000888889	0.38875	0.000115789	0.36965	0.000264368	0.5944	0.000431818	0.3275	0.0012	0.2244	0.000986842	0.2078	0.000736111	0.0767	0.212458
19.2435	0.00416667	10.99	0.003885	10.6837	0.005336	5.05375	0.005704	4.79725	0.00330769	5.01877	0.0184887	0.12975	0.0171509	0.09225	0.0177907	0.134	0.0166923	0.072025	0.0270787	0.072725	0.0498907	0.0688	0.0553472	2.015	0.000255785	1.32	0.00390511	1.2075	0.00209627	0.525	0.00328571	0.47025	0.00158244	0.4065	0.00198538	0.43625	0.000307368	0.39575	0.000570881	0.612	0.000897727	0.3345	0.00248571	0.232	0.00202632	0.215	0.001875	0.0885	0.33261
19.2573	0.0089058	11.01	0.007725	10.6962	0.011072	5.06625	0.011392	4.81155	0.00722378	5.02275	0.0364232	0.13505	0.0351132	0.09655	0.036814	0.1392	0.0349038	0.074695	0.055618	0.074555	0.103005	0.07024	0.113819	2.257	0.000517355	1.496	0.00676534	1.3685	0.00377081	0.595	0.00611	0.51695	0.00335332	0.4407	0.00410526	0.48375	0.000652632	0.42185	0.00130268	0.6296	0.00227841	0.3415	0.00671429	0.2396	0.00511842	0.2222	0.00397222	0.1003	0.500305
19.2711	0.0194493	11.03	0.01743	10.7088	0.024088	5.07875	0.025008	4.82585	0.0154615	5.02671	0.0816625	0.14035	0.0680189	0.10085	0.074	0.1444	0.0688077	0.077365	0.112434	0.076385	0.198907	0.07168	0.226875	2.499	0.00107314	1.672	0.0112233	1.5295	0.00653602	0.665	0.0110086	0.56365	0.00671092	0.4749	0.00845322	0.53125	0.00169053	0.44795	0.00344061	0.6472	0.00578409	0.3485	0.0157429	0.2472	0.0129605	0.2294	0.0104444	0.1121	0.737237
19.2849	0.041029	11.05	0.035275	10.7212	0.050896	5.09125	0.0518	4.84015	0.0333566	5.03069	0.167179	0.14565	0.131453	0.10515	0.139767	0.1496	0.134154	0.080035	0.216367	0.078215	0.384044	0.07312	0.433819	2.741	0.0020281	1.848	0.0183824	1.6905	0.0113311	0.735	0.0196786	0.61035	0.0124925	0.5091	0.0158216	0.57875	0.00352421	0.47405	0.00689655	0.6648	0.0113693	0.3555	0.0323	0.2548	0.0257368	0.2366	0.0221389	0.1239	1.03839
19.2987	0.0816957	11.07	0.06759	10.7337	0.098616	5.10375	0.100056	4.85445	0.0668531	5.03465	0.323627	0.15095	0.241642	0.10945	0.261209	0.1548	0.250462	0.082705	0.404644	0.080045	0.703661	0.07456	0.810972	2.983	0.00374008	2.024	0.0290097	1.8515	0.018646	0.805	0.0332171	0.65705	0.0224625	0.5433	0.0287924	0.62625	0.0074	0.50015	0.0145441	0.6824	0.0237898	0.3625	0.0671714	0.2624	0.0537237	0.2438	0.0462083	0.1357	1.42732
19.3125	0.151152	11.09	0.12613	10.7462	0.183992	5.11625	0.18528	4.86875	0.125923	5.03862	0.599093	0.15625	0.425811	0.11375	0.470628	0.16	0.446154	0.085375	0.731873	0.081875	1.23536	0.076	1.45625	3.225	0.0067157	2.2	0.0437443	2.0125	0.0300907	0.875	0.0555186	0.70375	0.0401006	0.5775	0.0515877	0.67375	0.0151158	0.52625	0.0297203	0.7	0.0486364	0.3695	0.135214	0.27	0.109737	0.251	0.0944722	0.1475	1.91136
19.3263	0.276225	11.11	0.220985	10.7587	0.329952	5.12875	0.329064	4.88305	0.231	5.0426	1.05783	0.16155	0.71266	0.11805	0.794884	0.1652	0.754096	0.088045	1.23985	0.083705	2.06869	0.07744	2.46403	3.467	0.0115983	2.376	0.0634165	2.1735	0.046477	0.945	0.0880414	0.75045	0.0678587	0.6117	0.0876345	0.72125	0.02916	0.55235	0.0565249	0.7176	0.0918011	0.3765	0.2564	0.2776	0.207776	0.2582	0.18475	0.1593	2.46331
19.3401	0.46987	11.13	0.37018	10.7713	0.557112	5.14125	0.552304	4.89735	0.399014	5.04656	1.77657	0.16685	1.16174	0.12235	1.30942	0.1704	1.24131	0.090715	2.05139	0.085535	3.36656	0.07888	4.05167	3.709	0.0194798	2.552	0.0895852	2.3345	0.0683969	1.015	0.134026	0.79715	0.112392	0.6459	0.146474	0.76875	0.0526042	0.57845	0.101908	0.7352	0.163619	0.3835	0.456486	0.2852	0.369526	0.2654	0.335389	0.1711	3.08414
19.3539	0.760536	11.15	0.58758	10.7837	0.898304	5.15375	0.886616	4.91165	0.654238	5.05053	2.84083	0.17215	1.81328	0.12665	2.05984	0.1756	1.94183	0.093385	3.24251	0.087365	5.24148	0.08032	6.37979	3.951	0.0310938	2.728	0.121564	2.4955	0.0976665	1.085	0.195879	0.84385	0.176615	0.6801	0.23231	0.81625	0.0906926	0.60455	0.174272	0.7528	0.277347	0.3905	0.770029	0.2928	0.631211	0.2726	0.579417	0.1829	3.73032
19.3677	1.17428	11.17	0.893375	10.7962	1.37539	5.16625	1.35036	4.92595	1.02418	5.0545	4.32509	0.17745	2.69168	0.13095	3.08851	0.1808	2.90204	0.096055	4.88206	0.089195	7.77727	0.08176	9.55292	4.193	0.0472343	2.904	0.160152	2.6565	0.134336	1.155	0.276111	0.89055	0.263904	0.7143	0.348974	0.86375	0.150916	0.63065	0.29072	0.7704	0.463165	0.3975	1.27624	0.3004	1.05307	0.2798	0.969736	0.1947	4.37942
19.3815	1.73036	11.19	1.2886	10.8087	2.0019	5.17875	1.96248	4.94025	1.52487	5.05847	6.26277	0.18275	3.8584	0.13525	4.47684	0.186	4.17325	0.098725	7.09779	0.091025	11.1377	0.0832	13.8013	4.435	0.0691388	3.08	0.203928	2.8175	0.178485	1.225	0.375107	0.93725	0.38182	0.7485	0.507649	0.91125	0.239478	0.65675	0.458038	0.788	0.720585	0.4045	1.9732	0.308	1.64107	0.287	1.54571	0.2065	4.96656
19.3953	2.42486	11.21	1.78263	10.8212	2.79285	5.19125	2.72942	4.95455	2.15332	5.06245	8.70406	0.18805	5.29591	0.13955	6.20109	0.1912	5.72537	0.101395	9.85906	0.092855	15.2795	0.08464	19.0978	4.677	0.0969417	3.256	0.251166	2.9785	0.229071	1.295	0.491754	0.98395	0.529056	0.7827	0.706778	0.95875	0.363905	0.68285	0.690989	0.8056	1.07848	0.4115	2.93456	0.3156	2.45874	0.2942	2.35904	0.2183	5.46675
19.4091	3.22343	11.23	2.33236	10.8338	3.67761	5.20375	3.59352	4.96885	2.90926	5.06641	11.436	0.19335	6.98234	0.14385	8.24667	0.1964	7.56596	0.104065	13.1526	0.094685	20.1348	0.08608	25.3381	4.919	0.130956	3.432	0.29783	3.1395	0.283753	1.365	0.620466	1.03065	0.707527	0.8169	0.949763	1.00625	0.522051	0.70895	0.986337	0.8232	1.53324	0.4185	4.14426	0.3232	3.49782	0.3014	3.39524	0.2301	5.81945
19.4229	4.07857	11.25	2.91243	10.8462	4.62509	5.21625	4.52242	4.98315	3.72452	5.07038	14.3526	0.19865	8.82962	0.14815	10.5235	0.2016	9.5269	0.106735	16.8319	0.096515	25.4564	0.08752	32.229	5.161	0.169664	3.608	0.341294	3.3005	0.337355	1.435	0.751889	1.07735	0.906433	0.8511	1.22351	1.05375	0.719512	0.73505	1.35433	0.8408	2.08827	0.4255	5.6072	0.3308	4.77687	0.3086	4.6961	0.2419	6.00528
19.4367	4.91914	11.27	3.46565	10.8587	5.53593	5.22875	5.41884	4.99745	4.54371	5.07436	17.166	0.20395	10.7102	0.15245	12.8592	0.2068	11.5027	0.109405	20.6132	0.098345	30.873	0.08896	39.263	5.403	0.211149	3.784	0.378062	3.4615	0.387802	1.505	0.875937	1.12405	1.1169	0.8853	1.51345	1.10125	0.946371	0.76115	1.76757	0.8584	2.7022	0.4325	7.19443	0.3384	6.19638	0.3158	6.19033	0.2537	6.02236
19.4505	5.64378	11.29	3.93853	10.8712	6.31335	5.24125	6.18984	5.01175	5.27534	5.07832	19.5863	0.20925	12.4672	0.15675	15.0918	0.212	13.3279	0.112075	24.2542	0.100175	35.9409	0.0904	45.9234	5.645	0.250816	3.96	0.404756	3.6225	0.428598	1.575	0.983923	1.17075	1.31613	0.9195	1.78992	1.14875	1.1834	0.78725	2.20355	0.876	3.3553	0.4395	8.84859	0.346	7.69936	0.323	7.77149	0.2655	5.82254
19.4643	6.17933	11.31	4.26483	10.8837	6.86589	5.25375	6.75432	5.02605	5.85251	5.0823	21.3262	0.21455	13.8997	0.16105	16.9378	0.2172	14.7379	0.114745	27.2551	0.102005	40.0948	0.09184	51.384	5.887	0.287248	4.136	0.418184	3.7835	0.458543	1.645	1.06386	1.21745	1.49456	0.9537	2.03803	1.19625	1.41516	0.81335	2.61931	0.8936	3.95838	0.4465	10.3397	0.3536	9.10321	0.3302	9.31251	0.2773	5.46266
19.4781	6.4144	11.33	4.38763	10.8963	7.07935	5.26625	6.99642	5.04035	6.15285	5.08626	22.048	0.21985	14.8928	0.16535	18.2896	0.2224	15.6751	0.117415	29.4956	0.103835	42.9846	0.09328	55.1827	6.129	0.314617	4.312	0.418304	3.9445	0.471027	1.715	1.10515	1.26415	1.62912	0.9879	2.22733	1.24375	1.61187	0.83945	2.96923	0.9112	4.45227	0.4535	11.52	0.3612	10.2672	0.3374	10.6314	0.2891	4.97246
19.4919	6.35294	11.35	4.30505	10.9087	6.96554	5.27875	6.9216	5.05465	6.17233	5.09023	21.755	0.22515	15.2977	0.16965	18.9203	0.2276	15.9098	0.120085	30.547	0.105665	44.1946	0.09472	56.8206	6.371	0.331164	4.488	0.404337	4.1055	0.468796	1.785	1.10832	1.31085	1.70157	1.0221	2.33463	1.29125	1.75296	0.86555	3.21013	0.9288	4.79427	0.4605	12.2511	0.3688	11.0619	0.3446	11.5842	0.3009	4.37722
19.5057	5.97317	11.37	4.02343	10.9212	6.51172	5.29125	6.51018	5.06895	5.87559	5.09421	20.425	0.23045	15.0918	0.17395	18.7625	0.2328	15.5	0.122755	30.3415	0.107495	43.6332	0.09616	56.0981	6.613	0.334177	4.664	0.377059	4.2665	0.448935	1.855	1.06906	1.35755	1.71112	1.0563	2.34965	1.33875	1.81786	0.89165	3.31486	0.9464	4.91373	0.4675	12.442	0.3764	11.3789	0.3518	12.0245	0.3127	3.72595
19.5195	5.36214	11.39	3.58829	10.9337	5.80915	5.30375	5.85382	5.08325	5.34006	5.09817	18.3387	0.23575	14.2788	0.17825	17.8618	0.238	14.4745	0.125425	28.898	0.109325	41.3137	0.0976	53.0976	6.855	0.324715	4.84	0.340335	4.4275	0.41437	1.925	0.993103	1.40425	1.65416	1.0905	2.27598	1.38625	1.80199	0.91775	3.26788	0.964	4.81346	0.4745	12.0129	0.384	11.1598	0.359	11.9407	0.3245	3.07781
19.5333	4.57259	11.41	3.04412	10.9462	4.92362	5.31625	5.00662	5.09755	4.61606	5.10215	15.6363	0.24105	12.9795	0.18255	16.3378	0.2432	12.932	0.128095	26.4505	0.111155	37.6417	0.09904	48.2692	7.097	0.301383	5.016	0.295704	4.5885	0.369158	1.995	0.886863	1.45095	1.53358	1.1247	2.11053	1.43375	1.70045	0.94385	3.06323	0.9816	4.48798	0.4815	11.0735	0.3916	10.4275	0.3662	11.2696	0.3363	2.46197
19.5471	3.71259	11.43	2.4617	10.9588	3.97601	5.32875	4.08066	5.11185	3.79827	5.10611	12.7235	0.24635	11.2997	0.18685	14.2863	0.2484	11.083	0.130765	23.143	0.112985	32.8129	0.10048	41.9557	7.339	0.269351	5.192	0.248357	4.7495	0.316006	2.065	0.761051	1.49765	1.36464	1.1589	1.88185	1.48125	1.53157	0.96995	2.74967	0.9992	4.00207	0.4885	9.73664	0.3992	9.32299	0.3734	10.1648	0.3481	1.903
19.5609	2.87033	11.45	1.89791	10.9712	3.0579	5.34125	3.16778	5.12615	2.97051	5.11008	9.86793	0.25165	9.44626	0.19115	12.014	0.2536	9.05087	0.133435	19.4548	0.114815	27.4828	0.10192	35.0271	7.581	0.2301	5.368	0.202515	4.9105	0.261829	2.135	0.628926	1.54435	1.16475	1.1931	1.60457	1.52875	1.31689	0.99605	2.3506	1.0168	3.39823	0.4955	8.14434	0.4068	7.93521	0.3806	8.73863	0.3599	1.42645
19.5747	2.11067	11.47	1.39376	10.9837	2.23768	5.35375	2.34861	5.14045	2.21961	5.11406	7.29456	0.25695	7.55215	0.19545	9.65795	0.2588	7.11308	0.136105	15.6518	0.116645	22.0169	0.10336	27.9049	7.823	0.188723	5.544	0.159594	5.0715	0.20936	2.205	0.503314	1.59105	0.956197	1.2273	1.31746	1.57625	1.07697	1.02215	1.90931	1.0344	2.74674	0.5025	6.49854	0.4144	6.43114	0.3878	7.14589	0.3717	1.03819
19.5885	1.47073	11.49	0.969505	10.9962	1.54898	5.36625	1.64936	5.15475	1.56687	5.11802	5.1128	0.26225	5.80409	0.19975	7.43067	0.264	5.34058	0.138775	12.0299	0.118475	16.9551	0.1048	21.4015	8.065	0.149269	5.72	0.120346	5.2325	0.161152	2.275	0.385749	1.63775	0.755482	1.2615	1.04049	1.62375	0.843419	1.04825	1.4915	1.052	2.13215	0.5095	4.97516	0.422	5.00071	0.395	5.59349	0.3835	0.730983
19.6023	0.984051	11.51	0.64833	11.0087	1.03097	5.37875	1.11061	5.16905	1.06076	5.122	3.43204	0.26755	4.2866	0.20405	5.51519	0.2692	3.84377	0.141445	8.92169	0.120305	12.5539	0.10624	15.7223	8.307	0.112889	5.896	0.0885528	5.3935	0.119266	2.345	0.283944	1.68445	0.572516	1.2957	0.787395	1.67125	0.630834	1.07435	1.10532	1.0696	1.57248	0.5165	3.58951	0.4296	3.69763	0.4022	4.18199	0.3953	0.497763
19.6161	0.622072	11.53	0.41152	11.0213	0.652112	5.39125	0.710576	5.18335	0.677266	5.12596	2.19549	0.27285	3.03449	0.20835	3.91665	0.2744	2.65335	0.144115	6.33386	0.122135	8.9147	0.10768	11.0739	8.549	0.0816529	6.072	0.0629813	5.5545	0.0856658	2.415	0.202439	1.73115	0.41558	1.3299	0.570646	1.71875	0.446467	1.10045	0.779563	1.0872	1.10356	0.5235	2.4938	0.4372	2.60145	0.4094	2.95631	0.4071	0.3285
19.6299	0.377478	11.55	0.249655	11.0337	0.392384	5.40375	0.435688	5.19765	0.419252	5.12993	1.34305	0.27815	2.05985	0.21265	2.66919	0.2796	1.7551	0.146785	4.31004	0.123965	6.05978	0.10912	7.48521	8.791	0.0570512	6.248	0.0431557	5.7155	0.0594143	2.485	0.139079	1.77785	0.290829	1.3641	0.398532	1.76625	0.303613	1.12655	0.527437	1.1048	0.74329	0.5305	1.64793	0.4448	1.75417	0.4166	2.00793	0.4189	0.211864
19.6437	0.21542	11.57	0.14304	11.0462	0.221912	5.41625	0.252216	5.21195	0.242958	5.13391	0.774458	0.28345	1.34675	0.21695	1.74381	0.2848	1.1105	0.149455	2.81318	0.125795	3.98	0.11056	4.86306	9.033	0.0383963	6.424	0.0285705	5.8765	0.0392646	2.555	0.0911143	1.82455	0.196578	1.3983	0.268781	1.81375	0.197859	1.15265	0.341103	1.1224	0.475915	0.5375	1.03979	0.4524	1.13	0.4238	1.30525	0.4307	0.130492
19.6575	0.119072	11.59	0.0794	11.0587	0.122864	5.42875	0.141496	5.22625	0.135322	5.13787	0.433678	0.28875	0.834509	0.22125	1.08967	0.29	0.672673	0.152125	1.75416	0.127625	2.47765	0.112	2.99153	9.275	0.0245124	6.6	0.0181142	6.0375	0.0253783	2.625	0.0581857	1.87125	0.126107	1.4325	0.172047	1.86125	0.122482	1.17875	0.210188	1.14	0.29317	0.5445	0.624986	0.46	0.696447	0.431	0.807056	0.4425	0.0781186
19.6713	0.0612609	11.61	0.041145	11.0712	0.0626	5.44125	0.073704	5.24055	0.0707203	5.14184	0.225995	0.29405	0.505962	0.22555	0.658977	0.2952	0.385519	0.154795	1.05929	0.129455	1.50464	0.11344	1.78542	9.517	0.0150198	6.776	0.0111909	6.1985	0.0155925	2.695	0.0351514	1.91795	0.0778116	1.4667	0.105711	1.90875	0.0722126	1.20485	0.123157	1.1576	0.17021	0.5515	0.353886	0.4676	0.406	0.4382	0.474278	0.4543	0.0448475
19.6851	0.029942	11.63	0.02027	11.0838	0.030456	5.45375	0.036632	5.25485	0.0351469	5.14581	0.112695	0.29935	0.28417	0.22985	0.370814	0.3004	0.213962	0.157465	0.594644	0.131285	0.846448	0.11488	1.00569	9.759	0.00885744	6.952	0.00671136	6.3595	0.00937888	2.765	0.0207671	1.96465	0.0462163	1.5009	0.0625088	1.95625	0.0401516	1.23095	0.0685441	1.1752	0.094267	0.5585	0.196014	0.4752	0.225579	0.4454	0.263514	0.4661	0.0253136
19.6989	0.0144855	11.65	0.00991	11.0962	0.014912	5.46625	0.01764	5.26915	0.016965	5.14978	0.0536776	0.30465	0.160642	0.23415	0.20986	0.3056	0.117385	0.160135	0.335993	0.133115	0.481967	0.11632	0.563333	10.001	0.00505372	7.128	0.00386932	6.5205	0.00535963	2.835	0.01179	2.01135	0.0264968	1.5351	0.0357602	2.00375	0.0217495	1.25705	0.0366552	1.1928	0.0502784	0.5655	0.1003	0.4828	0.120158	0.4526	0.142181	0.4779	0.0136356
19.7127	0.00653623	11.67	0.004475	11.1087	0.006672	5.47875	0.008328	5.28345	0.00790909	5.15376	0.0255668	0.30995	0.0853396	0.23845	0.111279	0.3108	0.0592115	0.162805	0.177753	0.134945	0.256557	0.11776	0.292569	10.243	0.00270744	7.304	0.00211648	6.6815	0.00290186	2.905	0.00616	2.05805	0.0143833	1.5693	0.0192602	2.05125	0.0111558	1.28315	0.0188391	1.2104	0.0257273	0.5725	0.0516714	0.4904	0.0620132	0.4598	0.0727083	0.4897	0.00738983
19.7265	0.00276087	11.69	0.00192	11.1212	0.002688	5.49125	0.003672	5.29775	0.00346154	5.15772	0.0111839	0.31525	0.0431321	0.24275	0.0561628	0.316	0.0293462	0.165475	0.0896255	0.136775	0.129781	0.1192	0.148403	10.485	0.00140289	7.48	0.00114943	6.8425	0.00159006	2.975	0.00339571	2.10475	0.00756317	1.6035	0.0100468	2.09875	0.00553263	1.30925	0.00919923	1.228	0.01275	0.5795	0.0246	0.498	0.0305921	0.467	0.0359583	0.5015	0.00413559
19.7403	0.001	11.71	0.0007	11.1337	0.001048	5.50375	0.001448	5.31205	0.00131469	5.16169	0.00423174	0.32055	0.0214528	0.24705	0.0281395	0.3212	0.0137115	0.168145	0.0444195	0.138605	0.0651366	0.12064	0.0733333	10.727	0.000716116	7.656	0.000620455	7.0035	0.000843478	3.045	0.00170571	2.15145	0.00382441	1.6377	0.00514327	2.14625	0.00256421	1.33535	0.00428352	1.2456	0.0056875	0.5865	0.0101857	0.5056	0.0138158	0.4742	0.0167222	0.5133	0.00191525
19.7541	0.000413043	11.73	0.000295	11.1463	0.000392	5.51625	0.00048	5.32635	0.000454545	5.16567	0.00153652	0.32585	0.00988679	0.25135	0.0133023	0.3264	0.00636538	0.170815	0.0207491	0.140435	0.0306557	0.12208	0.0317361	10.969	0.00035	7.832	0.000295455	7.1645	0.000409938	3.115	0.000812857	2.19815	0.00190364	1.6719	0.00252339	2.19375	0.00109474	1.36145	0.00179693	1.2632	0.00243182	0.5935	0.00475714	0.5132	0.00582895	0.4814	0.00705556	0.5251	0.000991525
19.7679	9.42029e-05	11.75	6.5e-05	11.1587	0.000112	5.52875	0.000152	5.34065	0.00013986	5.16963	0.000428212	0.33115	0.0045283	0.25565	0.00595349	0.3316	0.00271154	0.173485	0.00913858	0.142265	0.0140984	0.12352	0.0151389	11.211	0.000171074	8.008	0.000175	7.3255	0.00022236	3.185	0.000451429	2.24485	0.000948608	1.7061	0.00125146	2.24125	0.000477895	1.38755	0.000754789	1.2808	0.00105114	0.6005	0.00188571	0.5208	0.0025	0.4886	0.00301389	0.5369	0.000415254
19.7817	3.62319e-05	11.77	3e-05	11.1712	3.2e-05	5.54125	6.4e-05	5.35495	6.29371e-05	5.17361	0.000151134	0.33645	0.002	0.25995	0.00253488	0.3368	0.00113462	0.176155	0.00404494	0.144095	0.00595628	0.12496	0.00645833	11.453	7.27273e-05	8.184	6.47727e-05	7.4865	9.13043e-05	3.255	0.00016	2.29155	0.00040257	1.7403	0.000520468	2.28875	0.000204211	1.41365	0.000318008	1.2984	0.000375	0.6075	0.000628571	0.5284	0.000986842	0.4958	0.00129167	0.5487	0.000169492
19.7955	7.24638e-06	11.79	5e-06	11.1837	8e-06	5.55375	2.4e-05	5.36925	2.0979e-05	5.17757	7.55668e-05	0.34175	0.00090566	0.26425	0.00118605	0.342	0.000423077	0.178825	0.00191011	0.145925	0.00284153	0.1264	0.00291667	11.695	2.72727e-05	8.36	3.01136e-05	7.6475	3.6646e-05	3.325	7.42857e-05	2.33825	0.000164882	1.7745	0.000216374	2.33625	6.94737e-05	1.43975	0.000118774	1.316	0.000170455	0.6145	0.000285714	0.536	0.000394737	0.503	0.000430556	0.5605	6.77966e-05
19.8093	7.24638e-06	11.81	5e-06	11.1962	8e-06	5.56625	8e-06	5.38355	6.99301e-06	5.18154	2.51889e-05	0.34705	0.000377358	0.26855	0.000465116	0.3472	0.00025	0.181495	0.000749064	0.147755	0.00103825	0.12784	0.00131944	11.937	1.23967e-05	8.536	1.36364e-05	7.8085	1.80124e-05	3.395	3.14286e-05	2.38495	7.28051e-05	1.8087	9.06433e-05	2.38375	1.89474e-05	1.46585	3.44828e-05	1.3336	3.97727e-05	0.6215	5.71429e-05	0.5436	0.000118421	0.5102	0.000138889	0.5723	2.54237e-05
19.8231	0	11.83	0	11.2088	0	5.57875	0	5.39785	0	5.18552	0	0.35235	0.000132075	0.27285	0.000186047	0.3524	5.76923e-05	0.184165	0.000262172	0.149585	0.000491803	0.12928	0.000486111	12.179	3.71901e-06	8.712	4.54545e-06	7.9695	6.21118e-06	3.465	1e-05	2.43165	2.35546e-05	1.8429	2.92398e-05	2.43125	6.31579e-06	1.49195	7.66284e-06	1.3512	1.13636e-05	0.6285	1.42857e-05	0.5512	2.63158e-05	0.5174	2.77778e-05	0.5841	1.69492e-05
19.8369	7.24638e-06	11.85	5e-06	11.2212	8e-06	5.59125	8e-06	5.41215	6.99301e-06	5.18948	2.51889e-05	0.35765	7.54717e-05	0.27715	9.30233e-05	0.3576	1.92308e-05	0.186835	0.000149813	0.151415	0.000218579	0.13072	0.000138889	12.421	3.30579e-06	8.888	4.54545e-06	8.1305	4.96894e-06	3.535	8.57143e-06	2.47835	1.71306e-05	1.8771	2.33918e-05	2.47875	4.21053e-06	1.51805	7.66284e-06	1.3688	1.13636e-05	0.6355	2.85714e-05	0.5588	2.63158e-05	0.5246	2.77778e-05	0.5959	8.47458e-06
[truncated: 34 more columns]

## Sheet: ED_Fig8b_cRNA_I
BinCenter_Dilute-phase_RNA_concentration_on_tie-line_A_mg/ml	PDF_Dilute-phase_RNA_concentration_on_tie-line_A	BinCenter_Dilute-phase_RNA_concentration_on_tie-line_B_mg/ml	PDF_Dilute-phase_RNA_concentration_on_tie-line_B	BinCenter_Dilute-phase_RNA_concentration_on_tie-line_C_mg/ml	PDF_Dilute-phase_RNA_concentration_on_tie-line_C	BinCenter_Dilute-phase_RNA_concentration_on_tie-line_D_mg/ml	PDF_Dilute-phase_RNA_concentration_on_tie-line_D	BinCenter_Dilute-phase_RNA_concentration_on_tie-line_E_mg/ml	PDF_Dilute-phase_RNA_concentration_on_tie-line_E	BinCenter_Dilute-phase_RNA_concentration_on_tie-line_F_mg/ml	PDF_Dilute-phase_RNA_concentration_on_tie-line_F
0.49804	2.45098e-05	0.313145	4.36681e-05	0.308955	5.2356e-05	0.16834	0.000147059	0.1658	0.000166667	0.176856	0.000321543
0.50212	4.90196e-05	0.315435	0.000131004	0.310865	0.000209424	0.16902	0.000441176	0.1664	0.0005	0.177167	0.000643087
0.5062	0.000441176	0.317725	0.000655022	0.312775	0.000890052	0.1697	0.00205882	0.167	0.00133333	0.177478	0.000643087
0.51028	0.00120098	0.320015	0.00148472	0.314685	0.00219895	0.17038	0.00602941	0.1676	0.00633333	0.177789	0.00289389
0.51436	0.00404412	0.322305	0.00362445	0.316595	0.00722513	0.17106	0.0157353	0.1682	0.0123333	0.1781	0.00836013
0.51844	0.0112745	0.324595	0.0122271	0.318505	0.0203141	0.17174	0.0323529	0.1688	0.0265	0.178411	0.0305466
0.52252	0.030049	0.326885	0.0271616	0.320415	0.0481152	0.17242	0.0823529	0.1694	0.0593333	0.178722	0.0694534
0.5266	0.0727206	0.329175	0.070917	0.322325	0.104869	0.1731	0.1875	0.17	0.152833	0.179033	0.185852
0.53068	0.165441	0.331465	0.158253	0.324235	0.237801	0.17378	0.391324	0.1706	0.319167	0.179344	0.419936
0.53476	0.350392	0.333755	0.331659	0.326145	0.472199	0.17446	0.816471	0.1712	0.649	0.179655	0.877492
0.53884	0.698603	0.336045	0.668952	0.328055	0.915288	0.17514	1.57794	0.1718	1.32967	0.179966	1.8701
0.54292	1.27507	0.338335	1.26795	0.329965	1.68597	0.17582	2.94632	0.1724	2.4795	0.180277	3.68071
0.547	2.19368	0.340625	2.22192	0.331875	2.88597	0.1765	5.16191	0.173	4.4005	0.180588	6.98071
0.55108	3.53625	0.342915	3.7014	0.333785	4.73518	0.17718	8.73206	0.1736	7.543	0.180899	12.4765
0.55516	5.36944	0.345205	5.84489	0.335695	7.30859	0.17786	14.0034	0.1742	12.2712	0.18121	21.1084
0.55924	7.62838	0.347495	8.73437	0.337605	10.6691	0.17854	21.3253	0.1748	19.1405	0.181521	34.1994
0.56332	10.3198	0.349785	12.3182	0.339515	14.9496	0.17922	31.1169	0.1754	28.3838	0.181832	52.472
0.5674	13.1288	0.352075	16.5443	0.341425	19.8852	0.1799	43.2504	0.176	40.4662	0.182143	76.5129
0.57148	15.8814	0.354365	21.2138	0.343335	25.2218	0.18058	57.1566	0.1766	55.2672	0.182454	106.928
0.57556	18.2193	0.356655	25.7734	0.345245	30.5296	0.18126	72.7999	0.1772	71.8987	0.182765	141.418
0.57964	19.9283	0.358945	29.9807	0.347155	35.2993	0.18194	88.1409	0.1778	89.536	0.183076	178.712
0.58372	20.7606	0.361235	33.1674	0.349065	39.0693	0.18262	102.225	0.1784	106.612	0.183387	214.59
0.5878	20.6209	0.363525	35.183	0.350975	41.5517	0.1833	112.989	0.179	121.146	0.183698	245.543
0.59188	19.6058	0.365815	35.7254	0.352885	42.0869	0.18398	120.355	0.1796	132.155	0.184009	268.297
0.59596	17.8494	0.368105	34.8041	0.354795	41.1385	0.18466	121.915	0.1802	137.924	0.18432	279.136
0.60004	15.6486	0.370395	32.5213	0.356705	38.6864	0.18534	118.712	0.1808	137.75	0.184631	276.746
0.60412	13.1234	0.372685	29.2055	0.358615	34.9109	0.18602	110.454	0.1814	131.626	0.184942	261.885
0.6082	10.6025	0.374975	25.3019	0.360525	30.3607	0.1867	98.9963	0.182	120.826	0.185253	236.314
0.61228	8.27716	0.377265	21.0504	0.362435	25.4019	0.18738	84.4622	0.1826	106.013	0.185564	202.94
0.61636	6.2223	0.379555	16.852	0.364345	20.5127	0.18806	69.3378	0.1832	89.0907	0.185875	166.963
0.62044	4.5126	0.381845	13.0251	0.366255	15.9776	0.18874	54.5751	0.1838	71.6988	0.186186	131.351
0.62452	3.165	0.384135	9.7593	0.368165	12.0791	0.18942	41.3135	0.1844	55.5202	0.186497	98.2148
0.6286	2.16088	0.386425	7.09323	0.370075	8.85288	0.1901	30.0006	0.185	41.1117	0.186808	70.3389
0.63268	1.43919	0.388715	4.94843	0.371985	6.20068	0.19078	21.0315	0.1856	29.1573	0.187119	48.1601
0.63676	0.914265	0.391005	3.37799	0.373895	4.28518	0.19146	14.0884	0.1862	19.8335	0.18743	31.4035
0.64084	0.566225	0.393295	2.22825	0.375805	2.83969	0.19214	9.15735	0.1868	13.0453	0.187741	19.6923
0.64492	0.346569	0.395585	1.41891	0.377715	1.83372	0.19282	5.64971	0.1874	8.16783	0.188052	11.6849
0.649	0.20299	0.397875	0.895109	0.379625	1.14796	0.1935	3.40118	0.188	4.9575	0.188363	6.74984
0.65308	0.119167	0.400165	0.533537	0.381535	0.701518	0.19418	1.96118	0.1886	2.84617	0.188674	3.70707
0.65716	0.0678922	0.402455	0.316114	0.383445	0.413141	0.19486	1.07044	0.1892	1.59433	0.188985	1.90547
0.66124	0.0360784	0.404745	0.180699	0.385355	0.237016	0.19554	0.566765	0.1898	0.818	0.189296	0.985852
0.66532	0.0205392	0.407035	0.100873	0.387265	0.135026	0.19622	0.301029	0.1904	0.428667	0.189607	0.494855
0.6694	0.0100245	0.409325	0.0542358	0.389175	0.076178	0.1969	0.146029	0.191	0.218833	0.189918	0.218328
0.67348	0.00590686	0.411615	0.0322271	0.391085	0.0407853	0.19758	0.0754412	0.1916	0.1015	0.190229	0.0945338
0.67756	0.00306373	0.413905	0.0173799	0.392995	0.0202618	0.19826	0.0320588	0.1922	0.0441667	0.19054	0.0401929
0.68164	0.00129902	0.416195	0.00681223	0.394905	0.0113613	0.19894	0.0155882	0.1928	0.0206667	0.190851	0.014791
0.68572	0.000514706	0.418485	0.00344978	0.396815	0.00570681	0.19962	0.00617647	0.1934	0.0095	0.191162	0.00643087
0.6898	0.000367647	0.420775	0.00165939	0.398725	0.00235602	0.2003	0.00294118	0.194	0.00416667	0.191473	0.0022508
0.69388	0.000147059	0.423065	0.000524017	0.400635	0.00125654	0.20098	0.000735294	0.1946	0.00133333	0.191784	0.000321543
0.69796	7.35294e-05	0.425355	0.000131004	0.402545	0.00026178	0.20166	0.000294118	0.1952	0.000833333	0.192095	0.000321543
0.70204	4.90196e-05	0.427645	4.36681e-05	0.404455	0.000209424	0.20234	0.000294118	0.1958	0.000333333	0.192406	0.000321543
