# Supplementary material for: A label-free method for measuring the composition of multicomponent biomolecular condensates
Source: Nat Chem. 2025 Sep 3;17(12):1891–902. doi: 10.1038/s41557-025-01928-3 (PMC12669041; doi:10.1038/s41557-025-01928-3)
Supplement: Supplementary file 20 — Statistical source data. [file 41557_2025_1928_MOESM20_ESM.xlsx]

## Sheet: ED_Fig9a_Histograms
BinCenterX_conc._MBP-FUS_on_tie-line_A_mg/ml	BinCenterY_conc._RNA_for_MBP-FUS_on_tie-line_A_mg/ml	PDF_MBP-FUS_vs_RNA_CrosscorrCoef_on_tie-line_A	BinCenterX_conc._MBP-FUS_on_tie-line_B_mg/ml	BinCenterY_conc._RNA_for_MBP-FUS_on_tie-line_B_mg/ml	PDF_MBP-FUS_vs_RNA_CrosscorrCoef_on_tie-line_B	BinCenterX_conc._MBP-FUS_on_tie-line_C_mg/ml	BinCenterY_conc._RNA_for_MBP-FUS_on_tie-line_C_mg/ml	PDF_MBP-FUS_vs_RNA_CrosscorrCoef_on_tie-line_C	BinCenterX_conc._MBP-FUS_on_tie-line_D_mg/ml	BinCenterY_conc._RNA_for_MBP-FUS_on_tie-line_D_mg/ml	PDF_MBP-FUS_vs_RNA_CrosscorrCoef_on_tie-line_D	BinCenterX_conc._MBP-FUS_on_tie-line_E_mg/ml	BinCenterY_conc._RNA_for_MBP-FUS_on_tie-line_E_mg/ml	PDF_MBP-FUS_vs_RNA_CrosscorrCoef_on_tie-line_E	BinCenterX_conc._MBP-FUS_on_tie-line_F_mg/ml	BinCenterY_conc._RNA_for_MBP-FUS_on_tie-line_F_mg/ml	PDF_MBP-FUS_vs_RNA_CrosscorrCoef_on_tie-line_F	BinCenterX_conc._FUS_on_tie-line_A_mg/ml	BinCenterY_conc._RNA_for_FUS_on_tie-line_A_mg/ml	PDF_FUS_vs_RNA_CrosscorrCoef_on_tie-line_A	BinCenterX_conc._FUS_on_tie-line_B_mg/ml	BinCenterY_conc._RNA_for_FUS_on_tie-line_B_mg/ml	PDF_FUS_vs_RNA_CrosscorrCoef_on_tie-line_B	BinCenterX_conc._FUS_on_tie-line_C_mg/ml	BinCenterY_conc._RNA_for_FUS_on_tie-line_C_mg/ml	PDF_FUS_vs_RNA_CrosscorrCoef_on_tie-line_C	BinCenterX_conc._FUS_on_tie-line_D_mg/ml	BinCenterY_conc._RNA_for_FUS_on_tie-line_D_mg/ml	PDF_FUS_vs_RNA_CrosscorrCoef_on_tie-line_D	BinCenterX_conc._FUS_on_tie-line_E_mg/ml	BinCenterY_conc._RNA_for_FUS_on_tie-line_E_mg/ml	PDF_FUS_vs_RNA_CrosscorrCoef_on_tie-line_E	BinCenterX_conc._FUS_on_tie-line_F_mg/ml	BinCenterY_conc._RNA_for_FUS_on_tie-line_F_mg/ml	PDF_FUS_vs_RNA_CrosscorrCoef_on_tie-line_F	BinCenterX_conc._shortFUS_on_tie-line_A_mg/ml	BinCenterY_conc._RNA_for_shortFUS_on_tie-line_A_mg/ml	PDF_shortFUS_vs_RNA_CrosscorrCoef_on_tie-line_A	BinCenterX_conc._shortFUS_on_tie-line_B_mg/ml	BinCenterY_conc._RNA_for_shortFUS_on_tie-line_B_mg/ml	PDF_shortFUS_vs_RNA_CrosscorrCoef_on_tie-line_B	BinCenterX_conc._shortFUS_on_tie-line_C_mg/ml	BinCenterY_conc._RNA_for_shortFUS_on_tie-line_C_mg/ml	PDF_shortFUS_vs_RNA_CrosscorrCoef_on_tie-line_C	BinCenterX_conc._shortFUS_on_tie-line_D_mg/ml	BinCenterY_conc._RNA_for_shortFUS_on_tie-line_D_mg/ml	PDF_shortFUS_vs_RNA_CrosscorrCoef_on_tie-line_D	BinCenterX_conc._shortFUS_on_tie-line_E_mg/ml	BinCenterY_conc._RNA_for_shortFUS_on_tie-line_E_mg/ml
0.0115296	0.499986	0	0.00786523	0.314361	0	0.0123017	0.308895	0	0.00676814	0.168558	0	0.00747378	0.166036	0	0.00738764	0.177034	0	0.0327262	0.499986	0	0.00516512	0.314361	0	0.00348698	0.308895	0	0.00266115	0.168558	0	0.0114925	0.166036	0	0.0140496	0.177034	0	0.00781018	0.499986	0	0.0139928	0.314361	0	0.0311032	0.308895	0	0.0181026	0.168558	0	0.0114019	0.166036
0.0115296	0.502035	0	0.00786523	0.315507	0	0.0123017	0.309862	0	0.00676814	0.168896	0	0.00747378	0.166337	0	0.00738764	0.17719	0	0.0327262	0.502035	0	0.00516512	0.315507	0	0.00348698	0.309862	0	0.00266115	0.168896	0	0.0114925	0.166337	0	0.0140496	0.17719	0	0.00781018	0.502035	0	0.0139928	0.315507	0	0.0311032	0.309862	0	0.0181026	0.168896	0	0.0114019	0.166337
0.0115296	0.504085	0	0.00786523	0.316652	0	0.0123017	0.310828	0	0.00676814	0.169234	0	0.00747378	0.166637	0	0.00738764	0.177346	0	0.0327262	0.504085	0	0.00516512	0.316652	0	0.00348698	0.310828	0	0.00266115	0.169234	0	0.0114925	0.166637	0	0.0140496	0.177346	0	0.00781018	0.504085	0	0.0139928	0.316652	0	0.0311032	0.310828	0	0.0181026	0.169234	0	0.0114019	0.166637
0.0115296	0.506134	0	0.00786523	0.317798	0	0.0123017	0.311795	0	0.00676814	0.169572	0	0.00747378	0.166937	0	0.00738764	0.177501	0	0.0327262	0.506134	0	0.00516512	0.317798	0	0.00348698	0.311795	0	0.00266115	0.169572	0	0.0114925	0.166937	0	0.0140496	0.177501	0	0.00781018	0.506134	0	0.0139928	0.317798	0	0.0311032	0.311795	0	0.0181026	0.169572	0	0.0114019	0.166937
0.0115296	0.508184	0	0.00786523	0.318943	0	0.0123017	0.312762	0	0.00676814	0.16991	0	0.00747378	0.167237	0	0.00738764	0.177657	0	0.0327262	0.508184	0	0.00516512	0.318943	0	0.00348698	0.312762	0	0.00266115	0.16991	0	0.0114925	0.167237	0	0.0140496	0.177657	0	0.00781018	0.508184	0	0.0139928	0.318943	0	0.0311032	0.312762	0	0.0181026	0.16991	0	0.0114019	0.167237
0.0115296	0.510233	0	0.00786523	0.320089	0	0.0123017	0.313729	0	0.00676814	0.170248	0	0.00747378	0.167537	0	0.00738764	0.177813	0	0.0327262	0.510233	0	0.00516512	0.320089	0	0.00348698	0.313729	0	0.00266115	0.170248	0	0.0114925	0.167537	0	0.0140496	0.177813	0	0.00781018	0.510233	0	0.0139928	0.320089	0	0.0311032	0.313729	0	0.0181026	0.170248	0	0.0114019	0.167537
0.0115296	0.512283	0	0.00786523	0.321234	0	0.0123017	0.314696	0	0.00676814	0.170586	0	0.00747378	0.167837	0	0.00738764	0.177968	0	0.0327262	0.512283	0	0.00516512	0.321234	0	0.00348698	0.314696	0	0.00266115	0.170586	0	0.0114925	0.167837	0	0.0140496	0.177968	0	0.00781018	0.512283	0	0.0139928	0.321234	0	0.0311032	0.314696	0	0.0181026	0.170586	0	0.0114019	0.167837
0.0115296	0.514332	0	0.00786523	0.32238	0	0.0123017	0.315663	0	0.00676814	0.170925	0	0.00747378	0.168138	0	0.00738764	0.178124	0	0.0327262	0.514332	0	0.00516512	0.32238	0	0.00348698	0.315663	0	0.00266115	0.170925	0	0.0114925	0.168138	0	0.0140496	0.178124	0	0.00781018	0.514332	0	0.0139928	0.32238	0	0.0311032	0.315663	0	0.0181026	0.170925	0	0.0114019	0.168138
0.0115296	0.516382	0	0.00786523	0.323525	0	0.0123017	0.316629	0	0.00676814	0.171263	0	0.00747378	0.168438	0	0.00738764	0.17828	0	0.0327262	0.516382	0	0.00516512	0.323525	0	0.00348698	0.316629	0	0.00266115	0.171263	0	0.0114925	0.168438	0	0.0140496	0.17828	0	0.00781018	0.516382	0	0.0139928	0.323525	0	0.0311032	0.316629	0	0.0181026	0.171263	0	0.0114019	0.168438
0.0115296	0.518431	0	0.00786523	0.324671	0	0.0123017	0.317596	0	0.00676814	0.171601	0	0.00747378	0.168738	0	0.00738764	0.178436	0	0.0327262	0.518431	0	0.00516512	0.324671	0	0.00348698	0.317596	0	0.00266115	0.171601	0	0.0114925	0.168738	0	0.0140496	0.178436	0	0.00781018	0.518431	0	0.0139928	0.324671	0	0.0311032	0.317596	0	0.0181026	0.171601	0	0.0114019	0.168738
0.0115296	0.520481	0	0.00786523	0.325816	0	0.0123017	0.318563	0	0.00676814	0.171939	0	0.00747378	0.169038	0	0.00738764	0.178591	0	0.0327262	0.520481	0	0.00516512	0.325816	0	0.00348698	0.318563	0	0.00266115	0.171939	0	0.0114925	0.169038	0	0.0140496	0.178591	0	0.00781018	0.520481	0	0.0139928	0.325816	0	0.0311032	0.318563	0	0.0181026	0.171939	0	0.0114019	0.169038
0.0115296	0.52253	0	0.00786523	0.326962	0	0.0123017	0.31953	0	0.00676814	0.172277	0	0.00747378	0.169338	0	0.00738764	0.178747	0	0.0327262	0.52253	0	0.00516512	0.326962	0	0.00348698	0.31953	0	0.00266115	0.172277	0	0.0114925	0.169338	0	0.0140496	0.178747	0	0.00781018	0.52253	0	0.0139928	0.326962	0	0.0311032	0.31953	0	0.0181026	0.172277	0	0.0114019	0.169338
0.0115296	0.52458	0	0.00786523	0.328107	0	0.0123017	0.320497	0	0.00676814	0.172615	0	0.00747378	0.169638	0	0.00738764	0.178903	0	0.0327262	0.52458	0	0.00516512	0.328107	0	0.00348698	0.320497	0	0.00266115	0.172615	0	0.0114925	0.169638	0	0.0140496	0.178903	0	0.00781018	0.52458	0	0.0139928	0.328107	0	0.0311032	0.320497	0	0.0181026	0.172615	0	0.0114019	0.169638
0.0115296	0.526629	0	0.00786523	0.329253	0	0.0123017	0.321464	0	0.00676814	0.172953	0	0.00747378	0.169939	0	0.00738764	0.179058	0	0.0327262	0.526629	0	0.00516512	0.329253	0	0.00348698	0.321464	0	0.00266115	0.172953	0	0.0114925	0.169939	0	0.0140496	0.179058	0	0.00781018	0.526629	0	0.0139928	0.329253	0	0.0311032	0.321464	0	0.0181026	0.172953	0	0.0114019	0.169939
0.0115296	0.528678	0	0.00786523	0.330398	0	0.0123017	0.32243	0	0.00676814	0.173291	0	0.00747378	0.170239	0	0.00738764	0.179214	0	0.0327262	0.528678	0	0.00516512	0.330398	0	0.00348698	0.32243	0	0.00266115	0.173291	0	0.0114925	0.170239	0	0.0140496	0.179214	0	0.00781018	0.528678	0	0.0139928	0.330398	0	0.0311032	0.32243	0	0.0181026	0.173291	0	0.0114019	0.170239
0.0115296	0.530728	0	0.00786523	0.331543	0	0.0123017	0.323397	0	0.00676814	0.173629	0	0.00747378	0.170539	0	0.00738764	0.17937	0	0.0327262	0.530728	0	0.00516512	0.331543	0	0.00348698	0.323397	0	0.00266115	0.173629	0	0.0114925	0.170539	0	0.0140496	0.17937	0	0.00781018	0.530728	0	0.0139928	0.331543	0	0.0311032	0.323397	0	0.0181026	0.173629	0	0.0114019	0.170539
0.0115296	0.532777	0	0.00786523	0.332689	0	0.0123017	0.324364	0	0.00676814	0.173967	0	0.00747378	0.170839	0	0.00738764	0.179525	0	0.0327262	0.532777	0	0.00516512	0.332689	0	0.00348698	0.324364	0	0.00266115	0.173967	0	0.0114925	0.170839	0	0.0140496	0.179525	0	0.00781018	0.532777	0	0.0139928	0.332689	0	0.0311032	0.324364	0	0.0181026	0.173967	0	0.0114019	0.170839
0.0115296	0.534827	0	0.00786523	0.333834	0	0.0123017	0.325331	0	0.00676814	0.174305	0	0.00747378	0.171139	0	0.00738764	0.179681	0	0.0327262	0.534827	0	0.00516512	0.333834	0	0.00348698	0.325331	0	0.00266115	0.174305	0	0.0114925	0.171139	0	0.0140496	0.179681	0	0.00781018	0.534827	0	0.0139928	0.333834	0	0.0311032	0.325331	0	0.0181026	0.174305	0	0.0114019	0.171139
0.0115296	0.536876	0	0.00786523	0.33498	0	0.0123017	0.326298	0	0.00676814	0.174643	0	0.00747378	0.171439	0	0.00738764	0.179837	0	0.0327262	0.536876	0	0.00516512	0.33498	0	0.00348698	0.326298	0	0.00266115	0.174643	0	0.0114925	0.171439	0	0.0140496	0.179837	0	0.00781018	0.536876	0	0.0139928	0.33498	0	0.0311032	0.326298	0	0.0181026	0.174643	0	0.0114019	0.171439
0.0115296	0.538926	0	0.00786523	0.336125	0	0.0123017	0.327265	0	0.00676814	0.174981	0	0.00747378	0.17174	0	0.00738764	0.179992	0	0.0327262	0.538926	0	0.00516512	0.336125	0	0.00348698	0.327265	0	0.00266115	0.174981	0	0.0114925	0.17174	0	0.0140496	0.179992	0	0.00781018	0.538926	0	0.0139928	0.336125	0	0.0311032	0.327265	0	0.0181026	0.174981	0	0.0114019	0.17174
0.0115296	0.540975	0	0.00786523	0.337271	0	0.0123017	0.328231	0	0.00676814	0.175319	0	0.00747378	0.17204	0	0.00738764	0.180148	0	0.0327262	0.540975	0	0.00516512	0.337271	0	0.00348698	0.328231	0	0.00266115	0.175319	0	0.0114925	0.17204	0	0.0140496	0.180148	0	0.00781018	0.540975	0	0.0139928	0.337271	0	0.0311032	0.328231	0	0.0181026	0.175319	0	0.0114019	0.17204
0.0115296	0.543025	0	0.00786523	0.338416	0	0.0123017	0.329198	0	0.00676814	0.175657	0	0.00747378	0.17234	0	0.00738764	0.180304	0	0.0327262	0.543025	0	0.00516512	0.338416	0	0.00348698	0.329198	0	0.00266115	0.175657	0	0.0114925	0.17234	0	0.0140496	0.180304	0	0.00781018	0.543025	0	0.0139928	0.338416	0	0.0311032	0.329198	0	0.0181026	0.175657	0	0.0114019	0.17234
0.0115296	0.545074	0	0.00786523	0.339562	0	0.0123017	0.330165	0	0.00676814	0.175995	0	0.00747378	0.17264	0	0.00738764	0.180459	0	0.0327262	0.545074	0	0.00516512	0.339562	0	0.00348698	0.330165	0	0.00266115	0.175995	0	0.0114925	0.17264	0	0.0140496	0.180459	0	0.00781018	0.545074	0	0.0139928	0.339562	0	0.0311032	0.330165	0	0.0181026	0.175995	0	0.0114019	0.17264
0.0115296	0.547124	0	0.00786523	0.340707	0	0.0123017	0.331132	0	0.00676814	0.176333	0	0.00747378	0.17294	0	0.00738764	0.180615	0	0.0327262	0.547124	0	0.00516512	0.340707	0	0.00348698	0.331132	0	0.00266115	0.176333	0	0.0114925	0.17294	0	0.0140496	0.180615	0	0.00781018	0.547124	0	0.0139928	0.340707	0	0.0311032	0.331132	0	0.0181026	0.176333	0	0.0114019	0.17294
0.0115296	0.549173	0	0.00786523	0.341853	0	0.0123017	0.332099	0	0.00676814	0.176671	0	0.00747378	0.17324	0	0.00738764	0.180771	0	0.0327262	0.549173	0	0.00516512	0.341853	0	0.00348698	0.332099	0	0.00266115	0.176671	0	0.0114925	0.17324	0	0.0140496	0.180771	0	0.00781018	0.549173	0	0.0139928	0.341853	0	0.0311032	0.332099	0	0.0181026	0.176671	0	0.0114019	0.17324
0.0115296	0.551223	0	0.00786523	0.342998	0	0.0123017	0.333066	0	0.00676814	0.177009	0	0.00747378	0.173541	0	0.00738764	0.180927	0	0.0327262	0.551223	0	0.00516512	0.342998	0	0.00348698	0.333066	0	0.00266115	0.177009	0	0.0114925	0.173541	0	0.0140496	0.180927	0	0.00781018	0.551223	0	0.0139928	0.342998	0	0.0311032	0.333066	0	0.0181026	0.177009	0	0.0114019	0.173541
0.0115296	0.553272	0	0.00786523	0.344144	0	0.0123017	0.334032	0	0.00676814	0.177347	0	0.00747378	0.173841	0	0.00738764	0.181082	0	0.0327262	0.553272	0	0.00516512	0.344144	0	0.00348698	0.334032	0	0.00266115	0.177347	0	0.0114925	0.173841	0	0.0140496	0.181082	0	0.00781018	0.553272	0	0.0139928	0.344144	0	0.0311032	0.334032	0	0.0181026	0.177347	0	0.0114019	0.173841
0.0115296	0.555322	0	0.00786523	0.345289	0	0.0123017	0.334999	0	0.00676814	0.177685	0	0.00747378	0.174141	0	0.00738764	0.181238	0	0.0327262	0.555322	0	0.00516512	0.345289	0	0.00348698	0.334999	0	0.00266115	0.177685	0	0.0114925	0.174141	0	0.0140496	0.181238	0	0.00781018	0.555322	0	0.0139928	0.345289	0	0.0311032	0.334999	0	0.0181026	0.177685	0	0.0114019	0.174141
0.0115296	0.557371	0	0.00786523	0.346435	0	0.0123017	0.335966	0	0.00676814	0.178023	0	0.00747378	0.174441	0	0.00738764	0.181394	0	0.0327262	0.557371	0	0.00516512	0.346435	0	0.00348698	0.335966	0	0.00266115	0.178023	0	0.0114925	0.174441	0	0.0140496	0.181394	0	0.00781018	0.557371	0	0.0139928	0.346435	0	0.0311032	0.335966	0	0.0181026	0.178023	0	0.0114019	0.174441
0.0115296	0.559421	0	0.00786523	0.34758	0	0.0123017	0.336933	0	0.00676814	0.178361	0	0.00747378	0.174741	0	0.00738764	0.181549	0	0.0327262	0.559421	0	0.00516512	0.34758	0	0.00348698	0.336933	0	0.00266115	0.178361	0	0.0114925	0.174741	0	0.0140496	0.181549	0	0.00781018	0.559421	0	0.0139928	0.34758	0	0.0311032	0.336933	0	0.0181026	0.178361	0	0.0114019	0.174741
0.0115296	0.56147	0	0.00786523	0.348726	0	0.0123017	0.3379	0	0.00676814	0.1787	0	0.00747378	0.175041	0	0.00738764	0.181705	0	0.0327262	0.56147	0	0.00516512	0.348726	0	0.00348698	0.3379	0	0.00266115	0.1787	0	0.0114925	0.175041	0	0.0140496	0.181705	0	0.00781018	0.56147	0	0.0139928	0.348726	0	0.0311032	0.3379	0	0.0181026	0.1787	0	0.0114019	0.175041
0.0115296	0.563519	0	0.00786523	0.349871	0	0.0123017	0.338866	0	0.00676814	0.179038	0	0.00747378	0.175342	0	0.00738764	0.181861	0	0.0327262	0.563519	0	0.00516512	0.349871	0	0.00348698	0.338866	0	0.00266115	0.179038	0	0.0114925	0.175342	0	0.0140496	0.181861	0	0.00781018	0.563519	0	0.0139928	0.349871	0	0.0311032	0.338866	0	0.0181026	0.179038	0	0.0114019	0.175342
0.0115296	0.565569	0	0.00786523	0.351017	0	0.0123017	0.339833	0	0.00676814	0.179376	0	0.00747378	0.175642	0	0.00738764	0.182016	0	0.0327262	0.565569	0	0.00516512	0.351017	0	0.00348698	0.339833	0	0.00266115	0.179376	0	0.0114925	0.175642	0	0.0140496	0.182016	0	0.00781018	0.565569	0	0.0139928	0.351017	0	0.0311032	0.339833	0	0.0181026	0.179376	0	0.0114019	0.175642
0.0115296	0.567618	0	0.00786523	0.352162	0	0.0123017	0.3408	0	0.00676814	0.179714	0	0.00747378	0.175942	0	0.00738764	0.182172	0	0.0327262	0.567618	0	0.00516512	0.352162	0	0.00348698	0.3408	0	0.00266115	0.179714	0	0.0114925	0.175942	0	0.0140496	0.182172	0	0.00781018	0.567618	0	0.0139928	0.352162	0	0.0311032	0.3408	0	0.0181026	0.179714	0	0.0114019	0.175942
0.0115296	0.569668	0	0.00786523	0.353308	0	0.0123017	0.341767	0	0.00676814	0.180052	0	0.00747378	0.176242	0	0.00738764	0.182328	0	0.0327262	0.569668	0	0.00516512	0.353308	0	0.00348698	0.341767	0	0.00266115	0.180052	0	0.0114925	0.176242	0	0.0140496	0.182328	0	0.00781018	0.569668	0	0.0139928	0.353308	0	0.0311032	0.341767	0	0.0181026	0.180052	0	0.0114019	0.176242
0.0115296	0.571717	0	0.00786523	0.354453	0	0.0123017	0.342734	0	0.00676814	0.18039	0	0.00747378	0.176542	0	0.00738764	0.182483	0	0.0327262	0.571717	0	0.00516512	0.354453	0	0.00348698	0.342734	0	0.00266115	0.18039	0	0.0114925	0.176542	0	0.0140496	0.182483	0	0.00781018	0.571717	0	0.0139928	0.354453	0	0.0311032	0.342734	0	0.0181026	0.18039	0	0.0114019	0.176542
0.0115296	0.573767	0	0.00786523	0.355599	0	0.0123017	0.343701	0	0.00676814	0.180728	0	0.00747378	0.176842	0	0.00738764	0.182639	0	0.0327262	0.573767	0	0.00516512	0.355599	0	0.00348698	0.343701	0	0.00266115	0.180728	0	0.0114925	0.176842	0	0.0140496	0.182639	0	0.00781018	0.573767	0	0.0139928	0.355599	0	0.0311032	0.343701	0	0.0181026	0.180728	0	0.0114019	0.176842
0.0115296	0.575816	0	0.00786523	0.356744	0	0.0123017	0.344667	0	0.00676814	0.181066	0	0.00747378	0.177143	0	0.00738764	0.182795	0	0.0327262	0.575816	0	0.00516512	0.356744	0	0.00348698	0.344667	0	0.00266115	0.181066	0	0.0114925	0.177143	0	0.0140496	0.182795	0	0.00781018	0.575816	0	0.0139928	0.356744	0	0.0311032	0.344667	0	0.0181026	0.181066	0	0.0114019	0.177143
0.0115296	0.577866	0	0.00786523	0.357889	0	0.0123017	0.345634	0	0.00676814	0.181404	0	0.00747378	0.177443	0	0.00738764	0.182951	0	0.0327262	0.577866	0	0.00516512	0.357889	0	0.00348698	0.345634	0	0.00266115	0.181404	0	0.0114925	0.177443	0	0.0140496	0.182951	0	0.00781018	0.577866	0	0.0139928	0.357889	0	0.0311032	0.345634	0	0.0181026	0.181404	0	0.0114019	0.177443
0.0115296	0.579915	0	0.00786523	0.359035	0	0.0123017	0.346601	0	0.00676814	0.181742	1.75238	0.00747378	0.177743	0	0.00738764	0.183106	0	0.0327262	0.579915	0	0.00516512	0.359035	0	0.00348698	0.346601	0	0.00266115	0.181742	0	0.0114925	0.177743	0	0.0140496	0.183106	0	0.00781018	0.579915	0	0.0139928	0.359035	0	0.0311032	0.346601	0	0.0181026	0.181742	0	0.0114019	0.177743
0.0115296	0.581965	0	0.00786523	0.36018	0	0.0123017	0.347568	0	0.00676814	0.18208	0	0.00747378	0.178043	0	0.00738764	0.183262	0	0.0327262	0.581965	0	0.00516512	0.36018	0	0.00348698	0.347568	0	0.00266115	0.18208	0	0.0114925	0.178043	0	0.0140496	0.183262	0	0.00781018	0.581965	0	0.0139928	0.36018	0	0.0311032	0.347568	0	0.0181026	0.18208	0	0.0114019	0.178043
0.0115296	0.584014	0	0.00786523	0.361326	0.320137	0.0123017	0.348535	0	0.00676814	0.182418	0	0.00747378	0.178343	0	0.00738764	0.183418	0	0.0327262	0.584014	0	0.00516512	0.361326	0	0.00348698	0.348535	0	0.00266115	0.182418	0	0.0114925	0.178343	0	0.0140496	0.183418	0	0.00781018	0.584014	0	0.0139928	0.361326	0	0.0311032	0.348535	0	0.0181026	0.182418	0	0.0114019	0.178343
0.0115296	0.586064	0	0.00786523	0.362471	0	0.0123017	0.349502	0	0.00676814	0.182756	0	0.00747378	0.178643	0	0.00738764	0.183573	0	0.0327262	0.586064	0	0.00516512	0.362471	0	0.00348698	0.349502	0	0.00266115	0.182756	0	0.0114925	0.178643	0	0.0140496	0.183573	0	0.00781018	0.586064	0	0.0139928	0.362471	0	0.0311032	0.349502	0	0.0181026	0.182756	0	0.0114019	0.178643
0.0115296	0.588113	0	0.00786523	0.363617	0	0.0123017	0.350468	0	0.00676814	0.183094	0	0.00747378	0.178944	0	0.00738764	0.183729	0	0.0327262	0.588113	0	0.00516512	0.363617	0	0.00348698	0.350468	0	0.00266115	0.183094	0	0.0114925	0.178944	0	0.0140496	0.183729	0	0.00781018	0.588113	0	0.0139928	0.363617	0	0.0311032	0.350468	0	0.0181026	0.183094	0	0.0114019	0.178944
0.0115296	0.590163	0	0.00786523	0.364762	0	0.0123017	0.351435	0	0.00676814	0.183432	0	0.00747378	0.179244	0	0.00738764	0.183885	0	0.0327262	0.590163	0	0.00516512	0.364762	0	0.00348698	0.351435	0	0.00266115	0.183432	0	0.0114925	0.179244	0	0.0140496	0.183885	0	0.00781018	0.590163	0	0.0139928	0.364762	0	0.0311032	0.351435	0	0.0181026	0.183432	0	0.0114019	0.179244
0.0115296	0.592212	0	0.00786523	0.365908	0	0.0123017	0.352402	0	0.00676814	0.18377	0	0.00747378	0.179544	0	0.00738764	0.18404	0	0.0327262	0.592212	0	0.00516512	0.365908	0	0.00348698	0.352402	0	0.00266115	0.18377	0	0.0114925	0.179544	0	0.0140496	0.18404	0	0.00781018	0.592212	0	0.0139928	0.365908	0	0.0311032	0.352402	0	0.0181026	0.18377	0	0.0114019	0.179544
0.0115296	0.594262	0	0.00786523	0.367053	0	0.0123017	0.353369	0	0.00676814	0.184108	0	0.00747378	0.179844	0	0.00738764	0.184196	0	0.0327262	0.594262	0	0.00516512	0.367053	0	0.00348698	0.353369	0	0.00266115	0.184108	0	0.0114925	0.179844	0	0.0140496	0.184196	0	0.00781018	0.594262	0	0.0139928	0.367053	0	0.0311032	0.353369	0	0.0181026	0.184108	0	0.0114019	0.179844
0.0115296	0.596311	0.144519	0.00786523	0.368199	0	0.0123017	0.354336	0	0.00676814	0.184446	0	0.00747378	0.180144	0	0.00738764	0.184352	0	0.0327262	0.596311	0	0.00516512	0.368199	0	0.00348698	0.354336	0	0.00266115	0.184446	0	0.0114925	0.180144	0	0.0140496	0.184352	0	0.00781018	0.596311	0	0.0139928	0.368199	0	0.0311032	0.354336	0	0.0181026	0.184446	0	0.0114019	0.180144
0.0115296	0.598361	0	0.00786523	0.369344	0	0.0123017	0.355303	0	0.00676814	0.184784	0	0.00747378	0.180444	0	0.00738764	0.184507	0	0.0327262	0.598361	0	0.00516512	0.369344	0	0.00348698	0.355303	0	0.00266115	0.184784	0	0.0114925	0.180444	0	0.0140496	0.184507	0	0.00781018	0.598361	0	0.0139928	0.369344	0	0.0311032	0.355303	0	0.0181026	0.184784	0	0.0114019	0.180444
0.0115296	0.60041	0	0.00786523	0.37049	0	0.0123017	0.356269	0	0.00676814	0.185122	0	0.00747378	0.180745	0	0.00738764	0.184663	0	0.0327262	0.60041	0	0.00516512	0.37049	0	0.00348698	0.356269	0	0.00266115	0.185122	0	0.0114925	0.180745	0	0.0140496	0.184663	0	0.00781018	0.60041	0	0.0139928	0.37049	0	0.0311032	0.356269	0	0.0181026	0.185122	0	0.0114019	0.180745
0.0115296	0.602459	0	0.00786523	0.371635	0	0.0123017	0.357236	0	0.00676814	0.18546	0	0.00747378	0.181045	0	0.00738764	0.184819	0	0.0327262	0.602459	0	0.00516512	0.371635	0	0.00348698	0.357236	0	0.00266115	0.18546	0	0.0114925	0.181045	0	0.0140496	0.184819	0	0.00781018	0.602459	0	0.0139928	0.371635	0	0.0311032	0.357236	0	0.0181026	0.18546	0	0.0114019	0.181045
0.0115296	0.604509	0	0.00786523	0.372781	0	0.0123017	0.358203	0	0.00676814	0.185798	0	0.00747378	0.181345	2.8506	0.00738764	0.184974	0	0.0327262	0.604509	0	0.00516512	0.372781	0	0.00348698	0.358203	0	0.00266115	0.185798	0	0.0114925	0.181345	0	0.0140496	0.184974	0	0.00781018	0.604509	0	0.0139928	0.372781	0	0.0311032	0.358203	0	0.0181026	0.185798	0	0.0114019	0.181345
0.0115296	0.606558	0	0.00786523	0.373926	0	0.0123017	0.35917	0.318604	0.00676814	0.186136	0	0.00747378	0.181645	0	0.00738764	0.18513	0	0.0327262	0.606558	0	0.00516512	0.373926	0	0.00348698	0.35917	0	0.00266115	0.186136	0	0.0114925	0.181645	0	0.0140496	0.18513	0	0.00781018	0.606558	0	0.0139928	0.373926	0	0.0311032	0.35917	0	0.0181026	0.186136	0	0.0114019	0.181645
0.0115296	0.608608	0	0.00786523	0.375072	0	0.0123017	0.360137	0	0.00676814	0.186474	0	0.00747378	0.181945	0	0.00738764	0.185286	0	0.0327262	0.608608	0	0.00516512	0.375072	0	0.00348698	0.360137	0	0.00266115	0.186474	0	0.0114925	0.181945	0	0.0140496	0.185286	0	0.00781018	0.608608	0	0.0139928	0.375072	0	0.0311032	0.360137	0	0.0181026	0.186474	0	0.0114019	0.181945
0.0115296	0.610657	0	0.00786523	0.376217	0	0.0123017	0.361104	0	0.00676814	0.186813	0	0.00747378	0.182245	0	0.00738764	0.185442	0	0.0327262	0.610657	0	0.00516512	0.376217	0	0.00348698	0.361104	0	0.00266115	0.186813	0	0.0114925	0.182245	0	0.0140496	0.185442	0	0.00781018	0.610657	0	0.0139928	0.376217	0	0.0311032	0.361104	0	0.0181026	0.186813	0	0.0114019	0.182245
0.0115296	0.612707	0	0.00786523	0.377363	0	0.0123017	0.36207	0	0.00676814	0.187151	0	0.00747378	0.182546	0	0.00738764	0.185597	7.06622	0.0327262	0.612707	0	0.00516512	0.377363	0	0.00348698	0.36207	0	0.00266115	0.187151	0	0.0114925	0.182546	0	0.0140496	0.185597	0	0.00781018	0.612707	0	0.0139928	0.377363	0	0.0311032	0.36207	0	0.0181026	0.187151	0	0.0114019	0.182546
0.0115296	0.614756	0	0.00786523	0.378508	0	0.0123017	0.363037	0	0.00676814	0.187489	0	0.00747378	0.182846	0	0.00738764	0.185753	0	0.0327262	0.614756	0	0.00516512	0.378508	0	0.00348698	0.363037	0	0.00266115	0.187489	0	0.0114925	0.182846	0	0.0140496	0.185753	0	0.00781018	0.614756	0	0.0139928	0.378508	0	0.0311032	0.363037	0	0.0181026	0.187489	0	0.0114019	0.182846
0.0115296	0.616806	0	0.00786523	0.379654	0	0.0123017	0.364004	0	0.00676814	0.187827	0	0.00747378	0.183146	0	0.00738764	0.185909	0	0.0327262	0.616806	0	0.00516512	0.379654	0	0.00348698	0.364004	0	0.00266115	0.187827	0	0.0114925	0.183146	0	0.0140496	0.185909	0	0.00781018	0.616806	0	0.0139928	0.379654	0	0.0311032	0.364004	0	0.0181026	0.187827	0	0.0114019	0.183146
0.0115296	0.618855	0	0.00786523	0.380799	0	0.0123017	0.364971	0	0.00676814	0.188165	0	0.00747378	0.183446	0	0.00738764	0.186064	0	0.0327262	0.618855	0	0.00516512	0.380799	0	0.00348698	0.364971	0	0.00266115	0.188165	0	0.0114925	0.183446	0	0.0140496	0.186064	0	0.00781018	0.618855	0.0322439	0.0139928	0.380799	0	0.0311032	0.364971	0	0.0181026	0.188165	0	0.0114019	0.183446
0.0115296	0.620905	0	0.00786523	0.381944	0	0.0123017	0.365938	0	0.00676814	0.188503	0	0.00747378	0.183746	0	0.00738764	0.18622	0	0.0327262	0.620905	0	0.00516512	0.381944	0	0.00348698	0.365938	0	0.00266115	0.188503	0	0.0114925	0.183746	0	0.0140496	0.18622	0	0.00781018	0.620905	0	0.0139928	0.381944	0	0.0311032	0.365938	0	0.0181026	0.188503	0	0.0114019	0.183746
0.0115296	0.622954	0	0.00786523	0.38309	0	0.0123017	0.366905	0	0.00676814	0.188841	0	0.00747378	0.184046	0	0.00738764	0.186376	0	0.0327262	0.622954	0	0.00516512	0.38309	0	0.00348698	0.366905	0	0.00266115	0.188841	0	0.0114925	0.184046	0	0.0140496	0.186376	0	0.00781018	0.622954	0	0.0139928	0.38309	0	0.0311032	0.366905	0	0.0181026	0.188841	0	0.0114019	0.184046
0.0115296	0.625004	0	0.00786523	0.384235	0	0.0123017	0.367871	0	0.00676814	0.189179	0	0.00747378	0.184347	0	0.00738764	0.186531	0	0.0327262	0.625004	0	0.00516512	0.384235	0	0.00348698	0.367871	0	0.00266115	0.189179	0	0.0114925	0.184347	0	0.0140496	0.186531	0	0.00781018	0.625004	0	0.0139928	0.384235	0	0.0311032	0.367871	0	0.0181026	0.189179	0	0.0114019	0.184347
0.0115296	0.627053	0	0.00786523	0.385381	0	0.0123017	0.368838	0	0.00676814	0.189517	0	0.00747378	0.184647	0	0.00738764	0.186687	0	0.0327262	0.627053	0	0.00516512	0.385381	0	0.00348698	0.368838	0	0.00266115	0.189517	0	0.0114925	0.184647	0	0.0140496	0.186687	0	0.00781018	0.627053	0	0.0139928	0.385381	0	0.0311032	0.368838	0	0.0181026	0.189517	0	0.0114019	0.184647
0.0115296	0.629103	0	0.00786523	0.386526	0	0.0123017	0.369805	0	0.00676814	0.189855	0	0.00747378	0.184947	0	0.00738764	0.186843	0	0.0327262	0.629103	0	0.00516512	0.386526	0	0.00348698	0.369805	0	0.00266115	0.189855	0	0.0114925	0.184947	0	0.0140496	0.186843	0	0.00781018	0.629103	0	0.0139928	0.386526	0	0.0311032	0.369805	0	0.0181026	0.189855	1.33448	0.0114019	0.184947
0.0115296	0.631152	0	0.00786523	0.387672	0	0.0123017	0.370772	0	0.00676814	0.190193	0	0.00747378	0.185247	0	0.00738764	0.186998	0	0.0327262	0.631152	0	0.00516512	0.387672	0	0.00348698	0.370772	0	0.00266115	0.190193	0	0.0114925	0.185247	0	0.0140496	0.186998	0	0.00781018	0.631152	0	0.0139928	0.387672	0	0.0311032	0.370772	0	0.0181026	0.190193	0	0.0114019	0.185247
0.0115296	0.633202	0	0.00786523	0.388817	0	0.0123017	0.371739	0	0.00676814	0.190531	0	0.00747378	0.185547	0	0.00738764	0.187154	0	0.0327262	0.633202	0	0.00516512	0.388817	0	0.00348698	0.371739	0	0.00266115	0.190531	0	0.0114925	0.185547	0	0.0140496	0.187154	0	0.00781018	0.633202	0	0.0139928	0.388817	0.105019	0.0311032	0.371739	0	0.0181026	0.190531	0	0.0114019	0.185547
0.0115296	0.635251	0	0.00786523	0.389963	0	0.0123017	0.372706	0	0.00676814	0.190869	0	0.00747378	0.185847	0	0.00738764	0.18731	0	0.0327262	0.635251	0	0.00516512	0.389963	0	0.00348698	0.372706	0	0.00266115	0.190869	0	0.0114925	0.185847	0	0.0140496	0.18731	0	0.00781018	0.635251	0	0.0139928	0.389963	0	0.0311032	0.372706	0.184331	0.0181026	0.190869	0	0.0114019	0.185847
0.0115296	0.6373	0	0.00786523	0.391108	0	0.0123017	0.373672	0	0.00676814	0.191207	0	0.00747378	0.186148	0	0.00738764	0.187465	0	0.0327262	0.6373	0	0.00516512	0.391108	0	0.00348698	0.373672	0	0.00266115	0.191207	0	0.0114925	0.186148	0	0.0140496	0.187465	0	0.00781018	0.6373	0	0.0139928	0.391108	0	0.0311032	0.373672	0	0.0181026	0.191207	0	0.0114019	0.186148
0.0115296	0.63935	0	0.00786523	0.392254	0	0.0123017	0.374639	0	0.00676814	0.191545	0	0.00747378	0.186448	0	0.00738764	0.187621	0	0.0327262	0.63935	0	0.00516512	0.392254	0	0.00348698	0.374639	0	0.00266115	0.191545	0	0.0114925	0.186448	0	0.0140496	0.187621	0	0.00781018	0.63935	0	0.0139928	0.392254	0	0.0311032	0.374639	0	0.0181026	0.191545	0	0.0114019	0.186448
0.0115296	0.641399	0	0.00786523	0.393399	0	0.0123017	0.375606	0	0.00676814	0.191883	0	0.00747378	0.186748	0	0.00738764	0.187777	0	0.0327262	0.641399	0	0.00516512	0.393399	0	0.00348698	0.375606	0	0.00266115	0.191883	0	0.0114925	0.186748	0	0.0140496	0.187777	0	0.00781018	0.641399	0	0.0139928	0.393399	0	0.0311032	0.375606	0	0.0181026	0.191883	0	0.0114019	0.186748
0.0115296	0.643449	0	0.00786523	0.394545	0	0.0123017	0.376573	0	0.00676814	0.192221	0	0.00747378	0.187048	0	0.00738764	0.187933	0	0.0327262	0.643449	0	0.00516512	0.394545	0	0.00348698	0.376573	0	0.00266115	0.192221	0	0.0114925	0.187048	0	0.0140496	0.187933	0	0.00781018	0.643449	0	0.0139928	0.394545	0	0.0311032	0.376573	0	0.0181026	0.192221	0	0.0114019	0.187048
0.0115296	0.645498	0	0.00786523	0.39569	0	0.0123017	0.37754	0	0.00676814	0.192559	0	0.00747378	0.187348	0	0.00738764	0.188088	0	0.0327262	0.645498	0	0.00516512	0.39569	0	0.00348698	0.37754	0	0.00266115	0.192559	0	0.0114925	0.187348	0	0.0140496	0.188088	0	0.00781018	0.645498	0	0.0139928	0.39569	0	0.0311032	0.37754	0	0.0181026	0.192559	0	0.0114019	0.187348
0.0115296	0.647548	0	0.00786523	0.396836	0	0.0123017	0.378506	0	0.00676814	0.192897	0	0.00747378	0.187648	0	0.00738764	0.188244	0	0.0327262	0.647548	0	0.00516512	0.396836	0	0.00348698	0.378506	0	0.00266115	0.192897	0	0.0114925	0.187648	0	0.0140496	0.188244	0	0.00781018	0.647548	0	0.0139928	0.396836	0	0.0311032	0.378506	0	0.0181026	0.192897	0	0.0114019	0.187648
0.0115296	0.649597	0	0.00786523	0.397981	0	0.0123017	0.379473	0	0.00676814	0.193235	0	0.00747378	0.187949	0	0.00738764	0.1884	0	0.0327262	0.649597	0	0.00516512	0.397981	0	0.00348698	0.379473	0	0.00266115	0.193235	0	0.0114925	0.187949	0	0.0140496	0.1884	0	0.00781018	0.649597	0	0.0139928	0.397981	0	0.0311032	0.379473	0	0.0181026	0.193235	0	0.0114019	0.187949
0.0115296	0.651647	0	0.00786523	0.399127	0	0.0123017	0.38044	0	0.00676814	0.193573	0	0.00747378	0.188249	0	0.00738764	0.188555	0	0.0327262	0.651647	0	0.00516512	0.399127	0	0.00348698	0.38044	0	0.00266115	0.193573	0	0.0114925	0.188249	0	0.0140496	0.188555	0	0.00781018	0.651647	0	0.0139928	0.399127	0	0.0311032	0.38044	0	0.0181026	0.193573	0	0.0114019	0.188249
0.0115296	0.653696	0	0.00786523	0.400272	0	0.0123017	0.381407	0	0.00676814	0.193911	0	0.00747378	0.188549	0	0.00738764	0.188711	0	0.0327262	0.653696	0	0.00516512	0.400272	0	0.00348698	0.381407	0	0.00266115	0.193911	0	0.0114925	0.188549	0	0.0140496	0.188711	0	0.00781018	0.653696	0	0.0139928	0.400272	0	0.0311032	0.381407	0	0.0181026	0.193911	0	0.0114019	0.188549
0.0115296	0.655746	0	0.00786523	0.401418	0	0.0123017	0.382374	0	0.00676814	0.194249	0	0.00747378	0.188849	0	0.00738764	0.188867	0	0.0327262	0.655746	0	0.00516512	0.401418	0	0.00348698	0.382374	0	0.00266115	0.194249	0	0.0114925	0.188849	0	0.0140496	0.188867	0	0.00781018	0.655746	0	0.0139928	0.401418	0	0.0311032	0.382374	0	0.0181026	0.194249	0	0.0114019	0.188849
0.0115296	0.657795	0	0.00786523	0.402563	0	0.0123017	0.383341	0	0.00676814	0.194587	0	0.00747378	0.189149	0	0.00738764	0.189022	0	0.0327262	0.657795	0	0.00516512	0.402563	0	0.00348698	0.383341	0	0.00266115	0.194587	0	0.0114925	0.189149	0	0.0140496	0.189022	0	0.00781018	0.657795	0	0.0139928	0.402563	0	0.0311032	0.383341	0	0.0181026	0.194587	0	0.0114019	0.189149
0.0115296	0.659845	0	0.00786523	0.403709	0	0.0123017	0.384307	0	0.00676814	0.194926	0	0.00747378	0.189449	0	0.00738764	0.189178	0	0.0327262	0.659845	0	0.00516512	0.403709	0	0.00348698	0.384307	0	0.00266115	0.194926	0	0.0114925	0.189449	0	0.0140496	0.189178	0	0.00781018	0.659845	0	0.0139928	0.403709	0	0.0311032	0.384307	0	0.0181026	0.194926	0	0.0114019	0.189449
0.0115296	0.661894	0	0.00786523	0.404854	0	0.0123017	0.385274	0	0.00676814	0.195264	0	0.00747378	0.18975	0	0.00738764	0.189334	0	0.0327262	0.661894	0	0.00516512	0.404854	0	0.00348698	0.385274	0	0.00266115	0.195264	0	0.0114925	0.18975	0	0.0140496	0.189334	0	0.00781018	0.661894	0	0.0139928	0.404854	0	0.0311032	0.385274	0	0.0181026	0.195264	0	0.0114019	0.18975
0.0115296	0.663944	0	0.00786523	0.405999	0	0.0123017	0.386241	0	0.00676814	0.195602	0	0.00747378	0.19005	0	0.00738764	0.189489	0	0.0327262	0.663944	0	0.00516512	0.405999	0	0.00348698	0.386241	0	0.00266115	0.195602	0	0.0114925	0.19005	0	0.0140496	0.189489	0	0.00781018	0.663944	0	0.0139928	0.405999	0	0.0311032	0.386241	0	0.0181026	0.195602	0	0.0114019	0.19005
0.0115296	0.665993	0	0.00786523	0.407145	0	0.0123017	0.387208	0	0.00676814	0.19594	0	0.00747378	0.19035	0	0.00738764	0.189645	0	0.0327262	0.665993	0	0.00516512	0.407145	0	0.00348698	0.387208	0	0.00266115	0.19594	0	0.0114925	0.19035	0	0.0140496	0.189645	0	0.00781018	0.665993	0	0.0139928	0.407145	0	0.0311032	0.387208	0	0.0181026	0.19594	0	0.0114019	0.19035
0.0115296	0.668043	0	0.00786523	0.40829	0	0.0123017	0.388175	0	0.00676814	0.196278	0	0.00747378	0.19065	0	0.00738764	0.189801	0	0.0327262	0.668043	0	0.00516512	0.40829	0	0.00348698	0.388175	0	0.00266115	0.196278	0	0.0114925	0.19065	0	0.0140496	0.189801	0	0.00781018	0.668043	0	0.0139928	0.40829	0	0.0311032	0.388175	0	0.0181026	0.196278	0	0.0114019	0.19065
0.0115296	0.670092	0	0.00786523	0.409436	0	0.0123017	0.389142	0	0.00676814	0.196616	0	0.00747378	0.19095	0	0.00738764	0.189956	0	0.0327262	0.670092	0	0.00516512	0.409436	0	0.00348698	0.389142	0	0.00266115	0.196616	0	0.0114925	0.19095	0.17036	0.0140496	0.189956	0	0.00781018	0.670092	0	0.0139928	0.409436	0	0.0311032	0.389142	0	0.0181026	0.196616	0	0.0114019	0.19095
0.0115296	0.672141	0	0.00786523	0.410581	0	0.0123017	0.390108	0	0.00676814	0.196954	0	0.00747378	0.19125	0	0.00738764	0.190112	0	0.0327262	0.672141	0	0.00516512	0.410581	0	0.00348698	0.390108	0	0.00266115	0.196954	0	0.0114925	0.19125	0	0.0140496	0.190112	0	0.00781018	0.672141	0	0.0139928	0.410581	0	0.0311032	0.390108	0	0.0181026	0.196954	0	0.0114019	0.19125
0.0115296	0.674191	0	0.00786523	0.411727	0	0.0123017	0.391075	0	0.00676814	0.197292	0	0.00747378	0.191551	0	0.00738764	0.190268	0	0.0327262	0.674191	0	0.00516512	0.411727	0	0.00348698	0.391075	0	0.00266115	0.197292	0.101715	0.0114925	0.191551	0	0.0140496	0.190268	0	0.00781018	0.674191	0	0.0139928	0.411727	0	0.0311032	0.391075	0	0.0181026	0.197292	0	0.0114019	0.191551
0.0115296	0.67624	0	0.00786523	0.412872	0	0.0123017	0.392042	0	0.00676814	0.19763	0	0.00747378	0.191851	0	0.00738764	0.190424	0	0.0327262	0.67624	0	0.00516512	0.412872	0	0.00348698	0.392042	0	0.00266115	0.19763	0	0.0114925	0.191851	0	0.0140496	0.190424	0	0.00781018	0.67624	0	0.0139928	0.412872	0	0.0311032	0.392042	0	0.0181026	0.19763	0	0.0114019	0.191851
0.0115296	0.67829	0	0.00786523	0.414018	0	0.0123017	0.393009	0	0.00676814	0.197968	0	0.00747378	0.192151	0	0.00738764	0.190579	0	0.0327262	0.67829	0	0.00516512	0.414018	0	0.00348698	0.393009	0	0.00266115	0.197968	0	0.0114925	0.192151	0	0.0140496	0.190579	0	0.00781018	0.67829	0	0.0139928	0.414018	0	0.0311032	0.393009	0	0.0181026	0.197968	0	0.0114019	0.192151
0.0115296	0.680339	0	0.00786523	0.415163	0	0.0123017	0.393976	0	0.00676814	0.198306	0	0.00747378	0.192451	0	0.00738764	0.190735	0	0.0327262	0.680339	0	0.00516512	0.415163	0	0.00348698	0.393976	0	0.00266115	0.198306	0	0.0114925	0.192451	0	0.0140496	0.190735	0	0.00781018	0.680339	0	0.0139928	0.415163	0	0.0311032	0.393976	0	0.0181026	0.198306	0	0.0114019	0.192451
0.0115296	0.682389	0	0.00786523	0.416309	0	0.0123017	0.394943	0	0.00676814	0.198644	0	0.00747378	0.192751	0	0.00738764	0.190891	0	0.0327262	0.682389	0	0.00516512	0.416309	0	0.00348698	0.394943	0	0.00266115	0.198644	0	0.0114925	0.192751	0	0.0140496	0.190891	0	0.00781018	0.682389	0	0.0139928	0.416309	0	0.0311032	0.394943	0	0.0181026	0.198644	0	0.0114019	0.192751
0.0115296	0.684438	0	0.00786523	0.417454	0	0.0123017	0.395909	0	0.00676814	0.198982	0	0.00747378	0.193051	0	0.00738764	0.191046	0	0.0327262	0.684438	0	0.00516512	0.417454	0	0.00348698	0.395909	0	0.00266115	0.198982	0	0.0114925	0.193051	0	0.0140496	0.191046	0	0.00781018	0.684438	0	0.0139928	0.417454	0	0.0311032	0.395909	0	0.0181026	0.198982	0	0.0114019	0.193051
0.0115296	0.686488	0	0.00786523	0.4186	0	0.0123017	0.396876	0	0.00676814	0.19932	0	0.00747378	0.193352	0	0.00738764	0.191202	0	0.0327262	0.686488	0	0.00516512	0.4186	0	0.00348698	0.396876	0	0.00266115	0.19932	0	0.0114925	0.193352	0	0.0140496	0.191202	0	0.00781018	0.686488	0	0.0139928	0.4186	0	0.0311032	0.396876	0	0.0181026	0.19932	0	0.0114019	0.193352
0.0115296	0.688537	0	0.00786523	0.419745	0	0.0123017	0.397843	0	0.00676814	0.199658	0	0.00747378	0.193652	0	0.00738764	0.191358	0	0.0327262	0.688537	0	0.00516512	0.419745	0	0.00348698	0.397843	0	0.00266115	0.199658	0	0.0114925	0.193652	0	0.0140496	0.191358	0	0.00781018	0.688537	0	0.0139928	0.419745	0	0.0311032	0.397843	0	0.0181026	0.199658	0	0.0114019	0.193652
0.0115296	0.690587	0	0.00786523	0.420891	0	0.0123017	0.39881	0	0.00676814	0.199996	0	0.00747378	0.193952	0	0.00738764	0.191513	0	0.0327262	0.690587	0	0.00516512	0.420891	0	0.00348698	0.39881	0	0.00266115	0.199996	0	0.0114925	0.193952	0	0.0140496	0.191513	0	0.00781018	0.690587	0	0.0139928	0.420891	0	0.0311032	0.39881	0	0.0181026	0.199996	0	0.0114019	0.193952
0.0115296	0.692636	0	0.00786523	0.422036	0	0.0123017	0.399777	0	0.00676814	0.200334	0	0.00747378	0.194252	0	0.00738764	0.191669	0	0.0327262	0.692636	0	0.00516512	0.422036	0	0.00348698	0.399777	0	0.00266115	0.200334	0	0.0114925	0.194252	0	0.0140496	0.191669	0.450895	0.00781018	0.692636	0	0.0139928	0.422036	0	0.0311032	0.399777	0	0.0181026	0.200334	0	0.0114019	0.194252
0.0115296	0.694686	0	0.00786523	0.423182	0	0.0123017	0.400744	0	0.00676814	0.200672	0	0.00747378	0.194552	0	0.00738764	0.191825	0	0.0327262	0.694686	0	0.00516512	0.423182	0	0.00348698	0.400744	0	0.00266115	0.200672	0	0.0114925	0.194552	0	0.0140496	0.191825	0	0.00781018	0.694686	0	0.0139928	0.423182	0	0.0311032	0.400744	0	0.0181026	0.200672	0	0.0114019	0.194552
0.0115296	0.696735	0	0.00786523	0.424327	0	0.0123017	0.40171	0	0.00676814	0.20101	0	0.00747378	0.194852	0	0.00738764	0.19198	0	0.0327262	0.696735	0	0.00516512	0.424327	0	0.00348698	0.40171	0	0.00266115	0.20101	0	0.0114925	0.194852	0	0.0140496	0.19198	0	0.00781018	0.696735	0	0.0139928	0.424327	0	0.0311032	0.40171	0	0.0181026	0.20101	0	0.0114019	0.194852
0.0115296	0.698785	0	0.00786523	0.425473	0	0.0123017	0.402677	0	0.00676814	0.201348	0	0.00747378	0.195153	0	0.00738764	0.192136	0	0.0327262	0.698785	0	0.00516512	0.425473	0.0118429	0.00348698	0.402677	0	0.00266115	0.201348	0	0.0114925	0.195153	0	0.0140496	0.192136	0	0.00781018	0.698785	0	0.0139928	0.425473	0	0.0311032	0.402677	0	0.0181026	0.201348	0	0.0114019	0.195153
0.0115296	0.700834	0	0.00786523	0.426618	0	0.0123017	0.403644	0	0.00676814	0.201686	0	0.00747378	0.195453	0	0.00738764	0.192292	0	0.0327262	0.700834	0	0.00516512	0.426618	0	0.00348698	0.403644	0	0.00266115	0.201686	0	0.0114925	0.195453	0	0.0140496	0.192292	0	0.00781018	0.700834	0	0.0139928	0.426618	0	0.0311032	0.403644	0	0.0181026	0.201686	0	0.0114019	0.195453
0.0115296	0.702884	0	0.00786523	0.427764	0	0.0123017	0.404611	0	0.00676814	0.202024	0	0.00747378	0.195753	0	0.00738764	0.192447	0	0.0327262	0.702884	0.00486849	0.00516512	0.427764	0	0.00348698	0.404611	0.0152881	0.00266115	0.202024	0	0.0114925	0.195753	0	0.0140496	0.192447	0	0.00781018	0.702884	0	0.0139928	0.427764	0	0.0311032	0.404611	0	0.0181026	0.202024	0	0.0114019	0.195753
0.0118672	0.499986	0	0.00813792	0.314361	0	0.0126264	0.308895	0	0.00693695	0.168558	0	0.00759065	0.166036	0	0.00747853	0.177034	0	0.0427485	0.499986	0	0.0125366	0.314361	0	0.0102524	0.308895	0	0.00556949	0.168558	0	0.013448	0.166036	0	0.0154741	0.177034	0	0.00932343	0.499986	0	0.0148241	0.314361	0	0.0316643	0.308895	0	0.0183243	0.168558	0	0.0116443	0.166036
0.0118672	0.502035	0	0.00813792	0.315507	0	0.0126264	0.309862	0	0.00693695	0.168896	0	0.00759065	0.166337	0	0.00747853	0.17719	0	0.0427485	0.502035	0	0.0125366	0.315507	0	0.0102524	0.309862	0	0.00556949	0.168896	0	0.013448	0.166337	0	0.0154741	0.17719	0	0.00932343	0.502035	0	0.0148241	0.315507	0	0.0316643	0.309862	0	0.0183243	0.168896	0	0.0116443	0.166337
0.0118672	0.504085	0	0.00813792	0.316652	0	0.0126264	0.310828	0	0.00693695	0.169234	0	0.00759065	0.166637	0	0.00747853	0.177346	0	0.0427485	0.504085	0	0.0125366	0.316652	0	0.0102524	0.310828	0	0.00556949	0.169234	0	0.013448	0.166637	0	0.0154741	0.177346	0	0.00932343	0.504085	0	0.0148241	0.316652	0	0.0316643	0.310828	0	0.0183243	0.169234	0	0.0116443	0.166637
0.0118672	0.506134	0	0.00813792	0.317798	0	0.0126264	0.311795	0	0.00693695	0.169572	0	0.00759065	0.166937	0	0.00747853	0.177501	0	0.0427485	0.506134	0	0.0125366	0.317798	0	0.0102524	0.311795	0	0.00556949	0.169572	0	0.013448	0.166937	0	0.0154741	0.177501	0	0.00932343	0.506134	0	0.0148241	0.317798	0	0.0316643	0.311795	0	0.0183243	0.169572	0	0.0116443	0.166937
0.0118672	0.508184	0	0.00813792	0.318943	0	0.0126264	0.312762	0	0.00693695	0.16991	0	0.00759065	0.167237	0	0.00747853	0.177657	0	0.0427485	0.508184	0	0.0125366	0.318943	0	0.0102524	0.312762	0	0.00556949	0.16991	0	0.013448	0.167237	0	0.0154741	0.177657	0	0.00932343	0.508184	0	0.0148241	0.318943	0	0.0316643	0.312762	0	0.0183243	0.16991	0	0.0116443	0.167237
0.0118672	0.510233	0	0.00813792	0.320089	0	0.0126264	0.313729	0	0.00693695	0.170248	0	0.00759065	0.167537	0	0.00747853	0.177813	0	0.0427485	0.510233	0	0.0125366	0.320089	0	0.0102524	0.313729	0	0.00556949	0.170248	0	0.013448	0.167537	0	0.0154741	0.177813	0	0.00932343	0.510233	0	0.0148241	0.320089	0	0.0316643	0.313729	0	0.0183243	0.170248	0	0.0116443	0.167537
0.0118672	0.512283	0	0.00813792	0.321234	0	0.0126264	0.314696	0	0.00693695	0.170586	0	0.00759065	0.167837	0	0.00747853	0.177968	0	0.0427485	0.512283	0	0.0125366	0.321234	0	0.0102524	0.314696	0	0.00556949	0.170586	0	0.013448	0.167837	0	0.0154741	0.177968	0	0.00932343	0.512283	0	0.0148241	0.321234	0	0.0316643	0.314696	0	0.0183243	0.170586	0	0.0116443	0.167837
0.0118672	0.514332	0	0.00813792	0.32238	0	0.0126264	0.315663	0	0.00693695	0.170925	0	0.00759065	0.168138	0	0.00747853	0.178124	0	0.0427485	0.514332	0	0.0125366	0.32238	0	0.0102524	0.315663	0	0.00556949	0.170925	0	0.013448	0.168138	0	0.0154741	0.178124	0	0.00932343	0.514332	0	0.0148241	0.32238	0	0.0316643	0.315663	0	0.0183243	0.170925	0	0.0116443	0.168138
0.0118672	0.516382	0	0.00813792	0.323525	0	0.0126264	0.316629	0	0.00693695	0.171263	0	0.00759065	0.168438	0	0.00747853	0.17828	0	0.0427485	0.516382	0	0.0125366	0.323525	0	0.0102524	0.316629	0	0.00556949	0.171263	0	0.013448	0.168438	0	0.0154741	0.17828	0	0.00932343	0.516382	0	0.0148241	0.323525	0	0.0316643	0.316629	0	0.0183243	0.171263	0	0.0116443	0.168438
0.0118672	0.518431	0	0.00813792	0.324671	0	0.0126264	0.317596	0	0.00693695	0.171601	0	0.00759065	0.168738	0	0.00747853	0.178436	0	0.0427485	0.518431	0	0.0125366	0.324671	0	0.0102524	0.317596	0	0.00556949	0.171601	0	0.013448	0.168738	0	0.0154741	0.178436	0	0.00932343	0.518431	0	0.0148241	0.324671	0	0.0316643	0.317596	0	0.0183243	0.171601	0	0.0116443	0.168738
0.0118672	0.520481	0	0.00813792	0.325816	0	0.0126264	0.318563	0	0.00693695	0.171939	0	0.00759065	0.169038	0	0.00747853	0.178591	0	0.0427485	0.520481	0	0.0125366	0.325816	0	0.0102524	0.318563	0	0.00556949	0.171939	0	0.013448	0.169038	0	0.0154741	0.178591	0	0.00932343	0.520481	0	0.0148241	0.325816	0	0.0316643	0.318563	0	0.0183243	0.171939	0	0.0116443	0.169038
0.0118672	0.52253	0	0.00813792	0.326962	0	0.0126264	0.31953	0	0.00693695	0.172277	0	0.00759065	0.169338	0	0.00747853	0.178747	0	0.0427485	0.52253	0	0.0125366	0.326962	0	0.0102524	0.31953	0	0.00556949	0.172277	0	0.013448	0.169338	0	0.0154741	0.178747	0	0.00932343	0.52253	0	0.0148241	0.326962	0	0.0316643	0.31953	0	0.0183243	0.172277	0	0.0116443	0.169338
0.0118672	0.52458	0	0.00813792	0.328107	0	0.0126264	0.320497	0	0.00693695	0.172615	0	0.00759065	0.169638	0	0.00747853	0.178903	0	0.0427485	0.52458	0	0.0125366	0.328107	0	0.0102524	0.320497	0	0.00556949	0.172615	0	0.013448	0.169638	0	0.0154741	0.178903	0	0.00932343	0.52458	0	0.0148241	0.328107	0	0.0316643	0.320497	0	0.0183243	0.172615	0	0.0116443	0.169638
0.0118672	0.526629	0	0.00813792	0.329253	0	0.0126264	0.321464	0	0.00693695	0.172953	0	0.00759065	0.169939	0	0.00747853	0.179058	0	0.0427485	0.526629	0	0.0125366	0.329253	0	0.0102524	0.321464	0	0.00556949	0.172953	0	0.013448	0.169939	0	0.0154741	0.179058	0	0.00932343	0.526629	0	0.0148241	0.329253	0	0.0316643	0.321464	0	0.0183243	0.172953	0	0.0116443	0.169939
0.0118672	0.528678	0	0.00813792	0.330398	0	0.0126264	0.32243	0	0.00693695	0.173291	0	0.00759065	0.170239	0	0.00747853	0.179214	0	0.0427485	0.528678	0	0.0125366	0.330398	0	0.0102524	0.32243	0	0.00556949	0.173291	0	0.013448	0.170239	0	0.0154741	0.179214	0	0.00932343	0.528678	0	0.0148241	0.330398	0	0.0316643	0.32243	0	0.0183243	0.173291	0	0.0116443	0.170239
0.0118672	0.530728	0	0.00813792	0.331543	0	0.0126264	0.323397	0	0.00693695	0.173629	0	0.00759065	0.170539	0	0.00747853	0.17937	0	0.0427485	0.530728	0	0.0125366	0.331543	0	0.0102524	0.323397	0	0.00556949	0.173629	0	0.013448	0.170539	0	0.0154741	0.17937	0	0.00932343	0.530728	0	0.0148241	0.331543	0	0.0316643	0.323397	0	0.0183243	0.173629	0	0.0116443	0.170539
0.0118672	0.532777	0	0.00813792	0.332689	0	0.0126264	0.324364	0	0.00693695	0.173967	0	0.00759065	0.170839	0	0.00747853	0.179525	0	0.0427485	0.532777	0	0.0125366	0.332689	0	0.0102524	0.324364	0	0.00556949	0.173967	0	0.013448	0.170839	0	0.0154741	0.179525	0	0.00932343	0.532777	0	0.0148241	0.332689	0	0.0316643	0.324364	0	0.0183243	0.173967	0	0.0116443	0.170839
0.0118672	0.534827	0	0.00813792	0.333834	0	0.0126264	0.325331	0	0.00693695	0.174305	0	0.00759065	0.171139	0	0.00747853	0.179681	0	0.0427485	0.534827	0	0.0125366	0.333834	0	0.0102524	0.325331	0	0.00556949	0.174305	0	0.013448	0.171139	0	0.0154741	0.179681	0	0.00932343	0.534827	0	0.0148241	0.333834	0	0.0316643	0.325331	0	0.0183243	0.174305	0	0.0116443	0.171139
0.0118672	0.536876	0	0.00813792	0.33498	0	0.0126264	0.326298	0	0.00693695	0.174643	0	0.00759065	0.171439	0	0.00747853	0.179837	0	0.0427485	0.536876	0	0.0125366	0.33498	0	0.0102524	0.326298	0	0.00556949	0.174643	0	0.013448	0.171439	0	0.0154741	0.179837	0	0.00932343	0.536876	0	0.0148241	0.33498	0	0.0316643	0.326298	0	0.0183243	0.174643	0	0.0116443	0.171439
0.0118672	0.538926	0	0.00813792	0.336125	0	0.0126264	0.327265	0	0.00693695	0.174981	0	0.00759065	0.17174	0	0.00747853	0.179992	0	0.0427485	0.538926	0	0.0125366	0.336125	0	0.0102524	0.327265	0	0.00556949	0.174981	0	0.013448	0.17174	0	0.0154741	0.179992	0	0.00932343	0.538926	0	0.0148241	0.336125	0	0.0316643	0.327265	0	0.0183243	0.174981	0	0.0116443	0.17174
0.0118672	0.540975	0	0.00813792	0.337271	0	0.0126264	0.328231	0	0.00693695	0.175319	0	0.00759065	0.17204	0	0.00747853	0.180148	0	0.0427485	0.540975	0	0.0125366	0.337271	0	0.0102524	0.328231	0	0.00556949	0.175319	0	0.013448	0.17204	0	0.0154741	0.180148	0	0.00932343	0.540975	0	0.0148241	0.337271	0	0.0316643	0.328231	0	0.0183243	0.175319	0	0.0116443	0.17204
0.0118672	0.543025	0	0.00813792	0.338416	0	0.0126264	0.329198	0	0.00693695	0.175657	0	0.00759065	0.17234	0	0.00747853	0.180304	0	0.0427485	0.543025	0	0.0125366	0.338416	0	0.0102524	0.329198	0	0.00556949	0.175657	0	0.013448	0.17234	0	0.0154741	0.180304	0	0.00932343	0.543025	0	0.0148241	0.338416	0	0.0316643	0.329198	0	0.0183243	0.175657	0	0.0116443	0.17234
0.0118672	0.545074	0	0.00813792	0.339562	0	0.0126264	0.330165	0	0.00693695	0.175995	0	0.00759065	0.17264	0	0.00747853	0.180459	0	0.0427485	0.545074	0	0.0125366	0.339562	0	0.0102524	0.330165	0	0.00556949	0.175995	0	0.013448	0.17264	0	0.0154741	0.180459	0	0.00932343	0.545074	0	0.0148241	0.339562	0	0.0316643	0.330165	0	0.0183243	0.175995	0	0.0116443	0.17264
0.0118672	0.547124	0	0.00813792	0.340707	0	0.0126264	0.331132	0	0.00693695	0.176333	0	0.00759065	0.17294	0	0.00747853	0.180615	0	0.0427485	0.547124	0	0.0125366	0.340707	0	0.0102524	0.331132	0	0.00556949	0.176333	0	0.013448	0.17294	0	0.0154741	0.180615	0	0.00932343	0.547124	0	0.0148241	0.340707	0	0.0316643	0.331132	0	0.0183243	0.176333	0	0.0116443	0.17294
0.0118672	0.549173	0	0.00813792	0.341853	0	0.0126264	0.332099	0	0.00693695	0.176671	0	0.00759065	0.17324	0	0.00747853	0.180771	0	0.0427485	0.549173	0	0.0125366	0.341853	0	0.0102524	0.332099	0	0.00556949	0.176671	0	0.013448	0.17324	0	0.0154741	0.180771	0	0.00932343	0.549173	0	0.0148241	0.341853	0	0.0316643	0.332099	0	0.0183243	0.176671	0	0.0116443	0.17324
0.0118672	0.551223	0	0.00813792	0.342998	0	0.0126264	0.333066	0	0.00693695	0.177009	0	0.00759065	0.173541	0	0.00747853	0.180927	0	0.0427485	0.551223	0	0.0125366	0.342998	0	0.0102524	0.333066	0	0.00556949	0.177009	0	0.013448	0.173541	0	0.0154741	0.180927	0	0.00932343	0.551223	0	0.0148241	0.342998	0	0.0316643	0.333066	0	0.0183243	0.177009	0	0.0116443	0.173541
0.0118672	0.553272	0	0.00813792	0.344144	0	0.0126264	0.334032	0	0.00693695	0.177347	0	0.00759065	0.173841	0	0.00747853	0.181082	0	0.0427485	0.553272	0	0.0125366	0.344144	0	0.0102524	0.334032	0	0.00556949	0.177347	0	0.013448	0.173841	0	0.0154741	0.181082	0	0.00932343	0.553272	0	0.0148241	0.344144	0	0.0316643	0.334032	0	0.0183243	0.177347	0	0.0116443	0.173841
0.0118672	0.555322	0	0.00813792	0.345289	0	0.0126264	0.334999	0	0.00693695	0.177685	0	0.00759065	0.174141	0	0.00747853	0.181238	0	0.0427485	0.555322	0	0.0125366	0.345289	0	0.0102524	0.334999	0	0.00556949	0.177685	0	0.013448	0.174141	0	0.0154741	0.181238	0	0.00932343	0.555322	0	0.0148241	0.345289	0	0.0316643	0.334999	0	0.0183243	0.177685	0	0.0116443	0.174141
0.0118672	0.557371	0	0.00813792	0.346435	0	0.0126264	0.335966	0	0.00693695	0.178023	0	0.00759065	0.174441	0	0.00747853	0.181394	0	0.0427485	0.557371	0	0.0125366	0.346435	0	0.0102524	0.335966	0	0.00556949	0.178023	0	0.013448	0.174441	0	0.0154741	0.181394	0	0.00932343	0.557371	0	0.0148241	0.346435	0	0.0316643	0.335966	0	0.0183243	0.178023	0	0.0116443	0.174441
0.0118672	0.559421	0	0.00813792	0.34758	0	0.0126264	0.336933	0	0.00693695	0.178361	0	0.00759065	0.174741	0	0.00747853	0.181549	0	0.0427485	0.559421	0	0.0125366	0.34758	0	0.0102524	0.336933	0	0.00556949	0.178361	0	0.013448	0.174741	0	0.0154741	0.181549	0	0.00932343	0.559421	0	0.0148241	0.34758	0	0.0316643	0.336933	0	0.0183243	0.178361	0	0.0116443	0.174741
0.0118672	0.56147	0	0.00813792	0.348726	0	0.0126264	0.3379	0	0.00693695	0.1787	0	0.00759065	0.175041	0	0.00747853	0.181705	0	0.0427485	0.56147	0	0.0125366	0.348726	0	0.0102524	0.3379	0	0.00556949	0.1787	0	0.013448	0.175041	0	0.0154741	0.181705	0	0.00932343	0.56147	0	0.0148241	0.348726	0	0.0316643	0.3379	0	0.0183243	0.1787	0	0.0116443	0.175041
0.0118672	0.563519	0	0.00813792	0.349871	0	0.0126264	0.338866	0	0.00693695	0.179038	0	0.00759065	0.175342	0	0.00747853	0.181861	0	0.0427485	0.563519	0	0.0125366	0.349871	0	0.0102524	0.338866	0	0.00556949	0.179038	0	0.013448	0.175342	0	0.0154741	0.181861	0	0.00932343	0.563519	0	0.0148241	0.349871	0	0.0316643	0.338866	0	0.0183243	0.179038	0	0.0116443	0.175342
0.0118672	0.565569	0	0.00813792	0.351017	0	0.0126264	0.339833	0	0.00693695	0.179376	0	0.00759065	0.175642	0	0.00747853	0.182016	0	0.0427485	0.565569	0	0.0125366	0.351017	0	0.0102524	0.339833	0	0.00556949	0.179376	0	0.013448	0.175642	0	0.0154741	0.182016	0	0.00932343	0.565569	0	0.0148241	0.351017	0	0.0316643	0.339833	0	0.0183243	0.179376	0	0.0116443	0.175642
0.0118672	0.567618	0	0.00813792	0.352162	0	0.0126264	0.3408	0	0.00693695	0.179714	0	0.00759065	0.175942	0	0.00747853	0.182172	0	0.0427485	0.567618	0	0.0125366	0.352162	0	0.0102524	0.3408	0	0.00556949	0.179714	0	0.013448	0.175942	0	0.0154741	0.182172	0	0.00932343	0.567618	0	0.0148241	0.352162	0	0.0316643	0.3408	0	0.0183243	0.179714	0	0.0116443	0.175942
0.0118672	0.569668	0	0.00813792	0.353308	0	0.0126264	0.341767	0	0.00693695	0.180052	0	0.00759065	0.176242	0	0.00747853	0.182328	0	0.0427485	0.569668	0	0.0125366	0.353308	0	0.0102524	0.341767	0	0.00556949	0.180052	0	0.013448	0.176242	0	0.0154741	0.182328	0	0.00932343	0.569668	0	0.0148241	0.353308	0	0.0316643	0.341767	0	0.0183243	0.180052	0	0.0116443	0.176242
0.0118672	0.571717	0	0.00813792	0.354453	0	0.0126264	0.342734	0	0.00693695	0.18039	1.75238	0.00759065	0.176542	0	0.00747853	0.182483	0	0.0427485	0.571717	0	0.0125366	0.354453	0	0.0102524	0.342734	0	0.00556949	0.18039	0	0.013448	0.176542	0	0.0154741	0.182483	0	0.00932343	0.571717	0	0.0148241	0.354453	0	0.0316643	0.342734	0	0.0183243	0.18039	0	0.0116443	0.176542
0.0118672	0.573767	0	0.00813792	0.355599	0	0.0126264	0.343701	0	0.00693695	0.180728	0	0.00759065	0.176842	0	0.00747853	0.182639	0	0.0427485	0.573767	0	0.0125366	0.355599	0	0.0102524	0.343701	0	0.00556949	0.180728	0	0.013448	0.176842	0	0.0154741	0.182639	0	0.00932343	0.573767	0	0.0148241	0.355599	0	0.0316643	0.343701	0	0.0183243	0.180728	0	0.0116443	0.176842
0.0118672	0.575816	0	0.00813792	0.356744	0	0.0126264	0.344667	0	0.00693695	0.181066	0	0.00759065	0.177143	0	0.00747853	0.182795	0	0.0427485	0.575816	0	0.0125366	0.356744	0	0.0102524	0.344667	0	0.00556949	0.181066	0	0.013448	0.177143	0	0.0154741	0.182795	0	0.00932343	0.575816	0	0.0148241	0.356744	0	0.0316643	0.344667	0	0.0183243	0.181066	0	0.0116443	0.177143
0.0118672	0.577866	0	0.00813792	0.357889	0	0.0126264	0.345634	0	0.00693695	0.181404	0	0.00759065	0.177443	0	0.00747853	0.182951	0	0.0427485	0.577866	0	0.0125366	0.357889	0	0.0102524	0.345634	0	0.00556949	0.181404	0	0.013448	0.177443	0	0.0154741	0.182951	0	0.00932343	0.577866	0	0.0148241	0.357889	0	0.0316643	0.345634	0	0.0183243	0.181404	0	0.0116443	0.177443
0.0118672	0.579915	0	0.00813792	0.359035	0	0.0126264	0.346601	0	0.00693695	0.181742	0	0.00759065	0.177743	0	0.00747853	0.183106	0	0.0427485	0.579915	0	0.0125366	0.359035	0	0.0102524	0.346601	0	0.00556949	0.181742	0	0.013448	0.177743	0	0.0154741	0.183106	0	0.00932343	0.579915	0	0.0148241	0.359035	0	0.0316643	0.346601	0	0.0183243	0.181742	0	0.0116443	0.177743
0.0118672	0.581965	0	0.00813792	0.36018	0	0.0126264	0.347568	0	0.00693695	0.18208	0	0.00759065	0.178043	0	0.00747853	0.183262	0	0.0427485	0.581965	0	0.0125366	0.36018	0	0.0102524	0.347568	0	0.00556949	0.18208	0	0.013448	0.178043	0	0.0154741	0.183262	0	0.00932343	0.581965	0	0.0148241	0.36018	0	0.0316643	0.347568	0	0.0183243	0.18208	0	0.0116443	0.178043
0.0118672	0.584014	0	0.00813792	0.361326	0	0.0126264	0.348535	0	0.00693695	0.182418	0	0.00759065	0.178343	0	0.00747853	0.183418	0	0.0427485	0.584014	0	0.0125366	0.361326	0	0.0102524	0.348535	0	0.00556949	0.182418	0	0.013448	0.178343	0	0.0154741	0.183418	0	0.00932343	0.584014	0	0.0148241	0.361326	0	0.0316643	0.348535	0	0.0183243	0.182418	0	0.0116443	0.178343
0.0118672	0.586064	0	0.00813792	0.362471	0	0.0126264	0.349502	0	0.00693695	0.182756	0	0.00759065	0.178643	0	0.00747853	0.183573	0	0.0427485	0.586064	0	0.0125366	0.362471	0	0.0102524	0.349502	0	0.00556949	0.182756	0	0.013448	0.178643	0	0.0154741	0.183573	0	0.00932343	0.586064	0	0.0148241	0.362471	0	0.0316643	0.349502	0	0.0183243	0.182756	0	0.0116443	0.178643
0.0118672	0.588113	0	0.00813792	0.363617	0	0.0126264	0.350468	0	0.00693695	0.183094	0	0.00759065	0.178944	0	0.00747853	0.183729	0	0.0427485	0.588113	0	0.0125366	0.363617	0	0.0102524	0.350468	0	0.00556949	0.183094	0	0.013448	0.178944	0	0.0154741	0.183729	0	0.00932343	0.588113	0	0.0148241	0.363617	0	0.0316643	0.350468	0	0.0183243	0.183094	0	0.0116443	0.178944
0.0118672	0.590163	0	0.00813792	0.364762	0	0.0126264	0.351435	0	0.00693695	0.183432	0	0.00759065	0.179244	0	0.00747853	0.183885	0	0.0427485	0.590163	0	0.0125366	0.364762	0	0.0102524	0.351435	0	0.00556949	0.183432	0	0.013448	0.179244	0	0.0154741	0.183885	0	0.00932343	0.590163	0	0.0148241	0.364762	0	0.0316643	0.351435	0	0.0183243	0.183432	0	0.0116443	0.179244
0.0118672	0.592212	0	0.00813792	0.365908	0	0.0126264	0.352402	0	0.00693695	0.18377	0	0.00759065	0.179544	0	0.00747853	0.18404	0	0.0427485	0.592212	0	0.0125366	0.365908	0	0.0102524	0.352402	0	0.00556949	0.18377	0	0.013448	0.179544	0	0.0154741	0.18404	0	0.00932343	0.592212	0	0.0148241	0.365908	0	0.0316643	0.352402	0	0.0183243	0.18377	0	0.0116443	0.179544
0.0118672	0.594262	0	0.00813792	0.367053	0	0.0126264	0.353369	0	0.00693695	0.184108	0	0.00759065	0.179844	0	0.00747853	0.184196	0	0.0427485	0.594262	0	0.0125366	0.367053	0	0.0102524	0.353369	0	0.00556949	0.184108	0	0.013448	0.179844	0	0.0154741	0.184196	0	0.00932343	0.594262	0	0.0148241	0.367053	0	0.0316643	0.353369	0	0.0183243	0.184108	0	0.0116443	0.179844
0.0118672	0.596311	0	0.00813792	0.368199	0	0.0126264	0.354336	0	0.00693695	0.184446	0	0.00759065	0.180144	0	0.00747853	0.184352	0	0.0427485	0.596311	0	0.0125366	0.368199	0	0.0102524	0.354336	0	0.00556949	0.184446	0	0.013448	0.180144	0	0.0154741	0.184352	0	0.00932343	0.596311	0.0322439	0.0148241	0.368199	0	0.0316643	0.354336	0	0.0183243	0.184446	0	0.0116443	0.180144
0.0118672	0.598361	0	0.00813792	0.369344	0	0.0126264	0.355303	0	0.00693695	0.184784	0	0.00759065	0.180444	0	0.00747853	0.184507	0	0.0427485	0.598361	0	0.0125366	0.369344	0	0.0102524	0.355303	0	0.00556949	0.184784	0	0.013448	0.180444	0	0.0154741	0.184507	0	0.00932343	0.598361	0	0.0148241	0.369344	0	0.0316643	0.355303	0	0.0183243	0.184784	0	0.0116443	0.180444
0.0118672	0.60041	0	0.00813792	0.37049	0	0.0126264	0.356269	0	0.00693695	0.185122	0	0.00759065	0.180745	2.8506	0.00747853	0.184663	0	0.0427485	0.60041	0	0.0125366	0.37049	0	0.0102524	0.356269	0	0.00556949	0.185122	0	0.013448	0.180745	0	0.0154741	0.184663	0	0.00932343	0.60041	0	0.0148241	0.37049	0	0.0316643	0.356269	0	0.0183243	0.185122	0	0.0116443	0.180745
0.0118672	0.602459	0	0.00813792	0.371635	0	0.0126264	0.357236	0	0.00693695	0.18546	0	0.00759065	0.181045	0	0.00747853	0.184819	0	0.0427485	0.602459	0	0.0125366	0.371635	0	0.0102524	0.357236	0	0.00556949	0.18546	0	0.013448	0.181045	0	0.0154741	0.184819	0	0.00932343	0.602459	0	0.0148241	0.371635	0	0.0316643	0.357236	0	0.0183243	0.18546	0	0.0116443	0.181045
0.0118672	0.604509	0	0.00813792	0.372781	0	0.0126264	0.358203	0	0.00693695	0.185798	0	0.00759065	0.181345	0	0.00747853	0.184974	0	0.0427485	0.604509	0	0.0125366	0.372781	0	0.0102524	0.358203	0	0.00556949	0.185798	0	0.013448	0.181345	0	0.0154741	0.184974	0	0.00932343	0.604509	0	0.0148241	0.372781	0	0.0316643	0.358203	0	0.0183243	0.185798	0	0.0116443	0.181345
0.0118672	0.606558	0	0.00813792	0.373926	0	0.0126264	0.35917	0	0.00693695	0.186136	0	0.00759065	0.181645	0	0.00747853	0.18513	0	0.0427485	0.606558	0	0.0125366	0.373926	0	0.0102524	0.35917	0	0.00556949	0.186136	0	0.013448	0.181645	0	0.0154741	0.18513	0	0.00932343	0.606558	0	0.0148241	0.373926	0	0.0316643	0.35917	0	0.0183243	0.186136	0	0.0116443	0.181645
0.0118672	0.608608	0	0.00813792	0.375072	0	0.0126264	0.360137	0	0.00693695	0.186474	0	0.00759065	0.181945	0	0.00747853	0.185286	0	0.0427485	0.608608	0	0.0125366	0.375072	0	0.0102524	0.360137	0	0.00556949	0.186474	0	0.013448	0.181945	0	0.0154741	0.185286	0	0.00932343	0.608608	0	0.0148241	0.375072	0	0.0316643	0.360137	0	0.0183243	0.186474	0	0.0116443	0.181945
0.0118672	0.610657	0	0.00813792	0.376217	0	0.0126264	0.361104	0	0.00693695	0.186813	1.75238	0.00759065	0.182245	0	0.00747853	0.185442	0	0.0427485	0.610657	0	0.0125366	0.376217	0	0.0102524	0.361104	0	0.00556949	0.186813	0	0.013448	0.182245	0	0.0154741	0.185442	0	0.00932343	0.610657	0	0.0148241	0.376217	0	0.0316643	0.361104	0	0.0183243	0.186813	0	0.0116443	0.182245
0.0118672	0.612707	0.144519	0.00813792	0.377363	0	0.0126264	0.36207	0	0.00693695	0.187151	0	0.00759065	0.182546	0	0.00747853	0.185597	0	0.0427485	0.612707	0	0.0125366	0.377363	0	0.0102524	0.36207	0	0.00556949	0.187151	0	0.013448	0.182546	0	0.0154741	0.185597	0	0.00932343	0.612707	0	0.0148241	0.377363	0	0.0316643	0.36207	0	0.0183243	0.187151	0	0.0116443	0.182546
0.0118672	0.614756	0	0.00813792	0.378508	0	0.0126264	0.363037	0	0.00693695	0.187489	0	0.00759065	0.182846	0	0.00747853	0.185753	0	0.0427485	0.614756	0	0.0125366	0.378508	0	0.0102524	0.363037	0	0.00556949	0.187489	0	0.013448	0.182846	0	0.0154741	0.185753	0	0.00932343	0.614756	0	0.0148241	0.378508	0	0.0316643	0.363037	0	0.0183243	0.187489	0	0.0116443	0.182846
0.0118672	0.616806	0	0.00813792	0.379654	0	0.0126264	0.364004	0	0.00693695	0.187827	0	0.00759065	0.183146	0	0.00747853	0.185909	0	0.0427485	0.616806	0	0.0125366	0.379654	0	0.0102524	0.364004	0	0.00556949	0.187827	0	0.013448	0.183146	0	0.0154741	0.185909	0	0.00932343	0.616806	0	0.0148241	0.379654	0	0.0316643	0.364004	0	0.0183243	0.187827	0	0.0116443	0.183146
0.0118672	0.618855	0	0.00813792	0.380799	0	0.0126264	0.364971	0	0.00693695	0.188165	0	0.00759065	0.183446	0	0.00747853	0.186064	0	0.0427485	0.618855	0	0.0125366	0.380799	0	0.0102524	0.364971	0	0.00556949	0.188165	0	0.013448	0.183446	0	0.0154741	0.186064	0	0.00932343	0.618855	0	0.0148241	0.380799	0	0.0316643	0.364971	0	0.0183243	0.188165	1.33448	0.0116443	0.183446
0.0118672	0.620905	0	0.00813792	0.381944	0	0.0126264	0.365938	0	0.00693695	0.188503	0	0.00759065	0.183746	0	0.00747853	0.18622	0	0.0427485	0.620905	0	0.0125366	0.381944	0	0.0102524	0.365938	0	0.00556949	0.188503	0	0.013448	0.183746	0	0.0154741	0.18622	0	0.00932343	0.620905	0	0.0148241	0.381944	0	0.0316643	0.365938	0	0.0183243	0.188503	0	0.0116443	0.183746
0.0118672	0.622954	0	0.00813792	0.38309	0	0.0126264	0.366905	0	0.00693695	0.188841	0	0.00759065	0.184046	0	0.00747853	0.186376	0	0.0427485	0.622954	0	0.0125366	0.38309	0	0.0102524	0.366905	0	0.00556949	0.188841	0	0.013448	0.184046	0	0.0154741	0.186376	0	0.00932343	0.622954	0	0.0148241	0.38309	0	0.0316643	0.366905	0	0.0183243	0.188841	1.33448	0.0116443	0.184046
0.0118672	0.625004	0	0.00813792	0.384235	0	0.0126264	0.367871	0	0.00693695	0.189179	0	0.00759065	0.184347	0	0.00747853	0.186531	0	0.0427485	0.625004	0	0.0125366	0.384235	0	0.0102524	0.367871	0	0.00556949	0.189179	0	0.013448	0.184347	0	0.0154741	0.186531	0	0.00932343	0.625004	0	0.0148241	0.384235	0	0.0316643	0.367871	0	0.0183243	0.189179	0	0.0116443	0.184347
0.0118672	0.627053	0	0.00813792	0.385381	0	0.0126264	0.368838	0	0.00693695	0.189517	0	0.00759065	0.184647	0	0.00747853	0.186687	0	0.0427485	0.627053	0	0.0125366	0.385381	0	0.0102524	0.368838	0	0.00556949	0.189517	0	0.013448	0.184647	0	0.0154741	0.186687	0	0.00932343	0.627053	0	0.0148241	0.385381	0	0.0316643	0.368838	0	0.0183243	0.189517	0	0.0116443	0.184647
0.0118672	0.629103	0	0.00813792	0.386526	0	0.0126264	0.369805	0	0.00693695	0.189855	0	0.00759065	0.184947	0	0.00747853	0.186843	0	0.0427485	0.629103	0	0.0125366	0.386526	0	0.0102524	0.369805	0	0.00556949	0.189855	0	0.013448	0.184947	0	0.0154741	0.186843	0	0.00932343	0.629103	0	0.0148241	0.386526	0	0.0316643	0.369805	0	0.0183243	0.189855	0	0.0116443	0.184947
0.0118672	0.631152	0	0.00813792	0.387672	0	0.0126264	0.370772	0	0.00693695	0.190193	0	0.00759065	0.185247	0	0.00747853	0.186998	0	0.0427485	0.631152	0	0.0125366	0.387672	0	0.0102524	0.370772	0	0.00556949	0.190193	0	0.013448	0.185247	0	0.0154741	0.186998	0	0.00932343	0.631152	0	0.0148241	0.387672	0	0.0316643	0.370772	0	0.0183243	0.190193	0	0.0116443	0.185247
0.0118672	0.633202	0	0.00813792	0.388817	0	0.0126264	0.371739	0	0.00693695	0.190531	0	0.00759065	0.185547	0	0.00747853	0.187154	0	0.0427485	0.633202	0	0.0125366	0.388817	0	0.0102524	0.371739	0	0.00556949	0.190531	0	0.013448	0.185547	0	0.0154741	0.187154	0	0.00932343	0.633202	0	0.0148241	0.388817	0	0.0316643	0.371739	0	0.0183243	0.190531	0	0.0116443	0.185547
0.0118672	0.635251	0	0.00813792	0.389963	0	0.0126264	0.372706	0	0.00693695	0.190869	0	0.00759065	0.185847	0	0.00747853	0.18731	0	0.0427485	0.635251	0	0.0125366	0.389963	0	0.0102524	0.372706	0	0.00556949	0.190869	0	0.013448	0.185847	0	0.0154741	0.18731	0	0.00932343	0.635251	0	0.0148241	0.389963	0	0.0316643	0.372706	0	0.0183243	0.190869	0	0.0116443	0.185847
0.0118672	0.6373	0	0.00813792	0.391108	0	0.0126264	0.373672	0	0.00693695	0.191207	0	0.00759065	0.186148	2.8506	0.00747853	0.187465	0	0.0427485	0.6373	0	0.0125366	0.391108	0	0.0102524	0.373672	0	0.00556949	0.191207	0	0.013448	0.186148	0	0.0154741	0.187465	0	0.00932343	0.6373	0	0.0148241	0.391108	0	0.0316643	0.373672	0	0.0183243	0.191207	0	0.0116443	0.186148
0.0118672	0.63935	0	0.00813792	0.392254	0	0.0126264	0.374639	0	0.00693695	0.191545	0	0.00759065	0.186448	0	0.00747853	0.187621	0	0.0427485	0.63935	0	0.0125366	0.392254	0	0.0102524	0.374639	0	0.00556949	0.191545	0	0.013448	0.186448	0	0.0154741	0.187621	0	0.00932343	0.63935	0	0.0148241	0.392254	0	0.0316643	0.374639	0	0.0183243	0.191545	0	0.0116443	0.186448
0.0118672	0.641399	0	0.00813792	0.393399	0	0.0126264	0.375606	0	0.00693695	0.191883	0	0.00759065	0.186748	0	0.00747853	0.187777	0	0.0427485	0.641399	0	0.0125366	0.393399	0	0.0102524	0.375606	0	0.00556949	0.191883	0.101715	0.013448	0.186748	0	0.0154741	0.187777	0	0.00932343	0.641399	0	0.0148241	0.393399	0	0.0316643	0.375606	0	0.0183243	0.191883	0	0.0116443	0.186748
0.0118672	0.643449	0	0.00813792	0.394545	0	0.0126264	0.376573	0	0.00693695	0.192221	0	0.00759065	0.187048	0	0.00747853	0.187933	0	0.0427485	0.643449	0	0.0125366	0.394545	0	0.0102524	0.376573	0	0.00556949	0.192221	0	0.013448	0.187048	0	0.0154741	0.187933	0	0.00932343	0.643449	0	0.0148241	0.394545	0	0.0316643	0.376573	0	0.0183243	0.192221	0	0.0116443	0.187048
0.0118672	0.645498	0	0.00813792	0.39569	0	0.0126264	0.37754	0	0.00693695	0.192559	0	0.00759065	0.187348	0	0.00747853	0.188088	0	0.0427485	0.645498	0	0.0125366	0.39569	0	0.0102524	0.37754	0	0.00556949	0.192559	0	0.013448	0.187348	0	0.0154741	0.188088	0	0.00932343	0.645498	0	0.0148241	0.39569	0	0.0316643	0.37754	0	0.0183243	0.192559	0	0.0116443	0.187348
0.0118672	0.647548	0	0.00813792	0.396836	0	0.0126264	0.378506	0	0.00693695	0.192897	0	0.00759065	0.187648	0	0.00747853	0.188244	0	0.0427485	0.647548	0	0.0125366	0.396836	0	0.0102524	0.378506	0	0.00556949	0.192897	0	0.013448	0.187648	0.17036	0.0154741	0.188244	0	0.00932343	0.647548	0	0.0148241	0.396836	0	0.0316643	0.378506	0	0.0183243	0.192897	0	0.0116443	0.187648
0.0118672	0.649597	0	0.00813792	0.397981	0	0.0126264	0.379473	0	0.00693695	0.193235	0	0.00759065	0.187949	0	0.00747853	0.1884	0	0.0427485	0.649597	0	0.0125366	0.397981	0	0.0102524	0.379473	0	0.00556949	0.193235	0	0.013448	0.187949	0	0.0154741	0.1884	0	0.00932343	0.649597	0	0.0148241	0.397981	0	0.0316643	0.379473	0	0.0183243	0.193235	0	0.0116443	0.187949
0.0118672	0.651647	0	0.00813792	0.399127	0	0.0126264	0.38044	0	0.00693695	0.193573	0	0.00759065	0.188249	0	0.00747853	0.188555	0	0.0427485	0.651647	0	0.0125366	0.399127	0	0.0102524	0.38044	0	0.00556949	0.193573	0	0.013448	0.188249	0	0.0154741	0.188555	0	0.00932343	0.651647	0	0.0148241	0.399127	0	0.0316643	0.38044	0	0.0183243	0.193573	0	0.0116443	0.188249
0.0118672	0.653696	0	0.00813792	0.400272	0	0.0126264	0.381407	0	0.00693695	0.193911	0	0.00759065	0.188549	0	0.00747853	0.188711	0	0.0427485	0.653696	0	0.0125366	0.400272	0	0.0102524	0.381407	0	0.00556949	0.193911	0	0.013448	0.188549	0	0.0154741	0.188711	0	0.00932343	0.653696	0	0.0148241	0.400272	0	0.0316643	0.381407	0	0.0183243	0.193911	0	0.0116443	0.188549
0.0118672	0.655746	0	0.00813792	0.401418	0	0.0126264	0.382374	0	0.00693695	0.194249	0	0.00759065	0.188849	0	0.00747853	0.188867	0	0.0427485	0.655746	0	0.0125366	0.401418	0	0.0102524	0.382374	0	0.00556949	0.194249	0	0.013448	0.188849	0	0.0154741	0.188867	0	0.00932343	0.655746	0	0.0148241	0.401418	0	0.0316643	0.382374	0	0.0183243	0.194249	0	0.0116443	0.188849
0.0118672	0.657795	0	0.00813792	0.402563	0	0.0126264	0.383341	0	0.00693695	0.194587	0	0.00759065	0.189149	0	0.00747853	0.189022	0	0.0427485	0.657795	0	0.0125366	0.402563	0	0.0102524	0.383341	0	0.00556949	0.194587	0	0.013448	0.189149	0	0.0154741	0.189022	0	0.00932343	0.657795	0	0.0148241	0.402563	0	0.0316643	0.383341	0	0.0183243	0.194587	0	0.0116443	0.189149
0.0118672	0.659845	0	0.00813792	0.403709	0	0.0126264	0.384307	0	0.00693695	0.194926	0	0.00759065	0.189449	0	0.00747853	0.189178	0	0.0427485	0.659845	0	0.0125366	0.403709	0	0.0102524	0.384307	0	0.00556949	0.194926	0	0.013448	0.189449	0	0.0154741	0.189178	0	0.00932343	0.659845	0	0.0148241	0.403709	0	0.0316643	0.384307	0	0.0183243	0.194926	0	0.0116443	0.189449
0.0118672	0.661894	0	0.00813792	0.404854	0	0.0126264	0.385274	0	0.00693695	0.195264	0	0.00759065	0.18975	0	0.00747853	0.189334	0	0.0427485	0.661894	0	0.0125366	0.404854	0	0.0102524	0.385274	0	0.00556949	0.195264	0	0.013448	0.18975	0	0.0154741	0.189334	0	0.00932343	0.661894	0	0.0148241	0.404854	0	0.0316643	0.385274	0	0.0183243	0.195264	0	0.0116443	0.18975
0.0118672	0.663944	0	0.00813792	0.405999	0	0.0126264	0.386241	0	0.00693695	0.195602	0	0.00759065	0.19005	0	0.00747853	0.189489	0	0.0427485	0.663944	0	0.0125366	0.405999	0	0.0102524	0.386241	0	0.00556949	0.195602	0	0.013448	0.19005	0	0.0154741	0.189489	0	0.00932343	0.663944	0	0.0148241	0.405999	0	0.0316643	0.386241	0	0.0183243	0.195602	0	0.0116443	0.19005
0.0118672	0.665993	0	0.00813792	0.407145	0	0.0126264	0.387208	0	0.00693695	0.19594	0	0.00759065	0.19035	0	0.00747853	0.189645	0	0.0427485	0.665993	0	0.0125366	0.407145	0	0.0102524	0.387208	0	0.00556949	0.19594	0.101715	0.013448	0.19035	0	0.0154741	0.189645	0	0.00932343	0.665993	0	0.0148241	0.407145	0	0.0316643	0.387208	0	0.0183243	0.19594	0	0.0116443	0.19035
0.0118672	0.668043	0	0.00813792	0.40829	0	0.0126264	0.388175	0	0.00693695	0.196278	0	0.00759065	0.19065	0	0.00747853	0.189801	0	0.0427485	0.668043	0	0.0125366	0.40829	0	0.0102524	0.388175	0	0.00556949	0.196278	0	0.013448	0.19065	0	0.0154741	0.189801	0	0.00932343	0.668043	0	0.0148241	0.40829	0	0.0316643	0.388175	0	0.0183243	0.196278	0	0.0116443	0.19065
0.0118672	0.670092	0	0.00813792	0.409436	0	0.0126264	0.389142	0	0.00693695	0.196616	0	0.00759065	0.19095	0	0.00747853	0.189956	0	0.0427485	0.670092	0	0.0125366	0.409436	0	0.0102524	0.389142	0	0.00556949	0.196616	0	0.013448	0.19095	0	0.0154741	0.189956	0	0.00932343	0.670092	0	0.0148241	0.409436	0	0.0316643	0.389142	0	0.0183243	0.196616	0	0.0116443	0.19095
0.0118672	0.672141	0	0.00813792	0.410581	0	0.0126264	0.390108	0	0.00693695	0.196954	0	0.00759065	0.19125	0	0.00747853	0.190112	0	0.0427485	0.672141	0	0.0125366	0.410581	0	0.0102524	0.390108	0	0.00556949	0.196954	0	0.013448	0.19125	0	0.0154741	0.190112	0	0.00932343	0.672141	0	0.0148241	0.410581	0	0.0316643	0.390108	0	0.0183243	0.196954	0	0.0116443	0.19125
0.0118672	0.674191	0	0.00813792	0.411727	0	0.0126264	0.391075	0	0.00693695	0.197292	0	0.00759065	0.191551	0	0.00747853	0.190268	0	0.0427485	0.674191	0	0.0125366	0.411727	0	0.0102524	0.391075	0	0.00556949	0.197292	0	0.013448	0.191551	0	0.0154741	0.190268	0	0.00932343	0.674191	0	0.0148241	0.411727	0	0.0316643	0.391075	0	0.0183243	0.197292	0	0.0116443	0.191551
0.0118672	0.67624	0	0.00813792	0.412872	0	0.0126264	0.392042	0	0.00693695	0.19763	0	0.00759065	0.191851	0	0.00747853	0.190424	0	0.0427485	0.67624	0	0.0125366	0.412872	0	0.0102524	0.392042	0	0.00556949	0.19763	0	0.013448	0.191851	0.17036	0.0154741	0.190424	0	0.00932343	0.67624	0	0.0148241	0.412872	0	0.0316643	0.392042	0	0.0183243	0.19763	0	0.0116443	0.191851
0.0118672	0.67829	0	0.00813792	0.414018	0	0.0126264	0.393009	0	0.00693695	0.197968	0	0.00759065	0.192151	0	0.00747853	0.190579	0	0.0427485	0.67829	0	0.0125366	0.414018	0	0.0102524	0.393009	0	0.00556949	0.197968	0	0.013448	0.192151	0	0.0154741	0.190579	0	0.00932343	0.67829	0	0.0148241	0.414018	0	0.0316643	0.393009	0	0.0183243	0.197968	0	0.0116443	0.192151
0.0118672	0.680339	0	0.00813792	0.415163	0	0.0126264	0.393976	0	0.00693695	0.198306	0	0.00759065	0.192451	0	0.00747853	0.190735	0	0.0427485	0.680339	0	0.0125366	0.415163	0	0.0102524	0.393976	0	0.00556949	0.198306	0	0.013448	0.192451	0	0.0154741	0.190735	0	0.00932343	0.680339	0	0.0148241	0.415163	0	0.0316643	0.393976	0	0.0183243	0.198306	0	0.0116443	0.192451
0.0118672	0.682389	0	0.00813792	0.416309	0	0.0126264	0.394943	0	0.00693695	0.198644	0	0.00759065	0.192751	0	0.00747853	0.190891	0	0.0427485	0.682389	0	0.0125366	0.416309	0	0.0102524	0.394943	0	0.00556949	0.198644	0	0.013448	0.192751	0	0.0154741	0.190891	0	0.00932343	0.682389	0	0.0148241	0.416309	0	0.0316643	0.394943	0	0.0183243	0.198644	0	0.0116443	0.192751
0.0118672	0.684438	0	0.00813792	0.417454	0	0.0126264	0.395909	0	0.00693695	0.198982	0	0.00759065	0.193051	0	0.00747853	0.191046	0	0.0427485	0.684438	0	0.0125366	0.417454	0	0.0102524	0.395909	0	0.00556949	0.198982	0	0.013448	0.193051	0	0.0154741	0.191046	0	0.00932343	0.684438	0	0.0148241	0.417454	0	0.0316643	0.395909	0	0.0183243	0.198982	0	0.0116443	0.193051
0.0118672	0.686488	0	0.00813792	0.4186	0	0.0126264	0.396876	0	0.00693695	0.19932	0	0.00759065	0.193352	0	0.00747853	0.191202	0	0.0427485	0.686488	0	0.0125366	0.4186	0	0.0102524	0.396876	0	0.00556949	0.19932	0	0.013448	0.193352	0	0.0154741	0.191202	0	0.00932343	0.686488	0	0.0148241	0.4186	0	0.0316643	0.396876	0	0.0183243	0.19932	0	0.0116443	0.193352
0.0118672	0.688537	0	0.00813792	0.419745	0	0.0126264	0.397843	0	0.00693695	0.199658	0	0.00759065	0.193652	0	0.00747853	0.191358	0	0.0427485	0.688537	0	0.0125366	0.419745	0	0.0102524	0.397843	0	0.00556949	0.199658	0	0.013448	0.193652	0	0.0154741	0.191358	0	0.00932343	0.688537	0	0.0148241	0.419745	0	0.0316643	0.397843	0	0.0183243	0.199658	0	0.0116443	0.193652
0.0118672	0.690587	0	0.00813792	0.420891	0	0.0126264	0.39881	0	0.00693695	0.199996	0	0.00759065	0.193952	0	0.00747853	0.191513	0	0.0427485	0.690587	0	0.0125366	0.420891	0	0.0102524	0.39881	0	0.00556949	0.199996	0	0.013448	0.193952	0	0.0154741	0.191513	0	0.00932343	0.690587	0	0.0148241	0.420891	0	0.0316643	0.39881	0	0.0183243	0.199996	0	0.0116443	0.193952
0.0118672	0.692636	0	0.00813792	0.422036	0	0.0126264	0.399777	0	0.00693695	0.200334	0	0.00759065	0.194252	0	0.00747853	0.191669	0	0.0427485	0.692636	0	0.0125366	0.422036	0	0.0102524	0.399777	0	0.00556949	0.200334	0	0.013448	0.194252	0	0.0154741	0.191669	0	0.00932343	0.692636	0	0.0148241	0.422036	0	0.0316643	0.399777	0	0.0183243	0.200334	0	0.0116443	0.194252
0.0118672	0.694686	0	0.00813792	0.423182	0	0.0126264	0.400744	0	0.00693695	0.200672	0	0.00759065	0.194552	0	0.00747853	0.191825	0	0.0427485	0.694686	0	0.0125366	0.423182	0	0.0102524	0.400744	0	0.00556949	0.200672	0	0.013448	0.194552	0	0.0154741	0.191825	0	0.00932343	0.694686	0	0.0148241	0.423182	0	0.0316643	0.400744	0	0.0183243	0.200672	0	0.0116443	0.194552
0.0118672	0.696735	0	0.00813792	0.424327	0	0.0126264	0.40171	0	0.00693695	0.20101	0	0.00759065	0.194852	0	0.00747853	0.19198	0	0.0427485	0.696735	0	0.0125366	0.424327	0	0.0102524	0.40171	0	0.00556949	0.20101	0	0.013448	0.194852	0	0.0154741	0.19198	0	0.00932343	0.696735	0	0.0148241	0.424327	0	0.0316643	0.40171	0	0.0183243	0.20101	0	0.0116443	0.194852
0.0118672	0.698785	0	0.00813792	0.425473	0	0.0126264	0.402677	0	0.00693695	0.201348	0	0.00759065	0.195153	0	0.00747853	0.192136	0	0.0427485	0.698785	0	0.0125366	0.425473	0	0.0102524	0.402677	0	0.00556949	0.201348	0	0.013448	0.195153	0	0.0154741	0.192136	0	0.00932343	0.698785	0	0.0148241	0.425473	0	0.0316643	0.402677	0	0.0183243	0.201348	0	0.0116443	0.195153
0.0118672	0.700834	0	0.00813792	0.426618	0	0.0126264	0.403644	0	0.00693695	0.201686	0	0.00759065	0.195453	0	0.00747853	0.192292	0	0.0427485	0.700834	0	0.0125366	0.426618	0	0.0102524	0.403644	0	0.00556949	0.201686	0	0.013448	0.195453	0	0.0154741	0.192292	0	0.00932343	0.700834	0	0.0148241	0.426618	0	0.0316643	0.403644	0	0.0183243	0.201686	0	0.0116443	0.195453
0.0118672	0.702884	0	0.00813792	0.427764	0	0.0126264	0.404611	0	0.00693695	0.202024	0	0.00759065	0.195753	0	0.00747853	0.192447	0	0.0427485	0.702884	0.00486849	0.0125366	0.427764	0	0.0102524	0.404611	0	0.00556949	0.202024	0	0.013448	0.195753	0	0.0154741	0.192447	0	0.00932343	0.702884	0	0.0148241	0.427764	0	0.0316643	0.404611	0	0.0183243	0.202024	0	0.0116443	0.195753
0.0122048	0.499986	0	0.00841062	0.314361	0	0.012951	0.308895	0	0.00710576	0.168558	0	0.00770752	0.166036	0	0.00756943	0.177034	0	0.0527707	0.499986	0	0.0199082	0.314361	0	0.0170178	0.308895	0	0.00847783	0.168558	0	0.0154036	0.166036	0	0.0168987	0.177034	0	0.0108367	0.499986	0	0.0156554	0.314361	0	0.0322254	0.308895	0	0.018546	0.168558	0	0.0118868	0.166036
0.0122048	0.502035	0	0.00841062	0.315507	0	0.012951	0.309862	0	0.00710576	0.168896	0	0.00770752	0.166337	0	0.00756943	0.17719	0	0.0527707	0.502035	0	0.0199082	0.315507	0	0.0170178	0.309862	0	0.00847783	0.168896	0	0.0154036	0.166337	0	0.0168987	0.17719	0	0.0108367	0.502035	0	0.0156554	0.315507	0	0.0322254	0.309862	0	0.018546	0.168896	0	0.0118868	0.166337
0.0122048	0.504085	0	0.00841062	0.316652	0	0.012951	0.310828	0	0.00710576	0.169234	0	0.00770752	0.166637	0	0.00756943	0.177346	0	0.0527707	0.504085	0	0.0199082	0.316652	0	0.0170178	0.310828	0	0.00847783	0.169234	0	0.0154036	0.166637	0	0.0168987	0.177346	0	0.0108367	0.504085	0	0.0156554	0.316652	0	0.0322254	0.310828	0	0.018546	0.169234	0	0.0118868	0.166637
0.0122048	0.506134	0	0.00841062	0.317798	0	0.012951	0.311795	0	0.00710576	0.169572	0	0.00770752	0.166937	0	0.00756943	0.177501	0	0.0527707	0.506134	0	0.0199082	0.317798	0	0.0170178	0.311795	0	0.00847783	0.169572	0	0.0154036	0.166937	0	0.0168987	0.177501	0	0.0108367	0.506134	0	0.0156554	0.317798	0	0.0322254	0.311795	0	0.018546	0.169572	0	0.0118868	0.166937
0.0122048	0.508184	0	0.00841062	0.318943	0	0.012951	0.312762	0	0.00710576	0.16991	0	0.00770752	0.167237	0	0.00756943	0.177657	0	0.0527707	0.508184	0	0.0199082	0.318943	0	0.0170178	0.312762	0	0.00847783	0.16991	0	0.0154036	0.167237	0	0.0168987	0.177657	0	0.0108367	0.508184	0	0.0156554	0.318943	0	0.0322254	0.312762	0	0.018546	0.16991	0	0.0118868	0.167237
0.0122048	0.510233	0	0.00841062	0.320089	0	0.012951	0.313729	0	0.00710576	0.170248	0	0.00770752	0.167537	0	0.00756943	0.177813	0	0.0527707	0.510233	0	0.0199082	0.320089	0	0.0170178	0.313729	0	0.00847783	0.170248	0	0.0154036	0.167537	0	0.0168987	0.177813	0	0.0108367	0.510233	0	0.0156554	0.320089	0	0.0322254	0.313729	0	0.018546	0.170248	0	0.0118868	0.167537
0.0122048	0.512283	0	0.00841062	0.321234	0	0.012951	0.314696	0	0.00710576	0.170586	0	0.00770752	0.167837	0	0.00756943	0.177968	0	0.0527707	0.512283	0	0.0199082	0.321234	0	0.0170178	0.314696	0	0.00847783	0.170586	0	0.0154036	0.167837	0	0.0168987	0.177968	0	0.0108367	0.512283	0	0.0156554	0.321234	0	0.0322254	0.314696	0	0.018546	0.170586	0	0.0118868	0.167837
0.0122048	0.514332	0	0.00841062	0.32238	0	0.012951	0.315663	0	0.00710576	0.170925	0	0.00770752	0.168138	0	0.00756943	0.178124	0	0.0527707	0.514332	0	0.0199082	0.32238	0	0.0170178	0.315663	0	0.00847783	0.170925	0	0.0154036	0.168138	0	0.0168987	0.178124	0	0.0108367	0.514332	0	0.0156554	0.32238	0	0.0322254	0.315663	0	0.018546	0.170925	0	0.0118868	0.168138
0.0122048	0.516382	0	0.00841062	0.323525	0	0.012951	0.316629	0	0.00710576	0.171263	0	0.00770752	0.168438	0	0.00756943	0.17828	0	0.0527707	0.516382	0	0.0199082	0.323525	0	0.0170178	0.316629	0	0.00847783	0.171263	0	0.0154036	0.168438	0	0.0168987	0.17828	0	0.0108367	0.516382	0	0.0156554	0.323525	0	0.0322254	0.316629	0	0.018546	0.171263	0	0.0118868	0.168438
0.0122048	0.518431	0	0.00841062	0.324671	0	0.012951	0.317596	0	0.00710576	0.171601	0	0.00770752	0.168738	0	0.00756943	0.178436	0	0.0527707	0.518431	0	0.0199082	0.324671	0	0.0170178	0.317596	0	0.00847783	0.171601	0	0.0154036	0.168738	0	0.0168987	0.178436	0	0.0108367	0.518431	0	0.0156554	0.324671	0	0.0322254	0.317596	0	0.018546	0.171601	0	0.0118868	0.168738
0.0122048	0.520481	0	0.00841062	0.325816	0	0.012951	0.318563	0	0.00710576	0.171939	0	0.00770752	0.169038	0	0.00756943	0.178591	0	0.0527707	0.520481	0	0.0199082	0.325816	0	0.0170178	0.318563	0	0.00847783	0.171939	0	0.0154036	0.169038	0	0.0168987	0.178591	0	0.0108367	0.520481	0	0.0156554	0.325816	0	0.0322254	0.318563	0	0.018546	0.171939	0	0.0118868	0.169038
0.0122048	0.52253	0	0.00841062	0.326962	0	0.012951	0.31953	0	0.00710576	0.172277	0	0.00770752	0.169338	0	0.00756943	0.178747	0	0.0527707	0.52253	0	0.0199082	0.326962	0	0.0170178	0.31953	0	0.00847783	0.172277	0	0.0154036	0.169338	0	0.0168987	0.178747	0	0.0108367	0.52253	0	0.0156554	0.326962	0	0.0322254	0.31953	0	0.018546	0.172277	0	0.0118868	0.169338
0.0122048	0.52458	0	0.00841062	0.328107	0	0.012951	0.320497	0	0.00710576	0.172615	0	0.00770752	0.169638	0	0.00756943	0.178903	0	0.0527707	0.52458	0	0.0199082	0.328107	0	0.0170178	0.320497	0	0.00847783	0.172615	0	0.0154036	0.169638	0	0.0168987	0.178903	0	0.0108367	0.52458	0	0.0156554	0.328107	0	0.0322254	0.320497	0	0.018546	0.172615	0	0.0118868	0.169638
0.0122048	0.526629	0	0.00841062	0.329253	0	0.012951	0.321464	0	0.00710576	0.172953	0	0.00770752	0.169939	0	0.00756943	0.179058	0	0.0527707	0.526629	0	0.0199082	0.329253	0	0.0170178	0.321464	0	0.00847783	0.172953	0	0.0154036	0.169939	0	0.0168987	0.179058	0	0.0108367	0.526629	0	0.0156554	0.329253	0	0.0322254	0.321464	0	0.018546	0.172953	0	0.0118868	0.169939
0.0122048	0.528678	0	0.00841062	0.330398	0	0.012951	0.32243	0	0.00710576	0.173291	0	0.00770752	0.170239	0	0.00756943	0.179214	0	0.0527707	0.528678	0	0.0199082	0.330398	0	0.0170178	0.32243	0	0.00847783	0.173291	0	0.0154036	0.170239	0	0.0168987	0.179214	0	0.0108367	0.528678	0	0.0156554	0.330398	0	0.0322254	0.32243	0	0.018546	0.173291	0	0.0118868	0.170239
0.0122048	0.530728	0	0.00841062	0.331543	0	0.012951	0.323397	0	0.00710576	0.173629	0	0.00770752	0.170539	0	0.00756943	0.17937	0	0.0527707	0.530728	0	0.0199082	0.331543	0	0.0170178	0.323397	0	0.00847783	0.173629	0	0.0154036	0.170539	0	0.0168987	0.17937	0	0.0108367	0.530728	0	0.0156554	0.331543	0	0.0322254	0.323397	0	0.018546	0.173629	0	0.0118868	0.170539
0.0122048	0.532777	0	0.00841062	0.332689	0	0.012951	0.324364	0	0.00710576	0.173967	0	0.00770752	0.170839	0	0.00756943	0.179525	0	0.0527707	0.532777	0	0.0199082	0.332689	0	0.0170178	0.324364	0	0.00847783	0.173967	0	0.0154036	0.170839	0	0.0168987	0.179525	0	0.0108367	0.532777	0	0.0156554	0.332689	0	0.0322254	0.324364	0	0.018546	0.173967	0	0.0118868	0.170839
0.0122048	0.534827	0	0.00841062	0.333834	0	0.012951	0.325331	0	0.00710576	0.174305	0	0.00770752	0.171139	0	0.00756943	0.179681	0	0.0527707	0.534827	0	0.0199082	0.333834	0	0.0170178	0.325331	0	0.00847783	0.174305	0	0.0154036	0.171139	0	0.0168987	0.179681	0	0.0108367	0.534827	0	0.0156554	0.333834	0	0.0322254	0.325331	0	0.018546	0.174305	0	0.0118868	0.171139
0.0122048	0.536876	0	0.00841062	0.33498	0	0.012951	0.326298	0	0.00710576	0.174643	0	0.00770752	0.171439	0	0.00756943	0.179837	0	0.0527707	0.536876	0	0.0199082	0.33498	0	0.0170178	0.326298	0	0.00847783	0.174643	0	0.0154036	0.171439	0	0.0168987	0.179837	0	0.0108367	0.536876	0	0.0156554	0.33498	0	0.0322254	0.326298	0	0.018546	0.174643	0	0.0118868	0.171439
0.0122048	0.538926	0	0.00841062	0.336125	0	0.012951	0.327265	0	0.00710576	0.174981	0	0.00770752	0.17174	0	0.00756943	0.179992	0	0.0527707	0.538926	0	0.0199082	0.336125	0	0.0170178	0.327265	0	0.00847783	0.174981	0	0.0154036	0.17174	0	0.0168987	0.179992	0	0.0108367	0.538926	0	0.0156554	0.336125	0	0.0322254	0.327265	0	0.018546	0.174981	0	0.0118868	0.17174
0.0122048	0.540975	0	0.00841062	0.337271	0	0.012951	0.328231	0	0.00710576	0.175319	0	0.00770752	0.17204	0	0.00756943	0.180148	0	0.0527707	0.540975	0	0.0199082	0.337271	0	0.0170178	0.328231	0	0.00847783	0.175319	0	0.0154036	0.17204	0	0.0168987	0.180148	0	0.0108367	0.540975	0	0.0156554	0.337271	0	0.0322254	0.328231	0	0.018546	0.175319	0	0.0118868	0.17204
0.0122048	0.543025	0	0.00841062	0.338416	0	0.012951	0.329198	0	0.00710576	0.175657	0	0.00770752	0.17234	0	0.00756943	0.180304	0	0.0527707	0.543025	0	0.0199082	0.338416	0	0.0170178	0.329198	0	0.00847783	0.175657	0	0.0154036	0.17234	0	0.0168987	0.180304	0	0.0108367	0.543025	0	0.0156554	0.338416	0	0.0322254	0.329198	0	0.018546	0.175657	0	0.0118868	0.17234
0.0122048	0.545074	0	0.00841062	0.339562	0	0.012951	0.330165	0	0.00710576	0.175995	0	0.00770752	0.17264	0	0.00756943	0.180459	0	0.0527707	0.545074	0	0.0199082	0.339562	0	0.0170178	0.330165	0	0.00847783	0.175995	0	0.0154036	0.17264	0	0.0168987	0.180459	0	0.0108367	0.545074	0	0.0156554	0.339562	0	0.0322254	0.330165	0	0.018546	0.175995	0	0.0118868	0.17264
0.0122048	0.547124	0	0.00841062	0.340707	0	0.012951	0.331132	0	0.00710576	0.176333	0	0.00770752	0.17294	0	0.00756943	0.180615	0	0.0527707	0.547124	0	0.0199082	0.340707	0	0.0170178	0.331132	0	0.00847783	0.176333	0	0.0154036	0.17294	0	0.0168987	0.180615	0	0.0108367	0.547124	0	0.0156554	0.340707	0	0.0322254	0.331132	0	0.018546	0.176333	0	0.0118868	0.17294
0.0122048	0.549173	0	0.00841062	0.341853	0	0.012951	0.332099	0	0.00710576	0.176671	0	0.00770752	0.17324	0	0.00756943	0.180771	0	0.0527707	0.549173	0	0.0199082	0.341853	0	0.0170178	0.332099	0	0.00847783	0.176671	0	0.0154036	0.17324	0	0.0168987	0.180771	0	0.0108367	0.549173	0	0.0156554	0.341853	0	0.0322254	0.332099	0	0.018546	0.176671	0	0.0118868	0.17324
0.0122048	0.551223	0	0.00841062	0.342998	0	0.012951	0.333066	0	0.00710576	0.177009	0	0.00770752	0.173541	0	0.00756943	0.180927	0	0.0527707	0.551223	0	0.0199082	0.342998	0	0.0170178	0.333066	0	0.00847783	0.177009	0	0.0154036	0.173541	0	0.0168987	0.180927	0	0.0108367	0.551223	0	0.0156554	0.342998	0	0.0322254	0.333066	0	0.018546	0.177009	0	0.0118868	0.173541
0.0122048	0.553272	0	0.00841062	0.344144	0	0.012951	0.334032	0	0.00710576	0.177347	0	0.00770752	0.173841	0	0.00756943	0.181082	0	0.0527707	0.553272	0	0.0199082	0.344144	0	0.0170178	0.334032	0	0.00847783	0.177347	0	0.0154036	0.173841	0	0.0168987	0.181082	0	0.0108367	0.553272	0	0.0156554	0.344144	0	0.0322254	0.334032	0	0.018546	0.177347	0	0.0118868	0.173841
0.0122048	0.555322	0	0.00841062	0.345289	0	0.012951	0.334999	0	0.00710576	0.177685	0	0.00770752	0.174141	0	0.00756943	0.181238	0	0.0527707	0.555322	0	0.0199082	0.345289	0	0.0170178	0.334999	0	0.00847783	0.177685	0	0.0154036	0.174141	0	0.0168987	0.181238	0	0.0108367	0.555322	0	0.0156554	0.345289	0	0.0322254	0.334999	0	0.018546	0.177685	0	0.0118868	0.174141
0.0122048	0.557371	0	0.00841062	0.346435	0	0.012951	0.335966	0	0.00710576	0.178023	0	0.00770752	0.174441	0	0.00756943	0.181394	0	0.0527707	0.557371	0	0.0199082	0.346435	0	0.0170178	0.335966	0	0.00847783	0.178023	0	0.0154036	0.174441	0	0.0168987	0.181394	0	0.0108367	0.557371	0	0.0156554	0.346435	0	0.0322254	0.335966	0	0.018546	0.178023	0	0.0118868	0.174441
0.0122048	0.559421	0	0.00841062	0.34758	0	0.012951	0.336933	0	0.00710576	0.178361	0	0.00770752	0.174741	0	0.00756943	0.181549	0	0.0527707	0.559421	0	0.0199082	0.34758	0	0.0170178	0.336933	0	0.00847783	0.178361	0	0.0154036	0.174741	0	0.0168987	0.181549	0	0.0108367	0.559421	0	0.0156554	0.34758	0	0.0322254	0.336933	0	0.018546	0.178361	0	0.0118868	0.174741
0.0122048	0.56147	0	0.00841062	0.348726	0	0.012951	0.3379	0	0.00710576	0.1787	0	0.00770752	0.175041	0	0.00756943	0.181705	0	0.0527707	0.56147	0	0.0199082	0.348726	0	0.0170178	0.3379	0	0.00847783	0.1787	0	0.0154036	0.175041	0	0.0168987	0.181705	0	0.0108367	0.56147	0	0.0156554	0.348726	0	0.0322254	0.3379	0	0.018546	0.1787	0	0.0118868	0.175041
0.0122048	0.563519	0	0.00841062	0.349871	0	0.012951	0.338866	0	0.00710576	0.179038	0	0.00770752	0.175342	0	0.00756943	0.181861	0	0.0527707	0.563519	0	0.0199082	0.349871	0	0.0170178	0.338866	0	0.00847783	0.179038	0	0.0154036	0.175342	0	0.0168987	0.181861	0	0.0108367	0.563519	0	0.0156554	0.349871	0	0.0322254	0.338866	0	0.018546	0.179038	0	0.0118868	0.175342
0.0122048	0.565569	0	0.00841062	0.351017	0	0.012951	0.339833	0	0.00710576	0.179376	0	0.00770752	0.175642	0	0.00756943	0.182016	0	0.0527707	0.565569	0	0.0199082	0.351017	0	0.0170178	0.339833	0	0.00847783	0.179376	0	0.0154036	0.175642	0	0.0168987	0.182016	0	0.0108367	0.565569	0	0.0156554	0.351017	0	0.0322254	0.339833	0	0.018546	0.179376	0	0.0118868	0.175642
0.0122048	0.567618	0	0.00841062	0.352162	0.320137	0.012951	0.3408	0	0.00710576	0.179714	0	0.00770752	0.175942	0	0.00756943	0.182172	0	0.0527707	0.567618	0	0.0199082	0.352162	0	0.0170178	0.3408	0	0.00847783	0.179714	0	0.0154036	0.175942	0	0.0168987	0.182172	0	0.0108367	0.567618	0	0.0156554	0.352162	0	0.0322254	0.3408	0	0.018546	0.179714	0	0.0118868	0.175942
0.0122048	0.569668	0	0.00841062	0.353308	0	0.012951	0.341767	0	0.00710576	0.180052	0	0.00770752	0.176242	0	0.00756943	0.182328	0	0.0527707	0.569668	0	0.0199082	0.353308	0	0.0170178	0.341767	0	0.00847783	0.180052	0	0.0154036	0.176242	0	0.0168987	0.182328	0	0.0108367	0.569668	0	0.0156554	0.353308	0	0.0322254	0.341767	0	0.018546	0.180052	0	0.0118868	0.176242
0.0122048	0.571717	0	0.00841062	0.354453	0	0.012951	0.342734	0	0.00710576	0.18039	0	0.00770752	0.176542	0	0.00756943	0.182483	0	0.0527707	0.571717	0	0.0199082	0.354453	0	0.0170178	0.342734	0	0.00847783	0.18039	0	0.0154036	0.176542	0	0.0168987	0.182483	0	0.0108367	0.571717	0	0.0156554	0.354453	0	0.0322254	0.342734	0	0.018546	0.18039	0	0.0118868	0.176542
0.0122048	0.573767	0	0.00841062	0.355599	0	0.012951	0.343701	0	0.00710576	0.180728	0	0.00770752	0.176842	0	0.00756943	0.182639	0	0.0527707	0.573767	0	0.0199082	0.355599	0	0.0170178	0.343701	0	0.00847783	0.180728	0	0.0154036	0.176842	0	0.0168987	0.182639	0	0.0108367	0.573767	0	0.0156554	0.355599	0	0.0322254	0.343701	0	0.018546	0.180728	0	0.0118868	0.176842
0.0122048	0.575816	0.144519	0.00841062	0.356744	0	0.012951	0.344667	0	0.00710576	0.181066	0	0.00770752	0.177143	0	0.00756943	0.182795	0	0.0527707	0.575816	0	0.0199082	0.356744	0	0.0170178	0.344667	0	0.00847783	0.181066	0	0.0154036	0.177143	0	0.0168987	0.182795	0	0.0108367	0.575816	0	0.0156554	0.356744	0	0.0322254	0.344667	0	0.018546	0.181066	0	0.0118868	0.177143
0.0122048	0.577866	0	0.00841062	0.357889	0	0.012951	0.345634	0	0.00710576	0.181404	0	0.00770752	0.177443	0	0.00756943	0.182951	0	0.0527707	0.577866	0	0.0199082	0.357889	0	0.0170178	0.345634	0	0.00847783	0.181404	0	0.0154036	0.177443	0	0.0168987	0.182951	0	0.0108367	0.577866	0	0.0156554	0.357889	0	0.0322254	0.345634	0	0.018546	0.181404	0	0.0118868	0.177443
0.0122048	0.579915	0	0.00841062	0.359035	0	0.012951	0.346601	0	0.00710576	0.181742	0	0.00770752	0.177743	0	0.00756943	0.183106	0	0.0527707	0.579915	0	0.0199082	0.359035	0	0.0170178	0.346601	0	0.00847783	0.181742	0	0.0154036	0.177743	0	0.0168987	0.183106	0	0.0108367	0.579915	0	0.0156554	0.359035	0	0.0322254	0.346601	0	0.018546	0.181742	0	0.0118868	0.177743
0.0122048	0.581965	0	0.00841062	0.36018	0	0.012951	0.347568	0	0.00710576	0.18208	0	0.00770752	0.178043	0	0.00756943	0.183262	0	0.0527707	0.581965	0	0.0199082	0.36018	0	0.0170178	0.347568	0	0.00847783	0.18208	0	0.0154036	0.178043	0	0.0168987	0.183262	0	0.0108367	0.581965	0	0.0156554	0.36018	0	0.0322254	0.347568	0	0.018546	0.18208	0	0.0118868	0.178043
0.0122048	0.584014	0	0.00841062	0.361326	0	0.012951	0.348535	0	0.00710576	0.182418	0	0.00770752	0.178343	0	0.00756943	0.183418	0	0.0527707	0.584014	0	0.0199082	0.361326	0	0.0170178	0.348535	0	0.00847783	0.182418	0	0.0154036	0.178343	0	0.0168987	0.183418	0	0.0108367	0.584014	0	0.0156554	0.361326	0	0.0322254	0.348535	0.184331	0.018546	0.182418	0	0.0118868	0.178343
0.0122048	0.586064	0	0.00841062	0.362471	0	0.012951	0.349502	0	0.00710576	0.182756	0	0.00770752	0.178643	0	0.00756943	0.183573	0	0.0527707	0.586064	0	0.0199082	0.362471	0	0.0170178	0.349502	0	0.00847783	0.182756	0	0.0154036	0.178643	0	0.0168987	0.183573	0	0.0108367	0.586064	0	0.0156554	0.362471	0	0.0322254	0.349502	0	0.018546	0.182756	0	0.0118868	0.178643
0.0122048	0.588113	0	0.00841062	0.363617	0	0.012951	0.350468	0	0.00710576	0.183094	0	0.00770752	0.178944	0	0.00756943	0.183729	0	0.0527707	0.588113	0	0.0199082	0.363617	0	0.0170178	0.350468	0	0.00847783	0.183094	0	0.0154036	0.178944	0	0.0168987	0.183729	0	0.0108367	0.588113	0	0.0156554	0.363617	0	0.0322254	0.350468	0	0.018546	0.183094	0	0.0118868	0.178944
0.0122048	0.590163	0	0.00841062	0.364762	0	0.012951	0.351435	0	0.00710576	0.183432	1.75238	0.00770752	0.179244	0	0.00756943	0.183885	0	0.0527707	0.590163	0	0.0199082	0.364762	0	0.0170178	0.351435	0	0.00847783	0.183432	0	0.0154036	0.179244	0	0.0168987	0.183885	0	0.0108367	0.590163	0	0.0156554	0.364762	0	0.0322254	0.351435	0	0.018546	0.183432	0	0.0118868	0.179244
0.0122048	0.592212	0	0.00841062	0.365908	0	0.012951	0.352402	0.318604	0.00710576	0.18377	0	0.00770752	0.179544	0	0.00756943	0.18404	0	0.0527707	0.592212	0	0.0199082	0.365908	0	0.0170178	0.352402	0	0.00847783	0.18377	0	0.0154036	0.179544	0	0.0168987	0.18404	0	0.0108367	0.592212	0	0.0156554	0.365908	0	0.0322254	0.352402	0	0.018546	0.18377	0	0.0118868	0.179544
0.0122048	0.594262	0	0.00841062	0.367053	0	0.012951	0.353369	0	0.00710576	0.184108	0	0.00770752	0.179844	0	0.00756943	0.184196	0	0.0527707	0.594262	0	0.0199082	0.367053	0	0.0170178	0.353369	0	0.00847783	0.184108	0	0.0154036	0.179844	0	0.0168987	0.184196	0	0.0108367	0.594262	0	0.0156554	0.367053	0.105019	0.0322254	0.353369	0	0.018546	0.184108	0	0.0118868	0.179844
0.0122048	0.596311	0	0.00841062	0.368199	0	0.012951	0.354336	0	0.00710576	0.184446	0	0.00770752	0.180144	0	0.00756943	0.184352	0	0.0527707	0.596311	0	0.0199082	0.368199	0	0.0170178	0.354336	0	0.00847783	0.184446	0	0.0154036	0.180144	0	0.0168987	0.184352	0	0.0108367	0.596311	0	0.0156554	0.368199	0.105019	0.0322254	0.354336	0	0.018546	0.184446	0	0.0118868	0.180144
0.0122048	0.598361	0	0.00841062	0.369344	0	0.012951	0.355303	0	0.00710576	0.184784	0	0.00770752	0.180444	0	0.00756943	0.184507	0	0.0527707	0.598361	0	0.0199082	0.369344	0	0.0170178	0.355303	0	0.00847783	0.184784	0	0.0154036	0.180444	0	0.0168987	0.184507	0	0.0108367	0.598361	0	0.0156554	0.369344	0	0.0322254	0.355303	0	0.018546	0.184784	0	0.0118868	0.180444
0.0122048	0.60041	0	0.00841062	0.37049	0	0.012951	0.356269	0	0.00710576	0.185122	0	0.00770752	0.180745	0	0.00756943	0.184663	0	0.0527707	0.60041	0	0.0199082	0.37049	0	0.0170178	0.356269	0	0.00847783	0.185122	0	0.0154036	0.180745	0	0.0168987	0.184663	0	0.0108367	0.60041	0	0.0156554	0.37049	0	0.0322254	0.356269	0	0.018546	0.185122	0	0.0118868	0.180745
0.0122048	0.602459	0	0.00841062	0.371635	0	0.012951	0.357236	0	0.00710576	0.18546	0	0.00770752	0.181045	0	0.00756943	0.184819	0	0.0527707	0.602459	0	0.0199082	0.371635	0	0.0170178	0.357236	0	0.00847783	0.18546	0	0.0154036	0.181045	0	0.0168987	0.184819	0	0.0108367	0.602459	0	0.0156554	0.371635	0	0.0322254	0.357236	0	0.018546	0.18546	0	0.0118868	0.181045
0.0122048	0.604509	0	0.00841062	0.372781	0	0.012951	0.358203	0.318604	0.00710576	0.185798	0	0.00770752	0.181345	0	0.00756943	0.184974	14.1324	0.0527707	0.604509	0	0.0199082	0.372781	0	0.0170178	0.358203	0	0.00847783	0.185798	0	0.0154036	0.181345	0	0.0168987	0.184974	0	0.0108367	0.604509	0	0.0156554	0.372781	0	0.0322254	0.358203	0	0.018546	0.185798	0	0.0118868	0.181345
0.0122048	0.606558	0	0.00841062	0.373926	0.320137	0.012951	0.35917	0	0.00710576	0.186136	0	0.00770752	0.181645	0	0.00756943	0.18513	0	0.0527707	0.606558	0	0.0199082	0.373926	0	0.0170178	0.35917	0	0.00847783	0.186136	0	0.0154036	0.181645	0	0.0168987	0.18513	0	0.0108367	0.606558	0	0.0156554	0.373926	0	0.0322254	0.35917	0	0.018546	0.186136	0	0.0118868	0.181645
0.0122048	0.608608	0	0.00841062	0.375072	0	0.012951	0.360137	0	0.00710576	0.186474	0	0.00770752	0.181945	0	0.00756943	0.185286	0	0.0527707	0.608608	0	0.0199082	0.375072	0	0.0170178	0.360137	0	0.00847783	0.186474	0	0.0154036	0.181945	0	0.0168987	0.185286	0	0.0108367	0.608608	0	0.0156554	0.375072	0	0.0322254	0.360137	0	0.018546	0.186474	0	0.0118868	0.181945
0.0122048	0.610657	0	0.00841062	0.376217	0	0.012951	0.361104	0	0.00710576	0.186813	0	0.00770752	0.182245	0	0.00756943	0.185442	0	0.0527707	0.610657	0	0.0199082	0.376217	0	0.0170178	0.361104	0	0.00847783	0.186813	0	0.0154036	0.182245	0	0.0168987	0.185442	0	0.0108367	0.610657	0	0.0156554	0.376217	0	0.0322254	0.361104	0	0.018546	0.186813	0	0.0118868	0.182245
0.0122048	0.612707	0	0.00841062	0.377363	0.320137	0.012951	0.36207	0	0.00710576	0.187151	0	0.00770752	0.182546	0	0.00756943	0.185597	0	0.0527707	0.612707	0	0.0199082	0.377363	0	0.0170178	0.36207	0	0.00847783	0.187151	0	0.0154036	0.182546	0	0.0168987	0.185597	0	0.0108367	0.612707	0	0.0156554	0.377363	0	0.0322254	0.36207	0	0.018546	0.187151	0	0.0118868	0.182546
0.0122048	0.614756	0	0.00841062	0.378508	0	0.012951	0.363037	0	0.00710576	0.187489	0	0.00770752	0.182846	0	0.00756943	0.185753	0	0.0527707	0.614756	0	0.0199082	0.378508	0	0.0170178	0.363037	0	0.00847783	0.187489	0	0.0154036	0.182846	0	0.0168987	0.185753	0	0.0108367	0.614756	0	0.0156554	0.378508	0	0.0322254	0.363037	0	0.018546	0.187489	0	0.0118868	0.182846
0.0122048	0.616806	0.144519	0.00841062	0.379654	0	0.012951	0.364004	0	0.00710576	0.187827	0	0.00770752	0.183146	0	0.00756943	0.185909	0	0.0527707	0.616806	0	0.0199082	0.379654	0	0.0170178	0.364004	0	0.00847783	0.187827	0	0.0154036	0.183146	0	0.0168987	0.185909	0	0.0108367	0.616806	0	0.0156554	0.379654	0	0.0322254	0.364004	0	0.018546	0.187827	0	0.0118868	0.183146
0.0122048	0.618855	0	0.00841062	0.380799	0	0.012951	0.364971	0	0.00710576	0.188165	0	0.00770752	0.183446	0	0.00756943	0.186064	0	0.0527707	0.618855	0	0.0199082	0.380799	0	0.0170178	0.364971	0	0.00847783	0.188165	0	0.0154036	0.183446	0	0.0168987	0.186064	0	0.0108367	0.618855	0	0.0156554	0.380799	0	0.0322254	0.364971	0	0.018546	0.188165	0	0.0118868	0.183446
0.0122048	0.620905	0	0.00841062	0.381944	0	0.012951	0.365938	0	0.00710576	0.188503	0	0.00770752	0.183746	0	0.00756943	0.18622	0	0.0527707	0.620905	0	0.0199082	0.381944	0	0.0170178	0.365938	0	0.00847783	0.188503	0	0.0154036	0.183746	0	0.0168987	0.18622	0	0.0108367	0.620905	0.0322439	0.0156554	0.381944	0	0.0322254	0.365938	0	0.018546	0.188503	0	0.0118868	0.183746
0.0122048	0.622954	0	0.00841062	0.38309	0	0.012951	0.366905	0	0.00710576	0.188841	0	0.00770752	0.184046	2.8506	0.00756943	0.186376	0	0.0527707	0.622954	0	0.0199082	0.38309	0	0.0170178	0.366905	0	0.00847783	0.188841	0	0.0154036	0.184046	0	0.0168987	0.186376	0	0.0108367	0.622954	0	0.0156554	0.38309	0	0.0322254	0.366905	0	0.018546	0.188841	0	0.0118868	0.184046
0.0122048	0.625004	0	0.00841062	0.384235	0	0.012951	0.367871	0	0.00710576	0.189179	1.75238	0.00770752	0.184347	0	0.00756943	0.186531	0	0.0527707	0.625004	0	0.0199082	0.384235	0	0.0170178	0.367871	0	0.00847783	0.189179	0	0.0154036	0.184347	0	0.0168987	0.186531	0	0.0108367	0.625004	0	0.0156554	0.384235	0	0.0322254	0.367871	0	0.018546	0.189179	0	0.0118868	0.184347
0.0122048	0.627053	0	0.00841062	0.385381	0	0.012951	0.368838	0	0.00710576	0.189517	0	0.00770752	0.184647	0	0.00756943	0.186687	0	0.0527707	0.627053	0	0.0199082	0.385381	0	0.0170178	0.368838	0	0.00847783	0.189517	0	0.0154036	0.184647	0	0.0168987	0.186687	0	0.0108367	0.627053	0	0.0156554	0.385381	0.105019	0.0322254	0.368838	0	0.018546	0.189517	1.33448	0.0118868	0.184647
0.0122048	0.629103	0	0.00841062	0.386526	0	0.012951	0.369805	0	0.00710576	0.189855	0	0.00770752	0.184947	0	0.00756943	0.186843	0	0.0527707	0.629103	0	0.0199082	0.386526	0	0.0170178	0.369805	0	0.00847783	0.189855	0	0.0154036	0.184947	0	0.0168987	0.186843	0	0.0108367	0.629103	0	0.0156554	0.386526	0	0.0322254	0.369805	0	0.018546	0.189855	0	0.0118868	0.184947
0.0122048	0.631152	0	0.00841062	0.387672	0	0.012951	0.370772	0	0.00710576	0.190193	0	0.00770752	0.185247	0	0.00756943	0.186998	0	0.0527707	0.631152	0	0.0199082	0.387672	0	0.0170178	0.370772	0	0.00847783	0.190193	0	0.0154036	0.185247	0	0.0168987	0.186998	0	0.0108367	0.631152	0	0.0156554	0.387672	0	0.0322254	0.370772	0	0.018546	0.190193	0	0.0118868	0.185247
0.0122048	0.633202	0	0.00841062	0.388817	0.320137	0.012951	0.371739	0	0.00710576	0.190531	0	0.00770752	0.185547	0	0.00756943	0.187154	0	0.0527707	0.633202	0	0.0199082	0.388817	0	0.0170178	0.371739	0	0.00847783	0.190531	0	0.0154036	0.185547	0	0.0168987	0.187154	0	0.0108367	0.633202	0	0.0156554	0.388817	0	0.0322254	0.371739	0	0.018546	0.190531	0	0.0118868	0.185547
0.0122048	0.635251	0	0.00841062	0.389963	0	0.012951	0.372706	0	0.00710576	0.190869	0	0.00770752	0.185847	0	0.00756943	0.18731	0	0.0527707	0.635251	0	0.0199082	0.389963	0	0.0170178	0.372706	0	0.00847783	0.190869	0	0.0154036	0.185847	0	0.0168987	0.18731	0	0.0108367	0.635251	0	0.0156554	0.389963	0	0.0322254	0.372706	0	0.018546	0.190869	1.33448	0.0118868	0.185847
0.0122048	0.6373	0	0.00841062	0.391108	0	0.012951	0.373672	0	0.00710576	0.191207	0	0.00770752	0.186148	0	0.00756943	0.187465	0	0.0527707	0.6373	0	0.0199082	0.391108	0	0.0170178	0.373672	0	0.00847783	0.191207	0	0.0154036	0.186148	0	0.0168987	0.187465	0	0.0108367	0.6373	0.0322439	0.0156554	0.391108	0	0.0322254	0.373672	0	0.018546	0.191207	0	0.0118868	0.186148
0.0122048	0.63935	0	0.00841062	0.392254	0	0.012951	0.374639	0	0.00710576	0.191545	0	0.00770752	0.186448	0	0.00756943	0.187621	0	0.0527707	0.63935	0	0.0199082	0.392254	0	0.0170178	0.374639	0	0.00847783	0.191545	0	0.0154036	0.186448	0	0.0168987	0.187621	0	0.0108367	0.63935	0	0.0156554	0.392254	0	0.0322254	0.374639	0	0.018546	0.191545	0	0.0118868	0.186448
0.0122048	0.641399	0	0.00841062	0.393399	0	0.012951	0.375606	0	0.00710576	0.191883	0	0.00770752	0.186748	0	0.00756943	0.187777	0	0.0527707	0.641399	0	0.0199082	0.393399	0	0.0170178	0.375606	0	0.00847783	0.191883	0	0.0154036	0.186748	0	0.0168987	0.187777	0	0.0108367	0.641399	0	0.0156554	0.393399	0	0.0322254	0.375606	0	0.018546	0.191883	0	0.0118868	0.186748
0.0122048	0.643449	0	0.00841062	0.394545	0	0.012951	0.376573	0	0.00710576	0.192221	0	0.00770752	0.187048	0	0.00756943	0.187933	0	0.0527707	0.643449	0	0.0199082	0.394545	0	0.0170178	0.376573	0	0.00847783	0.192221	0	0.0154036	0.187048	0	0.0168987	0.187933	0	0.0108367	0.643449	0	0.0156554	0.394545	0	0.0322254	0.376573	0	0.018546	0.192221	0	0.0118868	0.187048
0.0122048	0.645498	0	0.00841062	0.39569	0	0.012951	0.37754	0	0.00710576	0.192559	0	0.00770752	0.187348	0	0.00756943	0.188088	0	0.0527707	0.645498	0	0.0199082	0.39569	0	0.0170178	0.37754	0	0.00847783	0.192559	0	0.0154036	0.187348	0	0.0168987	0.188088	0	0.0108367	0.645498	0	0.0156554	0.39569	0	0.0322254	0.37754	0	0.018546	0.192559	0	0.0118868	0.187348
0.0122048	0.647548	0	0.00841062	0.396836	0	0.012951	0.378506	0	0.00710576	0.192897	0	0.00770752	0.187648	0	0.00756943	0.188244	0	0.0527707	0.647548	0	0.0199082	0.396836	0	0.0170178	0.378506	0	0.00847783	0.192897	0	0.0154036	0.187648	0	0.0168987	0.188244	0	0.0108367	0.647548	0	0.0156554	0.396836	0.105019	0.0322254	0.378506	0.184331	0.018546	0.192897	0	0.0118868	0.187648
0.0122048	0.649597	0	0.00841062	0.397981	0	0.012951	0.379473	0	0.00710576	0.193235	0	0.00770752	0.187949	0	0.00756943	0.1884	0	0.0527707	0.649597	0	0.0199082	0.397981	0	0.0170178	0.379473	0	0.00847783	0.193235	0	0.0154036	0.187949	0	0.0168987	0.1884	0	0.0108367	0.649597	0	0.0156554	0.397981	0	0.0322254	0.379473	0	0.018546	0.193235	0	0.0118868	0.187949
0.0122048	0.651647	0	0.00841062	0.399127	0	0.012951	0.38044	0	0.00710576	0.193573	0	0.00770752	0.188249	0	0.00756943	0.188555	0	0.0527707	0.651647	0	0.0199082	0.399127	0	0.0170178	0.38044	0	0.00847783	0.193573	0	0.0154036	0.188249	0	0.0168987	0.188555	0	0.0108367	0.651647	0	0.0156554	0.399127	0	0.0322254	0.38044	0	0.018546	0.193573	0	0.0118868	0.188249
0.0122048	0.653696	0	0.00841062	0.400272	0	0.012951	0.381407	0	0.00710576	0.193911	0	0.00770752	0.188549	0	0.00756943	0.188711	0	0.0527707	0.653696	0	0.0199082	0.400272	0	0.0170178	0.381407	0	0.00847783	0.193911	0	0.0154036	0.188549	0	0.0168987	0.188711	0	0.0108367	0.653696	0	0.0156554	0.400272	0	0.0322254	0.381407	0	0.018546	0.193911	0	0.0118868	0.188549
0.0122048	0.655746	0	0.00841062	0.401418	0	0.012951	0.382374	0	0.00710576	0.194249	0	0.00770752	0.188849	0	0.00756943	0.188867	0	0.0527707	0.655746	0	0.0199082	0.401418	0	0.0170178	0.382374	0	0.00847783	0.194249	0	0.0154036	0.188849	0	0.0168987	0.188867	0	0.0108367	0.655746	0	0.0156554	0.401418	0	0.0322254	0.382374	0	0.018546	0.194249	0	0.0118868	0.188849
0.0122048	0.657795	0	0.00841062	0.402563	0	0.012951	0.383341	0	0.00710576	0.194587	0	0.00770752	0.189149	0	0.00756943	0.189022	0	0.0527707	0.657795	0	0.0199082	0.402563	0	0.0170178	0.383341	0	0.00847783	0.194587	0	0.0154036	0.189149	0	0.0168987	0.189022	0	0.0108367	0.657795	0	0.0156554	0.402563	0	0.0322254	0.383341	0	0.018546	0.194587	0	0.0118868	0.189149
0.0122048	0.659845	0	0.00841062	0.403709	0	0.012951	0.384307	0	0.00710576	0.194926	0	0.00770752	0.189449	0	0.00756943	0.189178	0	0.0527707	0.659845	0	0.0199082	0.403709	0	0.0170178	0.384307	0	0.00847783	0.194926	0.101715	0.0154036	0.189449	0	0.0168987	0.189178	0	0.0108367	0.659845	0	0.0156554	0.403709	0	0.0322254	0.384307	0	0.018546	0.194926	0	0.0118868	0.189449
0.0122048	0.661894	0	0.00841062	0.404854	0	0.012951	0.385274	0	0.00710576	0.195264	0	0.00770752	0.18975	0	0.00756943	0.189334	0	0.0527707	0.661894	0	0.0199082	0.404854	0	0.0170178	0.385274	0	0.00847783	0.195264	0	0.0154036	0.18975	0	0.0168987	0.189334	0	0.0108367	0.661894	0	0.0156554	0.404854	0	0.0322254	0.385274	0	0.018546	0.195264	0	0.0118868	0.18975
0.0122048	0.663944	0	0.00841062	0.405999	0	0.012951	0.386241	0	0.00710576	0.195602	0	0.00770752	0.19005	0	0.00756943	0.189489	0	0.0527707	0.663944	0	0.0199082	0.405999	0	0.0170178	0.386241	0	0.00847783	0.195602	0	0.0154036	0.19005	0.17036	0.0168987	0.189489	0	0.0108367	0.663944	0	0.0156554	0.405999	0	0.0322254	0.386241	0	0.018546	0.195602	0	0.0118868	0.19005
0.0122048	0.665993	0	0.00841062	0.407145	0	0.012951	0.387208	0	0.00710576	0.19594	0	0.00770752	0.19035	0	0.00756943	0.189645	0	0.0527707	0.665993	0	0.0199082	0.407145	0	0.0170178	0.387208	0	0.00847783	0.19594	0	0.0154036	0.19035	0	0.0168987	0.189645	0	0.0108367	0.665993	0	0.0156554	0.407145	0	0.0322254	0.387208	0	0.018546	0.19594	0	0.0118868	0.19035
0.0122048	0.668043	0	0.00841062	0.40829	0	0.012951	0.388175	0	0.00710576	0.196278	0	0.00770752	0.19065	0	0.00756943	0.189801	0	0.0527707	0.668043	0	0.0199082	0.40829	0	0.0170178	0.388175	0	0.00847783	0.196278	0	0.0154036	0.19065	0	0.0168987	0.189801	0	0.0108367	0.668043	0	0.0156554	0.40829	0	0.0322254	0.388175	0	0.018546	0.196278	0	0.0118868	0.19065
0.0122048	0.670092	0	0.00841062	0.409436	0	0.012951	0.389142	0	0.00710576	0.196616	0	0.00770752	0.19095	0	0.00756943	0.189956	0	0.0527707	0.670092	0	0.0199082	0.409436	0	0.0170178	0.389142	0	0.00847783	0.196616	0	0.0154036	0.19095	0	0.0168987	0.189956	0	0.0108367	0.670092	0	0.0156554	0.409436	0	0.0322254	0.389142	0	0.018546	0.196616	0	0.0118868	0.19095
0.0122048	0.672141	0	0.00841062	0.410581	0	0.012951	0.390108	0	0.00710576	0.196954	0	0.00770752	0.19125	0	0.00756943	0.190112	0	0.0527707	0.672141	0	0.0199082	0.410581	0	0.0170178	0.390108	0	0.00847783	0.196954	0	0.0154036	0.19125	0	0.0168987	0.190112	0	0.0108367	0.672141	0	0.0156554	0.410581	0	0.0322254	0.390108	0	0.018546	0.196954	0	0.0118868	0.19125
0.0122048	0.674191	0	0.00841062	0.411727	0	0.012951	0.391075	0	0.00710576	0.197292	0	0.00770752	0.191551	0	0.00756943	0.190268	0	0.0527707	0.674191	0	0.0199082	0.411727	0	0.0170178	0.391075	0	0.00847783	0.197292	0	0.0154036	0.191551	0	0.0168987	0.190268	0	0.0108367	0.674191	0	0.0156554	0.411727	0	0.0322254	0.391075	0	0.018546	0.197292	0	0.0118868	0.191551
0.0122048	0.67624	0	0.00841062	0.412872	0	0.012951	0.392042	0	0.00710576	0.19763	0	0.00770752	0.191851	0	0.00756943	0.190424	0	0.0527707	0.67624	0	0.0199082	0.412872	0	0.0170178	0.392042	0	0.00847783	0.19763	0	0.0154036	0.191851	0	0.0168987	0.190424	0.450895	0.0108367	0.67624	0	0.0156554	0.412872	0	0.0322254	0.392042	0	0.018546	0.19763	0	0.0118868	0.191851
0.0122048	0.67829	0	0.00841062	0.414018	0	0.012951	0.393009	0	0.00710576	0.197968	0	0.00770752	0.192151	0	0.00756943	0.190579	0	0.0527707	0.67829	0	0.0199082	0.414018	0	0.0170178	0.393009	0	0.00847783	0.197968	0	0.0154036	0.192151	0	0.0168987	0.190579	0	0.0108367	0.67829	0	0.0156554	0.414018	0	0.0322254	0.393009	0	0.018546	0.197968	0	0.0118868	0.192151
0.0122048	0.680339	0	0.00841062	0.415163	0	0.012951	0.393976	0	0.00710576	0.198306	0	0.00770752	0.192451	0	0.00756943	0.190735	0	0.0527707	0.680339	0	0.0199082	0.415163	0	0.0170178	0.393976	0	0.00847783	0.198306	0.101715	0.0154036	0.192451	0	0.0168987	0.190735	0	0.0108367	0.680339	0	0.0156554	0.415163	0	0.0322254	0.393976	0	0.018546	0.198306	0	0.0118868	0.192451
0.0122048	0.682389	0	0.00841062	0.416309	0	0.012951	0.394943	0	0.00710576	0.198644	0	0.00770752	0.192751	0	0.00756943	0.190891	0	0.0527707	0.682389	0	0.0199082	0.416309	0	0.0170178	0.394943	0	0.00847783	0.198644	0	0.0154036	0.192751	0	0.0168987	0.190891	0	0.0108367	0.682389	0	0.0156554	0.416309	0	0.0322254	0.394943	0	0.018546	0.198644	0	0.0118868	0.192751
0.0122048	0.684438	0	0.00841062	0.417454	0	0.012951	0.395909	0	0.00710576	0.198982	0	0.00770752	0.193051	0	0.00756943	0.191046	0	0.0527707	0.684438	0	0.0199082	0.417454	0	0.0170178	0.395909	0	0.00847783	0.198982	0	0.0154036	0.193051	0	0.0168987	0.191046	0.450895	0.0108367	0.684438	0	0.0156554	0.417454	0	0.0322254	0.395909	0	0.018546	0.198982	0	0.0118868	0.193051
0.0122048	0.686488	0	0.00841062	0.4186	0	0.012951	0.396876	0	0.00710576	0.19932	0	0.00770752	0.193352	0	0.00756943	0.191202	0	0.0527707	0.686488	0	0.0199082	0.4186	0.0236857	0.0170178	0.396876	0	0.00847783	0.19932	0	0.0154036	0.193352	0	0.0168987	0.191202	0	0.0108367	0.686488	0	0.0156554	0.4186	0	0.0322254	0.396876	0	0.018546	0.19932	0	0.0118868	0.193352
0.0122048	0.688537	0	0.00841062	0.419745	0	0.012951	0.397843	0	0.00710576	0.199658	0	0.00770752	0.193652	0	0.00756943	0.191358	0	0.0527707	0.688537	0	0.0199082	0.419745	0	0.0170178	0.397843	0	0.00847783	0.199658	0	0.0154036	0.193652	0	0.0168987	0.191358	0	0.0108367	0.688537	0	0.0156554	0.419745	0	0.0322254	0.397843	0	0.018546	0.199658	0	0.0118868	0.193652
0.0122048	0.690587	0	0.00841062	0.420891	0	0.012951	0.39881	0	0.00710576	0.199996	0	0.00770752	0.193952	0	0.00756943	0.191513	0	0.0527707	0.690587	0	0.0199082	0.420891	0	0.0170178	0.39881	0	0.00847783	0.199996	0	0.0154036	0.193952	0	0.0168987	0.191513	0	0.0108367	0.690587	0	0.0156554	0.420891	0	0.0322254	0.39881	0	0.018546	0.199996	0	0.0118868	0.193952
0.0122048	0.692636	0	0.00841062	0.422036	0	0.012951	0.399777	0	0.00710576	0.200334	0	0.00770752	0.194252	0	0.00756943	0.191669	0	0.0527707	0.692636	0.00486849	0.0199082	0.422036	0	0.0170178	0.399777	0	0.00847783	0.200334	0	0.0154036	0.194252	0	0.0168987	0.191669	0	0.0108367	0.692636	0	0.0156554	0.422036	0	0.0322254	0.399777	0	0.018546	0.200334	0	0.0118868	0.194252
0.0122048	0.694686	0	0.00841062	0.423182	0	0.012951	0.400744	0	0.00710576	0.200672	0	0.00770752	0.194552	0	0.00756943	0.191825	0	0.0527707	0.694686	0	0.0199082	0.423182	0	0.0170178	0.400744	0	0.00847783	0.200672	0	0.0154036	0.194552	0	0.0168987	0.191825	0	0.0108367	0.694686	0	0.0156554	0.423182	0	0.0322254	0.400744	0	0.018546	0.200672	0	0.0118868	0.194552
0.0122048	0.696735	0	0.00841062	0.424327	0	0.012951	0.40171	0	0.00710576	0.20101	0	0.00770752	0.194852	0	0.00756943	0.19198	0	0.0527707	0.696735	0	0.0199082	0.424327	0.0118429	0.0170178	0.40171	0.0152881	0.00847783	0.20101	0	0.0154036	0.194852	0	0.0168987	0.19198	0	0.0108367	0.696735	0	0.0156554	0.424327	0	0.0322254	0.40171	0	0.018546	0.20101	0	0.0118868	0.194852
0.0122048	0.698785	0	0.00841062	0.425473	0	0.012951	0.402677	0	0.00710576	0.201348	0	0.00770752	0.195153	0	0.00756943	0.192136	0	0.0527707	0.698785	0	0.0199082	0.425473	0	0.0170178	0.402677	0	0.00847783	0.201348	0	0.0154036	0.195153	0	0.0168987	0.192136	0	0.0108367	0.698785	0	0.0156554	0.425473	0	0.0322254	0.402677	0	0.018546	0.201348	0	0.0118868	0.195153
0.0122048	0.700834	0	0.00841062	0.426618	0	0.012951	0.403644	0	0.00710576	0.201686	0	0.00770752	0.195453	0	0.00756943	0.192292	0	0.0527707	0.700834	0.00486849	0.0199082	0.426618	0.0118429	0.0170178	0.403644	0	0.00847783	0.201686	0	0.0154036	0.195453	0	0.0168987	0.192292	0	0.0108367	0.700834	0	0.0156554	0.426618	0	0.0322254	0.403644	0	0.018546	0.201686	0	0.0118868	0.195453
0.0122048	0.702884	0	0.00841062	0.427764	0	0.012951	0.404611	0	0.00710576	0.202024	0	0.00770752	0.195753	0	0.00756943	0.192447	0	0.0527707	0.702884	0	0.0199082	0.427764	0	0.0170178	0.404611	0.0152881	0.00847783	0.202024	0	0.0154036	0.195753	0	0.0168987	0.192447	0	0.0108367	0.702884	0	0.0156554	0.427764	0	0.0322254	0.404611	0	0.018546	0.202024	0	0.0118868	0.195753
0.0125425	0.499986	0	0.00868332	0.314361	0	0.0132756	0.308895	0	0.00727458	0.168558	0	0.00782439	0.166036	0	0.00766033	0.177034	0	0.0627929	0.499986	0	0.0272797	0.314361	0	0.0237833	0.308895	0	0.0113862	0.168558	0	0.0173591	0.166036	0	0.0183232	0.177034	0	0.0123499	0.499986	0	0.0164867	0.314361	0	0.0327865	0.308895	0	0.0187676	0.168558	0	0.0121292	0.166036
0.0125425	0.502035	0	0.00868332	0.315507	0	0.0132756	0.309862	0	0.00727458	0.168896	0	0.00782439	0.166337	0	0.00766033	0.17719	0	0.0627929	0.502035	0	0.0272797	0.315507	0	0.0237833	0.309862	0	0.0113862	0.168896	0	0.0173591	0.166337	0	0.0183232	0.17719	0	0.0123499	0.502035	0	0.0164867	0.315507	0	0.0327865	0.309862	0	0.0187676	0.168896	0	0.0121292	0.166337
0.0125425	0.504085	0	0.00868332	0.316652	0	0.0132756	0.310828	0	0.00727458	0.169234	0	0.00782439	0.166637	0	0.00766033	0.177346	0	0.0627929	0.504085	0	0.0272797	0.316652	0	0.0237833	0.310828	0	0.0113862	0.169234	0	0.0173591	0.166637	0	0.0183232	0.177346	0	0.0123499	0.504085	0	0.0164867	0.316652	0	0.0327865	0.310828	0	0.0187676	0.169234	0	0.0121292	0.166637
0.0125425	0.506134	0	0.00868332	0.317798	0	0.0132756	0.311795	0	0.00727458	0.169572	0	0.00782439	0.166937	0	0.00766033	0.177501	0	0.0627929	0.506134	0	0.0272797	0.317798	0	0.0237833	0.311795	0	0.0113862	0.169572	0	0.0173591	0.166937	0	0.0183232	0.177501	0	0.0123499	0.506134	0	0.0164867	0.317798	0	0.0327865	0.311795	0	0.0187676	0.169572	0	0.0121292	0.166937
0.0125425	0.508184	0	0.00868332	0.318943	0	0.0132756	0.312762	0	0.00727458	0.16991	0	0.00782439	0.167237	0	0.00766033	0.177657	0	0.0627929	0.508184	0	0.0272797	0.318943	0	0.0237833	0.312762	0	0.0113862	0.16991	0	0.0173591	0.167237	0	0.0183232	0.177657	0	0.0123499	0.508184	0	0.0164867	0.318943	0	0.0327865	0.312762	0	0.0187676	0.16991	0	0.0121292	0.167237
0.0125425	0.510233	0	0.00868332	0.320089	0	0.0132756	0.313729	0	0.00727458	0.170248	0	0.00782439	0.167537	0	0.00766033	0.177813	0	0.0627929	0.510233	0	0.0272797	0.320089	0	0.0237833	0.313729	0	0.0113862	0.170248	0	0.0173591	0.167537	0	0.0183232	0.177813	0	0.0123499	0.510233	0	0.0164867	0.320089	0	0.0327865	0.313729	0	0.0187676	0.170248	0	0.0121292	0.167537
0.0125425	0.512283	0	0.00868332	0.321234	0	0.0132756	0.314696	0	0.00727458	0.170586	0	0.00782439	0.167837	0	0.00766033	0.177968	0	0.0627929	0.512283	0	0.0272797	0.321234	0	0.0237833	0.314696	0	0.0113862	0.170586	0	0.0173591	0.167837	0	0.0183232	0.177968	0	0.0123499	0.512283	0	0.0164867	0.321234	0	0.0327865	0.314696	0	0.0187676	0.170586	0	0.0121292	0.167837
0.0125425	0.514332	0	0.00868332	0.32238	0	0.0132756	0.315663	0	0.00727458	0.170925	0	0.00782439	0.168138	0	0.00766033	0.178124	0	0.0627929	0.514332	0	0.0272797	0.32238	0	0.0237833	0.315663	0	0.0113862	0.170925	0	0.0173591	0.168138	0	0.0183232	0.178124	0	0.0123499	0.514332	0	0.0164867	0.32238	0	0.0327865	0.315663	0	0.0187676	0.170925	0	0.0121292	0.168138
0.0125425	0.516382	0	0.00868332	0.323525	0	0.0132756	0.316629	0	0.00727458	0.171263	0	0.00782439	0.168438	0	0.00766033	0.17828	0	0.0627929	0.516382	0	0.0272797	0.323525	0	0.0237833	0.316629	0	0.0113862	0.171263	0	0.0173591	0.168438	0	0.0183232	0.17828	0	0.0123499	0.516382	0	0.0164867	0.323525	0	0.0327865	0.316629	0	0.0187676	0.171263	0	0.0121292	0.168438
0.0125425	0.518431	0	0.00868332	0.324671	0	0.0132756	0.317596	0	0.00727458	0.171601	0	0.00782439	0.168738	0	0.00766033	0.178436	0	0.0627929	0.518431	0	0.0272797	0.324671	0	0.0237833	0.317596	0	0.0113862	0.171601	0	0.0173591	0.168738	0	0.0183232	0.178436	0	0.0123499	0.518431	0	0.0164867	0.324671	0	0.0327865	0.317596	0	0.0187676	0.171601	0	0.0121292	0.168738
0.0125425	0.520481	0	0.00868332	0.325816	0	0.0132756	0.318563	0	0.00727458	0.171939	0	0.00782439	0.169038	0	0.00766033	0.178591	0	0.0627929	0.520481	0	0.0272797	0.325816	0	0.0237833	0.318563	0	0.0113862	0.171939	0	0.0173591	0.169038	0	0.0183232	0.178591	0	0.0123499	0.520481	0	0.0164867	0.325816	0	0.0327865	0.318563	0	0.0187676	0.171939	0	0.0121292	0.169038
0.0125425	0.52253	0	0.00868332	0.326962	0	0.0132756	0.31953	0	0.00727458	0.172277	0	0.00782439	0.169338	0	0.00766033	0.178747	0	0.0627929	0.52253	0	0.0272797	0.326962	0	0.0237833	0.31953	0	0.0113862	0.172277	0	0.0173591	0.169338	0	0.0183232	0.178747	0	0.0123499	0.52253	0	0.0164867	0.326962	0	0.0327865	0.31953	0	0.0187676	0.172277	0	0.0121292	0.169338
0.0125425	0.52458	0	0.00868332	0.328107	0	0.0132756	0.320497	0	0.00727458	0.172615	0	0.00782439	0.169638	0	0.00766033	0.178903	0	0.0627929	0.52458	0	0.0272797	0.328107	0	0.0237833	0.320497	0	0.0113862	0.172615	0	0.0173591	0.169638	0	0.0183232	0.178903	0	0.0123499	0.52458	0	0.0164867	0.328107	0	0.0327865	0.320497	0	0.0187676	0.172615	0	0.0121292	0.169638
0.0125425	0.526629	0	0.00868332	0.329253	0	0.0132756	0.321464	0	0.00727458	0.172953	0	0.00782439	0.169939	0	0.00766033	0.179058	0	0.0627929	0.526629	0	0.0272797	0.329253	0	0.0237833	0.321464	0	0.0113862	0.172953	0	0.0173591	0.169939	0	0.0183232	0.179058	0	0.0123499	0.526629	0	0.0164867	0.329253	0	0.0327865	0.321464	0	0.0187676	0.172953	0	0.0121292	0.169939
0.0125425	0.528678	0	0.00868332	0.330398	0	0.0132756	0.32243	0	0.00727458	0.173291	0	0.00782439	0.170239	0	0.00766033	0.179214	0	0.0627929	0.528678	0	0.0272797	0.330398	0	0.0237833	0.32243	0	0.0113862	0.173291	0	0.0173591	0.170239	0	0.0183232	0.179214	0	0.0123499	0.528678	0	0.0164867	0.330398	0	0.0327865	0.32243	0	0.0187676	0.173291	0	0.0121292	0.170239
0.0125425	0.530728	0	0.00868332	0.331543	0	0.0132756	0.323397	0	0.00727458	0.173629	0	0.00782439	0.170539	0	0.00766033	0.17937	0	0.0627929	0.530728	0	0.0272797	0.331543	0	0.0237833	0.323397	0	0.0113862	0.173629	0	0.0173591	0.170539	0	0.0183232	0.17937	0	0.0123499	0.530728	0	0.0164867	0.331543	0	0.0327865	0.323397	0	0.0187676	0.173629	0	0.0121292	0.170539
0.0125425	0.532777	0	0.00868332	0.332689	0	0.0132756	0.324364	0	0.00727458	0.173967	0	0.00782439	0.170839	0	0.00766033	0.179525	0	0.0627929	0.532777	0	0.0272797	0.332689	0	0.0237833	0.324364	0	0.0113862	0.173967	0	0.0173591	0.170839	0	0.0183232	0.179525	0	0.0123499	0.532777	0	0.0164867	0.332689	0	0.0327865	0.324364	0	0.0187676	0.173967	0	0.0121292	0.170839
0.0125425	0.534827	0	0.00868332	0.333834	0	0.0132756	0.325331	0	0.00727458	0.174305	0	0.00782439	0.171139	0	0.00766033	0.179681	0	0.0627929	0.534827	0	0.0272797	0.333834	0	0.0237833	0.325331	0	0.0113862	0.174305	0	0.0173591	0.171139	0	0.0183232	0.179681	0	0.0123499	0.534827	0	0.0164867	0.333834	0	0.0327865	0.325331	0	0.0187676	0.174305	0	0.0121292	0.171139
0.0125425	0.536876	0	0.00868332	0.33498	0	0.0132756	0.326298	0	0.00727458	0.174643	0	0.00782439	0.171439	0	0.00766033	0.179837	0	0.0627929	0.536876	0	0.0272797	0.33498	0	0.0237833	0.326298	0	0.0113862	0.174643	0	0.0173591	0.171439	0	0.0183232	0.179837	0	0.0123499	0.536876	0	0.0164867	0.33498	0	0.0327865	0.326298	0	0.0187676	0.174643	0	0.0121292	0.171439
0.0125425	0.538926	0	0.00868332	0.336125	0	0.0132756	0.327265	0	0.00727458	0.174981	0	0.00782439	0.17174	0	0.00766033	0.179992	0	0.0627929	0.538926	0	0.0272797	0.336125	0	0.0237833	0.327265	0	0.0113862	0.174981	0	0.0173591	0.17174	0	0.0183232	0.179992	0	0.0123499	0.538926	0	0.0164867	0.336125	0	0.0327865	0.327265	0	0.0187676	0.174981	0	0.0121292	0.17174
0.0125425	0.540975	0	0.00868332	0.337271	0	0.0132756	0.328231	0	0.00727458	0.175319	0	0.00782439	0.17204	0	0.00766033	0.180148	0	0.0627929	0.540975	0	0.0272797	0.337271	0	0.0237833	0.328231	0	0.0113862	0.175319	0	0.0173591	0.17204	0	0.0183232	0.180148	0	0.0123499	0.540975	0	0.0164867	0.337271	0	0.0327865	0.328231	0	0.0187676	0.175319	0	0.0121292	0.17204
0.0125425	0.543025	0	0.00868332	0.338416	0	0.0132756	0.329198	0	0.00727458	0.175657	0	0.00782439	0.17234	0	0.00766033	0.180304	0	0.0627929	0.543025	0	0.0272797	0.338416	0	0.0237833	0.329198	0	0.0113862	0.175657	0	0.0173591	0.17234	0	0.0183232	0.180304	0	0.0123499	0.543025	0	0.0164867	0.338416	0	0.0327865	0.329198	0	0.0187676	0.175657	0	0.0121292	0.17234
0.0125425	0.545074	0	0.00868332	0.339562	0	0.0132756	0.330165	0	0.00727458	0.175995	0	0.00782439	0.17264	0	0.00766033	0.180459	0	0.0627929	0.545074	0	0.0272797	0.339562	0	0.0237833	0.330165	0	0.0113862	0.175995	0	0.0173591	0.17264	0	0.0183232	0.180459	0	0.0123499	0.545074	0	0.0164867	0.339562	0	0.0327865	0.330165	0	0.0187676	0.175995	0	0.0121292	0.17264
0.0125425	0.547124	0	0.00868332	0.340707	0	0.0132756	0.331132	0	0.00727458	0.176333	0	0.00782439	0.17294	0	0.00766033	0.180615	0	0.0627929	0.547124	0	0.0272797	0.340707	0	0.0237833	0.331132	0	0.0113862	0.176333	0	0.0173591	0.17294	0	0.0183232	0.180615	0	0.0123499	0.547124	0	0.0164867	0.340707	0	0.0327865	0.331132	0	0.0187676	0.176333	0	0.0121292	0.17294
0.0125425	0.549173	0	0.00868332	0.341853	0	0.0132756	0.332099	0	0.00727458	0.176671	0	0.00782439	0.17324	0	0.00766033	0.180771	0	0.0627929	0.549173	0	0.0272797	0.341853	0	0.0237833	0.332099	0	0.0113862	0.176671	0	0.0173591	0.17324	0	0.0183232	0.180771	0	0.0123499	0.549173	0	0.0164867	0.341853	0	0.0327865	0.332099	0	0.0187676	0.176671	0	0.0121292	0.17324
0.0125425	0.551223	0	0.00868332	0.342998	0	0.0132756	0.333066	0	0.00727458	0.177009	0	0.00782439	0.173541	0	0.00766033	0.180927	0	0.0627929	0.551223	0	0.0272797	0.342998	0	0.0237833	0.333066	0	0.0113862	0.177009	0	0.0173591	0.173541	0	0.0183232	0.180927	0	0.0123499	0.551223	0	0.0164867	0.342998	0	0.0327865	0.333066	0	0.0187676	0.177009	0	0.0121292	0.173541
0.0125425	0.553272	0.144519	0.00868332	0.344144	0	0.0132756	0.334032	0	0.00727458	0.177347	0	0.00782439	0.173841	0	0.00766033	0.181082	0	0.0627929	0.553272	0	0.0272797	0.344144	0	0.0237833	0.334032	0	0.0113862	0.177347	0	0.0173591	0.173841	0	0.0183232	0.181082	0	0.0123499	0.553272	0	0.0164867	0.344144	0	0.0327865	0.334032	0	0.0187676	0.177347	0	0.0121292	0.173841
0.0125425	0.555322	0	0.00868332	0.345289	0	0.0132756	0.334999	0	0.00727458	0.177685	0	0.00782439	0.174141	0	0.00766033	0.181238	0	0.0627929	0.555322	0	0.0272797	0.345289	0	0.0237833	0.334999	0	0.0113862	0.177685	0	0.0173591	0.174141	0	0.0183232	0.181238	0	0.0123499	0.555322	0	0.0164867	0.345289	0	0.0327865	0.334999	0	0.0187676	0.177685	0	0.0121292	0.174141
0.0125425	0.557371	0	0.00868332	0.346435	0	0.0132756	0.335966	0	0.00727458	0.178023	0	0.00782439	0.174441	0	0.00766033	0.181394	0	0.0627929	0.557371	0	0.0272797	0.346435	0	0.0237833	0.335966	0	0.0113862	0.178023	0	0.0173591	0.174441	0	0.0183232	0.181394	0	0.0123499	0.557371	0	0.0164867	0.346435	0	0.0327865	0.335966	0	0.0187676	0.178023	0	0.0121292	0.174441
0.0125425	0.559421	0	0.00868332	0.34758	0	0.0132756	0.336933	0	0.00727458	0.178361	0	0.00782439	0.174741	0	0.00766033	0.181549	0	0.0627929	0.559421	0	0.0272797	0.34758	0	0.0237833	0.336933	0	0.0113862	0.178361	0	0.0173591	0.174741	0	0.0183232	0.181549	0	0.0123499	0.559421	0	0.0164867	0.34758	0	0.0327865	0.336933	0	0.0187676	0.178361	0	0.0121292	0.174741
0.0125425	0.56147	0	0.00868332	0.348726	0	0.0132756	0.3379	0	0.00727458	0.1787	0	0.00782439	0.175041	0	0.00766033	0.181705	0	0.0627929	0.56147	0	0.0272797	0.348726	0	0.0237833	0.3379	0	0.0113862	0.1787	0	0.0173591	0.175041	0	0.0183232	0.181705	0	0.0123499	0.56147	0	0.0164867	0.348726	0	0.0327865	0.3379	0	0.0187676	0.1787	0	0.0121292	0.175041
0.0125425	0.563519	0	0.00868332	0.349871	0	0.0132756	0.338866	0	0.00727458	0.179038	0	0.00782439	0.175342	0	0.00766033	0.181861	0	0.0627929	0.563519	0	0.0272797	0.349871	0	0.0237833	0.338866	0	0.0113862	0.179038	0	0.0173591	0.175342	0	0.0183232	0.181861	0	0.0123499	0.563519	0	0.0164867	0.349871	0	0.0327865	0.338866	0	0.0187676	0.179038	0	0.0121292	0.175342
0.0125425	0.565569	0	0.00868332	0.351017	0	0.0132756	0.339833	0	0.00727458	0.179376	0	0.00782439	0.175642	0	0.00766033	0.182016	0	0.0627929	0.565569	0	0.0272797	0.351017	0	0.0237833	0.339833	0	0.0113862	0.179376	0	0.0173591	0.175642	0	0.0183232	0.182016	0	0.0123499	0.565569	0	0.0164867	0.351017	0	0.0327865	0.339833	0	0.0187676	0.179376	0	0.0121292	0.175642
0.0125425	0.567618	0	0.00868332	0.352162	0	0.0132756	0.3408	0	0.00727458	0.179714	0	0.00782439	0.175942	0	0.00766033	0.182172	0	0.0627929	0.567618	0	0.0272797	0.352162	0	0.0237833	0.3408	0	0.0113862	0.179714	0	0.0173591	0.175942	0	0.0183232	0.182172	0	0.0123499	0.567618	0	0.0164867	0.352162	0	0.0327865	0.3408	0	0.0187676	0.179714	0	0.0121292	0.175942
0.0125425	0.569668	0	0.00868332	0.353308	0	0.0132756	0.341767	0	0.00727458	0.180052	0	0.00782439	0.176242	0	0.00766033	0.182328	0	0.0627929	0.569668	0	0.0272797	0.353308	0	0.0237833	0.341767	0	0.0113862	0.180052	0	0.0173591	0.176242	0	0.0183232	0.182328	0	0.0123499	0.569668	0	0.0164867	0.353308	0	0.0327865	0.341767	0	0.0187676	0.180052	0	0.0121292	0.176242
0.0125425	0.571717	0	0.00868332	0.354453	0	0.0132756	0.342734	0	0.00727458	0.18039	0	0.00782439	0.176542	0	0.00766033	0.182483	0	0.0627929	0.571717	0	0.0272797	0.354453	0	0.0237833	0.342734	0	0.0113862	0.18039	0	0.0173591	0.176542	0	0.0183232	0.182483	0	0.0123499	0.571717	0	0.0164867	0.354453	0	0.0327865	0.342734	0	0.0187676	0.18039	0	0.0121292	0.176542
0.0125425	0.573767	0	0.00868332	0.355599	0	0.0132756	0.343701	0	0.00727458	0.180728	0	0.00782439	0.176842	0	0.00766033	0.182639	0	0.0627929	0.573767	0	0.0272797	0.355599	0	0.0237833	0.343701	0	0.0113862	0.180728	0	0.0173591	0.176842	0	0.0183232	0.182639	0	0.0123499	0.573767	0	0.0164867	0.355599	0	0.0327865	0.343701	0	0.0187676	0.180728	0	0.0121292	0.176842
0.0125425	0.575816	0	0.00868332	0.356744	0	0.0132756	0.344667	0.318604	0.00727458	0.181066	0	0.00782439	0.177143	0	0.00766033	0.182795	0	0.0627929	0.575816	0	0.0272797	0.356744	0	0.0237833	0.344667	0	0.0113862	0.181066	0	0.0173591	0.177143	0	0.0183232	0.182795	0	0.0123499	0.575816	0	0.0164867	0.356744	0	0.0327865	0.344667	0	0.0187676	0.181066	0	0.0121292	0.177143
0.0125425	0.577866	0	0.00868332	0.357889	0	0.0132756	0.345634	0.318604	0.00727458	0.181404	0	0.00782439	0.177443	0	0.00766033	0.182951	0	0.0627929	0.577866	0	0.0272797	0.357889	0	0.0237833	0.345634	0	0.0113862	0.181404	0	0.0173591	0.177443	0	0.0183232	0.182951	0	0.0123499	0.577866	0	0.0164867	0.357889	0	0.0327865	0.345634	0	0.0187676	0.181404	0	0.0121292	0.177443
0.0125425	0.579915	0	0.00868332	0.359035	0	0.0132756	0.346601	0	0.00727458	0.181742	0	0.00782439	0.177743	0	0.00766033	0.183106	0	0.0627929	0.579915	0	0.0272797	0.359035	0	0.0237833	0.346601	0	0.0113862	0.181742	0	0.0173591	0.177743	0	0.0183232	0.183106	0	0.0123499	0.579915	0	0.0164867	0.359035	0	0.0327865	0.346601	0	0.0187676	0.181742	0	0.0121292	0.177743
0.0125425	0.581965	0	0.00868332	0.36018	0	0.0132756	0.347568	0	0.00727458	0.18208	0	0.00782439	0.178043	0	0.00766033	0.183262	0	0.0627929	0.581965	0	0.0272797	0.36018	0	0.0237833	0.347568	0	0.0113862	0.18208	0	0.0173591	0.178043	0	0.0183232	0.183262	0	0.0123499	0.581965	0	0.0164867	0.36018	0	0.0327865	0.347568	0	0.0187676	0.18208	0	0.0121292	0.178043
0.0125425	0.584014	0	0.00868332	0.361326	0	0.0132756	0.348535	0	0.00727458	0.182418	0	0.00782439	0.178343	2.8506	0.00766033	0.183418	0	0.0627929	0.584014	0	0.0272797	0.361326	0	0.0237833	0.348535	0	0.0113862	0.182418	0	0.0173591	0.178343	0	0.0183232	0.183418	0	0.0123499	0.584014	0	0.0164867	0.361326	0	0.0327865	0.348535	0	0.0187676	0.182418	0	0.0121292	0.178343
0.0125425	0.586064	0	0.00868332	0.362471	0	0.0132756	0.349502	0	0.00727458	0.182756	0	0.00782439	0.178643	0	0.00766033	0.183573	0	0.0627929	0.586064	0	0.0272797	0.362471	0	0.0237833	0.349502	0	0.0113862	0.182756	0	0.0173591	0.178643	0	0.0183232	0.183573	0	0.0123499	0.586064	0	0.0164867	0.362471	0	0.0327865	0.349502	0	0.0187676	0.182756	0	0.0121292	0.178643
0.0125425	0.588113	0	0.00868332	0.363617	0	0.0132756	0.350468	0	0.00727458	0.183094	0	0.00782439	0.178944	0	0.00766033	0.183729	7.06622	0.0627929	0.588113	0	0.0272797	0.363617	0	0.0237833	0.350468	0	0.0113862	0.183094	0	0.0173591	0.178944	0	0.0183232	0.183729	0	0.0123499	0.588113	0	0.0164867	0.363617	0	0.0327865	0.350468	0	0.0187676	0.183094	1.33448	0.0121292	0.178944
0.0125425	0.590163	0	0.00868332	0.364762	0	0.0132756	0.351435	0	0.00727458	0.183432	0	0.00782439	0.179244	0	0.00766033	0.183885	0	0.0627929	0.590163	0	0.0272797	0.364762	0	0.0237833	0.351435	0	0.0113862	0.183432	0	0.0173591	0.179244	0	0.0183232	0.183885	0	0.0123499	0.590163	0	0.0164867	0.364762	0	0.0327865	0.351435	0	0.0187676	0.183432	0	0.0121292	0.179244
0.0125425	0.592212	0.144519	0.00868332	0.365908	0.320137	0.0132756	0.352402	0	0.00727458	0.18377	0	0.00782439	0.179544	0	0.00766033	0.18404	0	0.0627929	0.592212	0	0.0272797	0.365908	0	0.0237833	0.352402	0	0.0113862	0.18377	0	0.0173591	0.179544	0	0.0183232	0.18404	0	0.0123499	0.592212	0	0.0164867	0.365908	0	0.0327865	0.352402	0	0.0187676	0.18377	0	0.0121292	0.179544
0.0125425	0.594262	0.144519	0.00868332	0.367053	0	0.0132756	0.353369	0	0.00727458	0.184108	0	0.00782439	0.179844	0	0.00766033	0.184196	0	0.0627929	0.594262	0	0.0272797	0.367053	0	0.0237833	0.353369	0	0.0113862	0.184108	0	0.0173591	0.179844	0	0.0183232	0.184196	0	0.0123499	0.594262	0	0.0164867	0.367053	0	0.0327865	0.353369	0	0.0187676	0.184108	0	0.0121292	0.179844
0.0125425	0.596311	0.289039	0.00868332	0.368199	0.640274	0.0132756	0.354336	0	0.00727458	0.184446	0	0.00782439	0.180144	0	0.00766033	0.184352	0	0.0627929	0.596311	0	0.0272797	0.368199	0	0.0237833	0.354336	0	0.0113862	0.184446	0	0.0173591	0.180144	0	0.0183232	0.184352	0	0.0123499	0.596311	0	0.0164867	0.368199	0	0.0327865	0.354336	0.184331	0.0187676	0.184446	0	0.0121292	0.180144
0.0125425	0.598361	0.144519	0.00868332	0.369344	0.320137	0.0132756	0.355303	0.318604	0.00727458	0.184784	0	0.00782439	0.180444	0	0.00766033	0.184507	7.06622	0.0627929	0.598361	0	0.0272797	0.369344	0	0.0237833	0.355303	0	0.0113862	0.184784	0	0.0173591	0.180444	0	0.0183232	0.184507	0	0.0123499	0.598361	0.0967316	0.0164867	0.369344	0	0.0327865	0.355303	0	0.0187676	0.184784	1.33448	0.0121292	0.180444
0.0125425	0.60041	0	0.00868332	0.37049	0.320137	0.0132756	0.356269	0	0.00727458	0.185122	0	0.00782439	0.180745	0	0.00766033	0.184663	0	0.0627929	0.60041	0	0.0272797	0.37049	0	0.0237833	0.356269	0	0.0113862	0.185122	0	0.0173591	0.180745	0	0.0183232	0.184663	0	0.0123499	0.60041	0	0.0164867	0.37049	0	0.0327865	0.356269	0.184331	0.0187676	0.185122	0	0.0121292	0.180745
0.0125425	0.602459	0	0.00868332	0.371635	0	0.0132756	0.357236	0	0.00727458	0.18546	1.75238	0.00782439	0.181045	0	0.00766033	0.184819	0	0.0627929	0.602459	0	0.0272797	0.371635	0	0.0237833	0.357236	0	0.0113862	0.18546	0	0.0173591	0.181045	0	0.0183232	0.184819	0	0.0123499	0.602459	0	0.0164867	0.371635	0	0.0327865	0.357236	0.184331	0.0187676	0.18546	0	0.0121292	0.181045
0.0125425	0.604509	0.144519	0.00868332	0.372781	0	0.0132756	0.358203	0	0.00727458	0.185798	0	0.00782439	0.181345	0	0.00766033	0.184974	0	0.0627929	0.604509	0	0.0272797	0.372781	0	0.0237833	0.358203	0	0.0113862	0.185798	0	0.0173591	0.181345	0	0.0183232	0.184974	0	0.0123499	0.604509	0	0.0164867	0.372781	0.105019	0.0327865	0.358203	0	0.0187676	0.185798	0	0.0121292	0.181345
0.0125425	0.606558	0.289039	0.00868332	0.373926	0.320137	0.0132756	0.35917	0	0.00727458	0.186136	1.75238	0.00782439	0.181645	2.8506	0.00766033	0.18513	0	0.0627929	0.606558	0	0.0272797	0.373926	0	0.0237833	0.35917	0	0.0113862	0.186136	0	0.0173591	0.181645	0	0.0183232	0.18513	0	0.0123499	0.606558	0	0.0164867	0.373926	0	0.0327865	0.35917	0	0.0187676	0.186136	0	0.0121292	0.181645
0.0125425	0.608608	0	0.00868332	0.375072	0	0.0132756	0.360137	0	0.00727458	0.186474	0	0.00782439	0.181945	0	0.00766033	0.185286	0	0.0627929	0.608608	0	0.0272797	0.375072	0	0.0237833	0.360137	0	0.0113862	0.186474	0	0.0173591	0.181945	0	0.0183232	0.185286	0	0.0123499	0.608608	0	0.0164867	0.375072	0.105019	0.0327865	0.360137	0	0.0187676	0.186474	0	0.0121292	0.181945
0.0125425	0.610657	0	0.00868332	0.376217	0.320137	0.0132756	0.361104	0	0.00727458	0.186813	0	0.00782439	0.182245	0	0.00766033	0.185442	0	0.0627929	0.610657	0	0.0272797	0.376217	0	0.0237833	0.361104	0	0.0113862	0.186813	0	0.0173591	0.182245	0	0.0183232	0.185442	0	0.0123499	0.610657	0.0322439	0.0164867	0.376217	0	0.0327865	0.361104	0	0.0187676	0.186813	0	0.0121292	0.182245
0.0125425	0.612707	0.144519	0.00868332	0.377363	0	0.0132756	0.36207	0	0.00727458	0.187151	0	0.00782439	0.182546	0	0.00766033	0.185597	0	0.0627929	0.612707	0	0.0272797	0.377363	0	0.0237833	0.36207	0	0.0113862	0.187151	0	0.0173591	0.182546	0	0.0183232	0.185597	0	0.0123499	0.612707	0.0322439	0.0164867	0.377363	0.210037	0.0327865	0.36207	0	0.0187676	0.187151	0	0.0121292	0.182546
0.0125425	0.614756	0	0.00868332	0.378508	0	0.0132756	0.363037	0.318604	0.00727458	0.187489	0	0.00782439	0.182846	0	0.00766033	0.185753	0	0.0627929	0.614756	0	0.0272797	0.378508	0	0.0237833	0.363037	0	0.0113862	0.187489	0	0.0173591	0.182846	0	0.0183232	0.185753	0	0.0123499	0.614756	0	0.0164867	0.378508	0	0.0327865	0.363037	0.184331	0.0187676	0.187489	1.33448	0.0121292	0.182846
0.0125425	0.616806	0	0.00868332	0.379654	0	0.0132756	0.364004	0	0.00727458	0.187827	0	0.00782439	0.183146	0	0.00766033	0.185909	0	0.0627929	0.616806	0	0.0272797	0.379654	0	0.0237833	0.364004	0	0.0113862	0.187827	0	0.0173591	0.183146	0	0.0183232	0.185909	0	0.0123499	0.616806	0.0322439	0.0164867	0.379654	0	0.0327865	0.364004	0.184331	0.0187676	0.187827	0	0.0121292	0.183146
0.0125425	0.618855	0	0.00868332	0.380799	0	0.0132756	0.364971	0	0.00727458	0.188165	1.75238	0.00782439	0.183446	2.8506	0.00766033	0.186064	0	0.0627929	0.618855	0	0.0272797	0.380799	0	0.0237833	0.364971	0	0.0113862	0.188165	0	0.0173591	0.183446	0	0.0183232	0.186064	0	0.0123499	0.618855	0	0.0164867	0.380799	0.105019	0.0327865	0.364971	0	0.0187676	0.188165	0	0.0121292	0.183446
0.0125425	0.620905	0	0.00868332	0.381944	0	0.0132756	0.365938	0	0.00727458	0.188503	0	0.00782439	0.183746	0	0.00766033	0.18622	0	0.0627929	0.620905	0	0.0272797	0.381944	0	0.0237833	0.365938	0	0.0113862	0.188503	0	0.0173591	0.183746	0	0.0183232	0.18622	0	0.0123499	0.620905	0	0.0164867	0.381944	0	0.0327865	0.365938	0	0.0187676	0.188503	0	0.0121292	0.183746
0.0125425	0.622954	0	0.00868332	0.38309	0.320137	0.0132756	0.366905	0	0.00727458	0.188841	0	0.00782439	0.184046	0	0.00766033	0.186376	0	0.0627929	0.622954	0	0.0272797	0.38309	0	0.0237833	0.366905	0	0.0113862	0.188841	0	0.0173591	0.184046	0	0.0183232	0.186376	0	0.0123499	0.622954	0	0.0164867	0.38309	0	0.0327865	0.366905	0	0.0187676	0.188841	0	0.0121292	0.184046
0.0125425	0.625004	0	0.00868332	0.384235	0	0.0132756	0.367871	0	0.00727458	0.189179	0	0.00782439	0.184347	0	0.00766033	0.186531	0	0.0627929	0.625004	0	0.0272797	0.384235	0	0.0237833	0.367871	0	0.0113862	0.189179	0	0.0173591	0.184347	0	0.0183232	0.186531	0	0.0123499	0.625004	0	0.0164867	0.384235	0.105019	0.0327865	0.367871	0	0.0187676	0.189179	0	0.0121292	0.184347
0.0125425	0.627053	0.289039	0.00868332	0.385381	0	0.0132756	0.368838	0	0.00727458	0.189517	0	0.00782439	0.184647	0	0.00766033	0.186687	0	0.0627929	0.627053	0	0.0272797	0.385381	0	0.0237833	0.368838	0	0.0113862	0.189517	0	0.0173591	0.184647	0	0.0183232	0.186687	0	0.0123499	0.627053	0.0322439	0.0164867	0.385381	0	0.0327865	0.368838	0	0.0187676	0.189517	0	0.0121292	0.184647
0.0125425	0.629103	0	0.00868332	0.386526	0	0.0132756	0.369805	0	0.00727458	0.189855	0	0.00782439	0.184947	0	0.00766033	0.186843	0	0.0627929	0.629103	0	0.0272797	0.386526	0	0.0237833	0.369805	0	0.0113862	0.189855	0	0.0173591	0.184947	0	0.0183232	0.186843	0	0.0123499	0.629103	0.0322439	0.0164867	0.386526	0	0.0327865	0.369805	0	0.0187676	0.189855	0	0.0121292	0.184947
0.0125425	0.631152	0	0.00868332	0.387672	0	0.0132756	0.370772	0	0.00727458	0.190193	0	0.00782439	0.185247	0	0.00766033	0.186998	0	0.0627929	0.631152	0	0.0272797	0.387672	0	0.0237833	0.370772	0	0.0113862	0.190193	0	0.0173591	0.185247	0	0.0183232	0.186998	0	0.0123499	0.631152	0.0644877	0.0164867	0.387672	0	0.0327865	0.370772	0	0.0187676	0.190193	1.33448	0.0121292	0.185247
0.0125425	0.633202	0	0.00868332	0.388817	0.320137	0.0132756	0.371739	0	0.00727458	0.190531	0	0.00782439	0.185547	0	0.00766033	0.187154	0	0.0627929	0.633202	0	0.0272797	0.388817	0	0.0237833	0.371739	0	0.0113862	0.190531	0	0.0173591	0.185547	0	0.0183232	0.187154	0	0.0123499	0.633202	0	0.0164867	0.388817	0.105019	0.0327865	0.371739	0	0.0187676	0.190531	0	0.0121292	0.185547
0.0125425	0.635251	0	0.00868332	0.389963	0	0.0132756	0.372706	0	0.00727458	0.190869	0	0.00782439	0.185847	0	0.00766033	0.18731	0	0.0627929	0.635251	0	0.0272797	0.389963	0	0.0237833	0.372706	0	0.0113862	0.190869	0	0.0173591	0.185847	0	0.0183232	0.18731	0	0.0123499	0.635251	0	0.0164867	0.389963	0	0.0327865	0.372706	0	0.0187676	0.190869	0	0.0121292	0.185847
0.0125425	0.6373	0	0.00868332	0.391108	0	0.0132756	0.373672	0	0.00727458	0.191207	0	0.00782439	0.186148	0	0.00766033	0.187465	0	0.0627929	0.6373	0	0.0272797	0.391108	0	0.0237833	0.373672	0	0.0113862	0.191207	0	0.0173591	0.186148	0	0.0183232	0.187465	0	0.0123499	0.6373	0	0.0164867	0.391108	0.105019	0.0327865	0.373672	0	0.0187676	0.191207	0	0.0121292	0.186148
0.0125425	0.63935	0	0.00868332	0.392254	0.320137	0.0132756	0.374639	0	0.00727458	0.191545	0	0.00782439	0.186448	0	0.00766033	0.187621	0	0.0627929	0.63935	0	0.0272797	0.392254	0	0.0237833	0.374639	0	0.0113862	0.191545	0	0.0173591	0.186448	0	0.0183232	0.187621	0	0.0123499	0.63935	0	0.0164867	0.392254	0	0.0327865	0.374639	0	0.0187676	0.191545	0	0.0121292	0.186448
0.0125425	0.641399	0	0.00868332	0.393399	0	0.0132756	0.375606	0	0.00727458	0.191883	0	0.00782439	0.186748	0	0.00766033	0.187777	0	0.0627929	0.641399	0	0.0272797	0.393399	0	0.0237833	0.375606	0	0.0113862	0.191883	0	0.0173591	0.186748	0	0.0183232	0.187777	0	0.0123499	0.641399	0	0.0164867	0.393399	0.105019	0.0327865	0.375606	0	0.0187676	0.191883	0	0.0121292	0.186748
0.0125425	0.643449	0	0.00868332	0.394545	0	0.0132756	0.376573	0	0.00727458	0.192221	0	0.00782439	0.187048	0	0.00766033	0.187933	0	0.0627929	0.643449	0	0.0272797	0.394545	0	0.0237833	0.376573	0	0.0113862	0.192221	0.101715	0.0173591	0.187048	0	0.0183232	0.187933	0	0.0123499	0.643449	0	0.0164867	0.394545	0	0.0327865	0.376573	0	0.0187676	0.192221	0	0.0121292	0.187048
0.0125425	0.645498	0	0.00868332	0.39569	0	0.0132756	0.37754	0	0.00727458	0.192559	0	0.00782439	0.187348	0	0.00766033	0.188088	0	0.0627929	0.645498	0	0.0272797	0.39569	0	0.0237833	0.37754	0	0.0113862	0.192559	0	0.0173591	0.187348	0	0.0183232	0.188088	0	0.0123499	0.645498	0	0.0164867	0.39569	0	0.0327865	0.37754	0	0.0187676	0.192559	0	0.0121292	0.187348
0.0125425	0.647548	0	0.00868332	0.396836	0	0.0132756	0.378506	0	0.00727458	0.192897	1.75238	0.00782439	0.187648	0	0.00766033	0.188244	0	0.0627929	0.647548	0	0.0272797	0.396836	0	0.0237833	0.378506	0	0.0113862	0.192897	0	0.0173591	0.187648	0	0.0183232	0.188244	0	0.0123499	0.647548	0	0.0164867	0.396836	0	0.0327865	0.378506	0	0.0187676	0.192897	0	0.0121292	0.187648
0.0125425	0.649597	0	0.00868332	0.397981	0	0.0132756	0.379473	0	0.00727458	0.193235	0	0.00782439	0.187949	0	0.00766033	0.1884	0	0.0627929	0.649597	0	0.0272797	0.397981	0	0.0237833	0.379473	0	0.0113862	0.193235	0	0.0173591	0.187949	0	0.0183232	0.1884	0	0.0123499	0.649597	0.0322439	0.0164867	0.397981	0	0.0327865	0.379473	0	0.0187676	0.193235	0	0.0121292	0.187949
0.0125425	0.651647	0	0.00868332	0.399127	0	0.0132756	0.38044	0.318604	0.00727458	0.193573	0	0.00782439	0.188249	0	0.00766033	0.188555	0	0.0627929	0.651647	0	0.0272797	0.399127	0	0.0237833	0.38044	0	0.0113862	0.193573	0	0.0173591	0.188249	0	0.0183232	0.188555	0	0.0123499	0.651647	0	0.0164867	0.399127	0	0.0327865	0.38044	0	0.0187676	0.193573	0	0.0121292	0.188249
0.0125425	0.653696	0	0.00868332	0.400272	0	0.0132756	0.381407	0	0.00727458	0.193911	0	0.00782439	0.188549	0	0.00766033	0.188711	0	0.0627929	0.653696	0	0.0272797	0.400272	0	0.0237833	0.381407	0	0.0113862	0.193911	0	0.0173591	0.188549	0.17036	0.0183232	0.188711	0	0.0123499	0.653696	0	0.0164867	0.400272	0	0.0327865	0.381407	0	0.0187676	0.193911	0	0.0121292	0.188549
0.0125425	0.655746	0	0.00868332	0.401418	0	0.0132756	0.382374	0	0.00727458	0.194249	0	0.00782439	0.188849	0	0.00766033	0.188867	0	0.0627929	0.655746	0	0.0272797	0.401418	0	0.0237833	0.382374	0	0.0113862	0.194249	0	0.0173591	0.188849	0	0.0183232	0.188867	0	0.0123499	0.655746	0	0.0164867	0.401418	0	0.0327865	0.382374	0	0.0187676	0.194249	0	0.0121292	0.188849
0.0125425	0.657795	0	0.00868332	0.402563	0	0.0132756	0.383341	0	0.00727458	0.194587	0	0.00782439	0.189149	0	0.00766033	0.189022	0	0.0627929	0.657795	0	0.0272797	0.402563	0	0.0237833	0.383341	0	0.0113862	0.194587	0	0.0173591	0.189149	0	0.0183232	0.189022	0	0.0123499	0.657795	0.0322439	0.0164867	0.402563	0.105019	0.0327865	0.383341	0	0.0187676	0.194587	0	0.0121292	0.189149
0.0125425	0.659845	0	0.00868332	0.403709	0	0.0132756	0.384307	0	0.00727458	0.194926	0	0.00782439	0.189449	0	0.00766033	0.189178	0	0.0627929	0.659845	0	0.0272797	0.403709	0	0.0237833	0.384307	0	0.0113862	0.194926	0	0.0173591	0.189449	0	0.0183232	0.189178	0	0.0123499	0.659845	0	0.0164867	0.403709	0	0.0327865	0.384307	0	0.0187676	0.194926	0	0.0121292	0.189449
0.0125425	0.661894	0	0.00868332	0.404854	0	0.0132756	0.385274	0	0.00727458	0.195264	0	0.00782439	0.18975	0	0.00766033	0.189334	0	0.0627929	0.661894	0	0.0272797	0.404854	0	0.0237833	0.385274	0	0.0113862	0.195264	0	0.0173591	0.18975	0	0.0183232	0.189334	0	0.0123499	0.661894	0	0.0164867	0.404854	0	0.0327865	0.385274	0	0.0187676	0.195264	0	0.0121292	0.18975
0.0125425	0.663944	0	0.00868332	0.405999	0	0.0132756	0.386241	0	0.00727458	0.195602	0	0.00782439	0.19005	0	0.00766033	0.189489	0	0.0627929	0.663944	0	0.0272797	0.405999	0	0.0237833	0.386241	0	0.0113862	0.195602	0	0.0173591	0.19005	0	0.0183232	0.189489	0	0.0123499	0.663944	0	0.0164867	0.405999	0	0.0327865	0.386241	0	0.0187676	0.195602	0	0.0121292	0.19005
0.0125425	0.665993	0	0.00868332	0.407145	0	0.0132756	0.387208	0	0.00727458	0.19594	0	0.00782439	0.19035	0	0.00766033	0.189645	0	0.0627929	0.665993	0	0.0272797	0.407145	0	0.0237833	0.387208	0	0.0113862	0.19594	0	0.0173591	0.19035	0	0.0183232	0.189645	0	0.0123499	0.665993	0	0.0164867	0.407145	0	0.0327865	0.387208	0	0.0187676	0.19594	0	0.0121292	0.19035
0.0125425	0.668043	0	0.00868332	0.40829	0	0.0132756	0.388175	0	0.00727458	0.196278	0	0.00782439	0.19065	0	0.00766033	0.189801	0	0.0627929	0.668043	0	0.0272797	0.40829	0	0.0237833	0.388175	0	0.0113862	0.196278	0	0.0173591	0.19065	0	0.0183232	0.189801	0	0.0123499	0.668043	0	0.0164867	0.40829	0	0.0327865	0.388175	0	0.0187676	0.196278	0	0.0121292	0.19065
0.0125425	0.670092	0	0.00868332	0.409436	0	0.0132756	0.389142	0	0.00727458	0.196616	0	0.00782439	0.19095	0	0.00766033	0.189956	0	0.0627929	0.670092	0	0.0272797	0.409436	0	0.0237833	0.389142	0	0.0113862	0.196616	0	0.0173591	0.19095	0	0.0183232	0.189956	0	0.0123499	0.670092	0	0.0164867	0.409436	0	0.0327865	0.389142	0	0.0187676	0.196616	0	0.0121292	0.19095
0.0125425	0.672141	0	0.00868332	0.410581	0	0.0132756	0.390108	0	0.00727458	0.196954	0	0.00782439	0.19125	0	0.00766033	0.190112	0	0.0627929	0.672141	0	0.0272797	0.410581	0	0.0237833	0.390108	0	0.0113862	0.196954	0	0.0173591	0.19125	0.17036	0.0183232	0.190112	0	0.0123499	0.672141	0	0.0164867	0.410581	0	0.0327865	0.390108	0	0.0187676	0.196954	0	0.0121292	0.19125
0.0125425	0.674191	0	0.00868332	0.411727	0	0.0132756	0.391075	0	0.00727458	0.197292	0	0.00782439	0.191551	0	0.00766033	0.190268	0	0.0627929	0.674191	0	0.0272797	0.411727	0	0.0237833	0.391075	0	0.0113862	0.197292	0	0.0173591	0.191551	0	0.0183232	0.190268	0	0.0123499	0.674191	0	0.0164867	0.411727	0	0.0327865	0.391075	0	0.0187676	0.197292	0	0.0121292	0.191551
0.0125425	0.67624	0	0.00868332	0.412872	0	0.0132756	0.392042	0	0.00727458	0.19763	0	0.00782439	0.191851	0	0.00766033	0.190424	0	0.0627929	0.67624	0	0.0272797	0.412872	0	0.0237833	0.392042	0	0.0113862	0.19763	0	0.0173591	0.191851	0	0.0183232	0.190424	0.450895	0.0123499	0.67624	0	0.0164867	0.412872	0	0.0327865	0.392042	0	0.0187676	0.19763	0	0.0121292	0.191851
0.0125425	0.67829	0	0.00868332	0.414018	0	0.0132756	0.393009	0	0.00727458	0.197968	0	0.00782439	0.192151	0	0.00766033	0.190579	0	0.0627929	0.67829	0	0.0272797	0.414018	0	0.0237833	0.393009	0	0.0113862	0.197968	0	0.0173591	0.192151	0	0.0183232	0.190579	0	0.0123499	0.67829	0	0.0164867	0.414018	0	0.0327865	0.393009	0	0.0187676	0.197968	0	0.0121292	0.192151
0.0125425	0.680339	0	0.00868332	0.415163	0	0.0132756	0.393976	0	0.00727458	0.198306	0	0.00782439	0.192451	0	0.00766033	0.190735	0	0.0627929	0.680339	0	0.0272797	0.415163	0	0.0237833	0.393976	0	0.0113862	0.198306	0.203429	0.0173591	0.192451	0	0.0183232	0.190735	0	0.0123499	0.680339	0	0.0164867	0.415163	0	0.0327865	0.393976	0	0.0187676	0.198306	0	0.0121292	0.192451
0.0125425	0.682389	0	0.00868332	0.416309	0	0.0132756	0.394943	0	0.00727458	0.198644	0	0.00782439	0.192751	0	0.00766033	0.190891	0	0.0627929	0.682389	0	0.0272797	0.416309	0	0.0237833	0.394943	0	0.0113862	0.198644	0	0.0173591	0.192751	0.17036	0.0183232	0.190891	0	0.0123499	0.682389	0	0.0164867	0.416309	0	0.0327865	0.394943	0	0.0187676	0.198644	0	0.0121292	0.192751
0.0125425	0.684438	0	0.00868332	0.417454	0	0.0132756	0.395909	0	0.00727458	0.198982	0	0.00782439	0.193051	0	0.00766033	0.191046	0	0.0627929	0.684438	0	0.0272797	0.417454	0.0118429	0.0237833	0.395909	0	0.0113862	0.198982	0	0.0173591	0.193051	0	0.0183232	0.191046	0	0.0123499	0.684438	0	0.0164867	0.417454	0	0.0327865	0.395909	0	0.0187676	0.198982	0	0.0121292	0.193051
0.0125425	0.686488	0	0.00868332	0.4186	0	0.0132756	0.396876	0	0.00727458	0.19932	0	0.00782439	0.193352	0	0.00766033	0.191202	0	0.0627929	0.686488	0	0.0272797	0.4186	0	0.0237833	0.396876	0	0.0113862	0.19932	0	0.0173591	0.193352	0	0.0183232	0.191202	0	0.0123499	0.686488	0	0.0164867	0.4186	0	0.0327865	0.396876	0	0.0187676	0.19932	0	0.0121292	0.193352
0.0125425	0.688537	0	0.00868332	0.419745	0	0.0132756	0.397843	0	0.00727458	0.199658	0	0.00782439	0.193652	0	0.00766033	0.191358	0	0.0627929	0.688537	0	0.0272797	0.419745	0.0236857	0.0237833	0.397843	0	0.0113862	0.199658	0	0.0173591	0.193652	0	0.0183232	0.191358	0	0.0123499	0.688537	0	0.0164867	0.419745	0	0.0327865	0.397843	0	0.0187676	0.199658	0	0.0121292	0.193652
0.0125425	0.690587	0	0.00868332	0.420891	0	0.0132756	0.39881	0	0.00727458	0.199996	0	0.00782439	0.193952	0	0.00766033	0.191513	0	0.0627929	0.690587	0.00486849	0.0272797	0.420891	0.0473715	0.0237833	0.39881	0.0152881	0.0113862	0.199996	0	0.0173591	0.193952	0	0.0183232	0.191513	0	0.0123499	0.690587	0	0.0164867	0.420891	0	0.0327865	0.39881	0	0.0187676	0.199996	0	0.0121292	0.193952
0.0125425	0.692636	0	0.00868332	0.422036	0	0.0132756	0.399777	0	0.00727458	0.200334	0	0.00782439	0.194252	0	0.00766033	0.191669	0	0.0627929	0.692636	0.00486849	0.0272797	0.422036	0	0.0237833	0.399777	0	0.0113862	0.200334	0	0.0173591	0.194252	0	0.0183232	0.191669	0	0.0123499	0.692636	0	0.0164867	0.422036	0	0.0327865	0.399777	0	0.0187676	0.200334	0	0.0121292	0.194252
0.0125425	0.694686	0	0.00868332	0.423182	0	0.0132756	0.400744	0	0.00727458	0.200672	0	0.00782439	0.194552	0	0.00766033	0.191825	0	0.0627929	0.694686	0.00486849	0.0272797	0.423182	0.0236857	0.0237833	0.400744	0.0305763	0.0113862	0.200672	0	0.0173591	0.194552	0	0.0183232	0.191825	0	0.0123499	0.694686	0	0.0164867	0.423182	0	0.0327865	0.400744	0	0.0187676	0.200672	0	0.0121292	0.194552
0.0125425	0.696735	0	0.00868332	0.424327	0	0.0132756	0.40171	0	0.00727458	0.20101	0	0.00782439	0.194852	0	0.00766033	0.19198	0	0.0627929	0.696735	0.00486849	0.0272797	0.424327	0	0.0237833	0.40171	0	0.0113862	0.20101	0.101715	0.0173591	0.194852	0	0.0183232	0.19198	0	0.0123499	0.696735	0	0.0164867	0.424327	0	0.0327865	0.40171	0	0.0187676	0.20101	0	0.0121292	0.194852
0.0125425	0.698785	0	0.00868332	0.425473	0	0.0132756	0.402677	0	0.00727458	0.201348	0	0.00782439	0.195153	0	0.00766033	0.192136	0	0.0627929	0.698785	0.00973698	0.0272797	0.425473	0	0.0237833	0.402677	0	0.0113862	0.201348	0	0.0173591	0.195153	0	0.0183232	0.192136	0.450895	0.0123499	0.698785	0	0.0164867	0.425473	0	0.0327865	0.402677	0	0.0187676	0.201348	0	0.0121292	0.195153
0.0125425	0.700834	0	0.00868332	0.426618	0	0.0132756	0.403644	0	0.00727458	0.201686	0	0.00782439	0.195453	0	0.00766033	0.192292	0	0.0627929	0.700834	0.0146055	0.0272797	0.426618	0.0118429	0.0237833	0.403644	0.0152881	0.0113862	0.201686	0	0.0173591	0.195453	0	0.0183232	0.192292	0	0.0123499	0.700834	0	0.0164867	0.426618	0	0.0327865	0.403644	0	0.0187676	0.201686	0	0.0121292	0.195453
0.0125425	0.702884	0	0.00868332	0.427764	0	0.0132756	0.404611	0	0.00727458	0.202024	0	0.00782439	0.195753	0	0.00766033	0.192447	0	0.0627929	0.702884	0.0146055	0.0272797	0.427764	0	0.0237833	0.404611	0.0152881	0.0113862	0.202024	0	0.0173591	0.195753	0	0.0183232	0.192447	0	0.0123499	0.702884	0	0.0164867	0.427764	0	0.0327865	0.404611	0	0.0187676	0.202024	0	0.0121292	0.195753
0.0128801	0.499986	0	0.00895601	0.314361	0	0.0136003	0.308895	0	0.00744339	0.168558	0	0.00794126	0.166036	0	0.00775123	0.177034	0	0.0728151	0.499986	0	0.0346512	0.314361	0	0.0305487	0.308895	0	0.0142945	0.168558	0	0.0193147	0.166036	0	0.0197477	0.177034	0	0.0138632	0.499986	0	0.017318	0.314361	0	0.0333477	0.308895	0	0.0189893	0.168558	0	0.0123717	0.166036
0.0128801	0.502035	0	0.00895601	0.315507	0	0.0136003	0.309862	0	0.00744339	0.168896	0	0.00794126	0.166337	0	0.00775123	0.17719	0	0.0728151	0.502035	0	0.0346512	0.315507	0	0.0305487	0.309862	0	0.0142945	0.168896	0	0.0193147	0.166337	0	0.0197477	0.17719	0	0.0138632	0.502035	0	0.017318	0.315507	0	0.0333477	0.309862	0	0.0189893	0.168896	0	0.0123717	0.166337
0.0128801	0.504085	0	0.00895601	0.316652	0	0.0136003	0.310828	0	0.00744339	0.169234	0	0.00794126	0.166637	0	0.00775123	0.177346	0	0.0728151	0.504085	0	0.0346512	0.316652	0	0.0305487	0.310828	0	0.0142945	0.169234	0	0.0193147	0.166637	0	0.0197477	0.177346	0	0.0138632	0.504085	0	0.017318	0.316652	0	0.0333477	0.310828	0	0.0189893	0.169234	0	0.0123717	0.166637
0.0128801	0.506134	0	0.00895601	0.317798	0	0.0136003	0.311795	0	0.00744339	0.169572	0	0.00794126	0.166937	0	0.00775123	0.177501	0	0.0728151	0.506134	0	0.0346512	0.317798	0	0.0305487	0.311795	0	0.0142945	0.169572	0	0.0193147	0.166937	0	0.0197477	0.177501	0	0.0138632	0.506134	0	0.017318	0.317798	0	0.0333477	0.311795	0	0.0189893	0.169572	0	0.0123717	0.166937
0.0128801	0.508184	0	0.00895601	0.318943	0	0.0136003	0.312762	0	0.00744339	0.16991	0	0.00794126	0.167237	0	0.00775123	0.177657	0	0.0728151	0.508184	0	0.0346512	0.318943	0	0.0305487	0.312762	0	0.0142945	0.16991	0	0.0193147	0.167237	0	0.0197477	0.177657	0	0.0138632	0.508184	0	0.017318	0.318943	0	0.0333477	0.312762	0	0.0189893	0.16991	0	0.0123717	0.167237
0.0128801	0.510233	0	0.00895601	0.320089	0	0.0136003	0.313729	0	0.00744339	0.170248	0	0.00794126	0.167537	0	0.00775123	0.177813	0	0.0728151	0.510233	0	0.0346512	0.320089	0	0.0305487	0.313729	0	0.0142945	0.170248	0	0.0193147	0.167537	0	0.0197477	0.177813	0	0.0138632	0.510233	0	0.017318	0.320089	0	0.0333477	0.313729	0	0.0189893	0.170248	0	0.0123717	0.167537
0.0128801	0.512283	0	0.00895601	0.321234	0	0.0136003	0.314696	0	0.00744339	0.170586	0	0.00794126	0.167837	0	0.00775123	0.177968	0	0.0728151	0.512283	0	0.0346512	0.321234	0	0.0305487	0.314696	0	0.0142945	0.170586	0	0.0193147	0.167837	0	0.0197477	0.177968	0	0.0138632	0.512283	0	0.017318	0.321234	0	0.0333477	0.314696	0	0.0189893	0.170586	0	0.0123717	0.167837
0.0128801	0.514332	0	0.00895601	0.32238	0	0.0136003	0.315663	0	0.00744339	0.170925	0	0.00794126	0.168138	0	0.00775123	0.178124	0	0.0728151	0.514332	0	0.0346512	0.32238	0	0.0305487	0.315663	0	0.0142945	0.170925	0	0.0193147	0.168138	0	0.0197477	0.178124	0	0.0138632	0.514332	0	0.017318	0.32238	0	0.0333477	0.315663	0	0.0189893	0.170925	0	0.0123717	0.168138
0.0128801	0.516382	0	0.00895601	0.323525	0	0.0136003	0.316629	0	0.00744339	0.171263	0	0.00794126	0.168438	0	0.00775123	0.17828	0	0.0728151	0.516382	0	0.0346512	0.323525	0	0.0305487	0.316629	0	0.0142945	0.171263	0	0.0193147	0.168438	0	0.0197477	0.17828	0	0.0138632	0.516382	0	0.017318	0.323525	0	0.0333477	0.316629	0	0.0189893	0.171263	0	0.0123717	0.168438
0.0128801	0.518431	0	0.00895601	0.324671	0	0.0136003	0.317596	0	0.00744339	0.171601	0	0.00794126	0.168738	0	0.00775123	0.178436	0	0.0728151	0.518431	0	0.0346512	0.324671	0	0.0305487	0.317596	0	0.0142945	0.171601	0	0.0193147	0.168738	0	0.0197477	0.178436	0	0.0138632	0.518431	0	0.017318	0.324671	0	0.0333477	0.317596	0	0.0189893	0.171601	0	0.0123717	0.168738
0.0128801	0.520481	0	0.00895601	0.325816	0	0.0136003	0.318563	0	0.00744339	0.171939	0	0.00794126	0.169038	0	0.00775123	0.178591	0	0.0728151	0.520481	0	0.0346512	0.325816	0	0.0305487	0.318563	0	0.0142945	0.171939	0	0.0193147	0.169038	0	0.0197477	0.178591	0	0.0138632	0.520481	0	0.017318	0.325816	0	0.0333477	0.318563	0	0.0189893	0.171939	0	0.0123717	0.169038
0.0128801	0.52253	0	0.00895601	0.326962	0	0.0136003	0.31953	0	0.00744339	0.172277	0	0.00794126	0.169338	0	0.00775123	0.178747	0	0.0728151	0.52253	0	0.0346512	0.326962	0	0.0305487	0.31953	0	0.0142945	0.172277	0	0.0193147	0.169338	0	0.0197477	0.178747	0	0.0138632	0.52253	0	0.017318	0.326962	0	0.0333477	0.31953	0	0.0189893	0.172277	0	0.0123717	0.169338
0.0128801	0.52458	0	0.00895601	0.328107	0	0.0136003	0.320497	0	0.00744339	0.172615	0	0.00794126	0.169638	0	0.00775123	0.178903	0	0.0728151	0.52458	0	0.0346512	0.328107	0	0.0305487	0.320497	0	0.0142945	0.172615	0	0.0193147	0.169638	0	0.0197477	0.178903	0	0.0138632	0.52458	0	0.017318	0.328107	0	0.0333477	0.320497	0	0.0189893	0.172615	0	0.0123717	0.169638
0.0128801	0.526629	0	0.00895601	0.329253	0	0.0136003	0.321464	0	0.00744339	0.172953	0	0.00794126	0.169939	0	0.00775123	0.179058	0	0.0728151	0.526629	0	0.0346512	0.329253	0	0.0305487	0.321464	0	0.0142945	0.172953	0	0.0193147	0.169939	0	0.0197477	0.179058	0	0.0138632	0.526629	0	0.017318	0.329253	0	0.0333477	0.321464	0	0.0189893	0.172953	0	0.0123717	0.169939
0.0128801	0.528678	0	0.00895601	0.330398	0	0.0136003	0.32243	0	0.00744339	0.173291	0	0.00794126	0.170239	0	0.00775123	0.179214	0	0.0728151	0.528678	0	0.0346512	0.330398	0	0.0305487	0.32243	0	0.0142945	0.173291	0	0.0193147	0.170239	0	0.0197477	0.179214	0	0.0138632	0.528678	0	0.017318	0.330398	0	0.0333477	0.32243	0	0.0189893	0.173291	0	0.0123717	0.170239
0.0128801	0.530728	0	0.00895601	0.331543	0	0.0136003	0.323397	0	0.00744339	0.173629	0	0.00794126	0.170539	0	0.00775123	0.17937	0	0.0728151	0.530728	0	0.0346512	0.331543	0	0.0305487	0.323397	0	0.0142945	0.173629	0	0.0193147	0.170539	0	0.0197477	0.17937	0	0.0138632	0.530728	0	0.017318	0.331543	0	0.0333477	0.323397	0	0.0189893	0.173629	0	0.0123717	0.170539
0.0128801	0.532777	0	0.00895601	0.332689	0	0.0136003	0.324364	0	0.00744339	0.173967	0	0.00794126	0.170839	0	0.00775123	0.179525	0	0.0728151	0.532777	0	0.0346512	0.332689	0	0.0305487	0.324364	0	0.0142945	0.173967	0	0.0193147	0.170839	0	0.0197477	0.179525	0	0.0138632	0.532777	0	0.017318	0.332689	0	0.0333477	0.324364	0	0.0189893	0.173967	0	0.0123717	0.170839
0.0128801	0.534827	0	0.00895601	0.333834	0	0.0136003	0.325331	0	0.00744339	0.174305	0	0.00794126	0.171139	0	0.00775123	0.179681	0	0.0728151	0.534827	0	0.0346512	0.333834	0	0.0305487	0.325331	0	0.0142945	0.174305	0	0.0193147	0.171139	0	0.0197477	0.179681	0	0.0138632	0.534827	0	0.017318	0.333834	0	0.0333477	0.325331	0	0.0189893	0.174305	0	0.0123717	0.171139
0.0128801	0.536876	0	0.00895601	0.33498	0	0.0136003	0.326298	0	0.00744339	0.174643	0	0.00794126	0.171439	0	0.00775123	0.179837	0	0.0728151	0.536876	0	0.0346512	0.33498	0	0.0305487	0.326298	0	0.0142945	0.174643	0	0.0193147	0.171439	0	0.0197477	0.179837	0	0.0138632	0.536876	0	0.017318	0.33498	0	0.0333477	0.326298	0	0.0189893	0.174643	0	0.0123717	0.171439
0.0128801	0.538926	0	0.00895601	0.336125	0	0.0136003	0.327265	0	0.00744339	0.174981	0	0.00794126	0.17174	0	0.00775123	0.179992	0	0.0728151	0.538926	0	0.0346512	0.336125	0	0.0305487	0.327265	0	0.0142945	0.174981	0	0.0193147	0.17174	0	0.0197477	0.179992	0	0.0138632	0.538926	0	0.017318	0.336125	0	0.0333477	0.327265	0	0.0189893	0.174981	0	0.0123717	0.17174
0.0128801	0.540975	0	0.00895601	0.337271	0	0.0136003	0.328231	0	0.00744339	0.175319	0	0.00794126	0.17204	0	0.00775123	0.180148	0	0.0728151	0.540975	0	0.0346512	0.337271	0	0.0305487	0.328231	0	0.0142945	0.175319	0	0.0193147	0.17204	0	0.0197477	0.180148	0	0.0138632	0.540975	0	0.017318	0.337271	0	0.0333477	0.328231	0	0.0189893	0.175319	0	0.0123717	0.17204
0.0128801	0.543025	0	0.00895601	0.338416	0	0.0136003	0.329198	0	0.00744339	0.175657	0	0.00794126	0.17234	0	0.00775123	0.180304	0	0.0728151	0.543025	0	0.0346512	0.338416	0	0.0305487	0.329198	0	0.0142945	0.175657	0	0.0193147	0.17234	0	0.0197477	0.180304	0	0.0138632	0.543025	0	0.017318	0.338416	0	0.0333477	0.329198	0	0.0189893	0.175657	0	0.0123717	0.17234
0.0128801	0.545074	0	0.00895601	0.339562	0	0.0136003	0.330165	0	0.00744339	0.175995	0	0.00794126	0.17264	0	0.00775123	0.180459	0	0.0728151	0.545074	0	0.0346512	0.339562	0	0.0305487	0.330165	0	0.0142945	0.175995	0	0.0193147	0.17264	0	0.0197477	0.180459	0	0.0138632	0.545074	0	0.017318	0.339562	0	0.0333477	0.330165	0	0.0189893	0.175995	0	0.0123717	0.17264
0.0128801	0.547124	0	0.00895601	0.340707	0	0.0136003	0.331132	0	0.00744339	0.176333	0	0.00794126	0.17294	0	0.00775123	0.180615	0	0.0728151	0.547124	0	0.0346512	0.340707	0	0.0305487	0.331132	0	0.0142945	0.176333	0	0.0193147	0.17294	0	0.0197477	0.180615	0	0.0138632	0.547124	0	0.017318	0.340707	0	0.0333477	0.331132	0	0.0189893	0.176333	0	0.0123717	0.17294
0.0128801	0.549173	0	0.00895601	0.341853	0	0.0136003	0.332099	0	0.00744339	0.176671	0	0.00794126	0.17324	0	0.00775123	0.180771	0	0.0728151	0.549173	0	0.0346512	0.341853	0	0.0305487	0.332099	0	0.0142945	0.176671	0	0.0193147	0.17324	0	0.0197477	0.180771	0	0.0138632	0.549173	0	0.017318	0.341853	0	0.0333477	0.332099	0	0.0189893	0.176671	0	0.0123717	0.17324
0.0128801	0.551223	0	0.00895601	0.342998	0	0.0136003	0.333066	0	0.00744339	0.177009	0	0.00794126	0.173541	0	0.00775123	0.180927	0	0.0728151	0.551223	0	0.0346512	0.342998	0	0.0305487	0.333066	0	0.0142945	0.177009	0	0.0193147	0.173541	0	0.0197477	0.180927	0	0.0138632	0.551223	0	0.017318	0.342998	0	0.0333477	0.333066	0	0.0189893	0.177009	0	0.0123717	0.173541
0.0128801	0.553272	0	0.00895601	0.344144	0	0.0136003	0.334032	0	0.00744339	0.177347	0	0.00794126	0.173841	0	0.00775123	0.181082	0	0.0728151	0.553272	0	0.0346512	0.344144	0	0.0305487	0.334032	0	0.0142945	0.177347	0	0.0193147	0.173841	0	0.0197477	0.181082	0	0.0138632	0.553272	0	0.017318	0.344144	0	0.0333477	0.334032	0	0.0189893	0.177347	0	0.0123717	0.173841
0.0128801	0.555322	0	0.00895601	0.345289	0	0.0136003	0.334999	0	0.00744339	0.177685	0	0.00794126	0.174141	0	0.00775123	0.181238	0	0.0728151	0.555322	0	0.0346512	0.345289	0	0.0305487	0.334999	0	0.0142945	0.177685	0	0.0193147	0.174141	0	0.0197477	0.181238	0	0.0138632	0.555322	0	0.017318	0.345289	0	0.0333477	0.334999	0	0.0189893	0.177685	0	0.0123717	0.174141
0.0128801	0.557371	0	0.00895601	0.346435	0	0.0136003	0.335966	0	0.00744339	0.178023	0	0.00794126	0.174441	2.8506	0.00775123	0.181394	0	0.0728151	0.557371	0	0.0346512	0.346435	0	0.0305487	0.335966	0	0.0142945	0.178023	0	0.0193147	0.174441	0	0.0197477	0.181394	0	0.0138632	0.557371	0	0.017318	0.346435	0	0.0333477	0.335966	0	0.0189893	0.178023	0	0.0123717	0.174441
0.0128801	0.559421	0	0.00895601	0.34758	0	0.0136003	0.336933	0.318604	0.00744339	0.178361	0	0.00794126	0.174741	0	0.00775123	0.181549	0	0.0728151	0.559421	0	0.0346512	0.34758	0	0.0305487	0.336933	0	0.0142945	0.178361	0	0.0193147	0.174741	0	0.0197477	0.181549	0	0.0138632	0.559421	0	0.017318	0.34758	0	0.0333477	0.336933	0	0.0189893	0.178361	0	0.0123717	0.174741
0.0128801	0.56147	0	0.00895601	0.348726	0	0.0136003	0.3379	0	0.00744339	0.1787	0	0.00794126	0.175041	0	0.00775123	0.181705	0	0.0728151	0.56147	0	0.0346512	0.348726	0	0.0305487	0.3379	0	0.0142945	0.1787	0	0.0193147	0.175041	0	0.0197477	0.181705	0	0.0138632	0.56147	0	0.017318	0.348726	0	0.0333477	0.3379	0	0.0189893	0.1787	0	0.0123717	0.175041
0.0128801	0.563519	0	0.00895601	0.349871	0	0.0136003	0.338866	0	0.00744339	0.179038	0	0.00794126	0.175342	0	0.00775123	0.181861	0	0.0728151	0.563519	0	0.0346512	0.349871	0	0.0305487	0.338866	0	0.0142945	0.179038	0	0.0193147	0.175342	0	0.0197477	0.181861	0	0.0138632	0.563519	0	0.017318	0.349871	0	0.0333477	0.338866	0	0.0189893	0.179038	0	0.0123717	0.175342
0.0128801	0.565569	0	0.00895601	0.351017	0	0.0136003	0.339833	0	0.00744339	0.179376	0	0.00794126	0.175642	0	0.00775123	0.182016	0	0.0728151	0.565569	0	0.0346512	0.351017	0	0.0305487	0.339833	0	0.0142945	0.179376	0	0.0193147	0.175642	0	0.0197477	0.182016	0	0.0138632	0.565569	0	0.017318	0.351017	0	0.0333477	0.339833	0	0.0189893	0.179376	0	0.0123717	0.175642
0.0128801	0.567618	0	0.00895601	0.352162	0	0.0136003	0.3408	0	0.00744339	0.179714	0	0.00794126	0.175942	0	0.00775123	0.182172	0	0.0728151	0.567618	0	0.0346512	0.352162	0	0.0305487	0.3408	0	0.0142945	0.179714	0	0.0193147	0.175942	0	0.0197477	0.182172	0	0.0138632	0.567618	0	0.017318	0.352162	0	0.0333477	0.3408	0	0.0189893	0.179714	0	0.0123717	0.175942
0.0128801	0.569668	0.144519	0.00895601	0.353308	0	0.0136003	0.341767	0.318604	0.00744339	0.180052	0	0.00794126	0.176242	2.8506	0.00775123	0.182328	0	0.0728151	0.569668	0	0.0346512	0.353308	0	0.0305487	0.341767	0	0.0142945	0.180052	0	0.0193147	0.176242	0	0.0197477	0.182328	0	0.0138632	0.569668	0	0.017318	0.353308	0	0.0333477	0.341767	0	0.0189893	0.180052	1.33448	0.0123717	0.176242
0.0128801	0.571717	0	0.00895601	0.354453	0	0.0136003	0.342734	0	0.00744339	0.18039	0	0.00794126	0.176542	0	0.00775123	0.182483	0	0.0728151	0.571717	0	0.0346512	0.354453	0	0.0305487	0.342734	0	0.0142945	0.18039	0	0.0193147	0.176542	0	0.0197477	0.182483	0	0.0138632	0.571717	0	0.017318	0.354453	0	0.0333477	0.342734	0	0.0189893	0.18039	0	0.0123717	0.176542
0.0128801	0.573767	0.144519	0.00895601	0.355599	0	0.0136003	0.343701	0	0.00744339	0.180728	0	0.00794126	0.176842	0	0.00775123	0.182639	0	0.0728151	0.573767	0	0.0346512	0.355599	0	0.0305487	0.343701	0	0.0142945	0.180728	0	0.0193147	0.176842	0	0.0197477	0.182639	0	0.0138632	0.573767	0	0.017318	0.355599	0	0.0333477	0.343701	0	0.0189893	0.180728	0	0.0123717	0.176842
0.0128801	0.575816	0	0.00895601	0.356744	0	0.0136003	0.344667	0	0.00744339	0.181066	0	0.00794126	0.177143	0	0.00775123	0.182795	0	0.0728151	0.575816	0	0.0346512	0.356744	0	0.0305487	0.344667	0	0.0142945	0.181066	0	0.0193147	0.177143	0	0.0197477	0.182795	0	0.0138632	0.575816	0	0.017318	0.356744	0	0.0333477	0.344667	0	0.0189893	0.181066	0	0.0123717	0.177143
0.0128801	0.577866	0.144519	0.00895601	0.357889	0	0.0136003	0.345634	0	0.00744339	0.181404	0	0.00794126	0.177443	0	0.00775123	0.182951	0	0.0728151	0.577866	0	0.0346512	0.357889	0	0.0305487	0.345634	0	0.0142945	0.181404	0	0.0193147	0.177443	0	0.0197477	0.182951	0	0.0138632	0.577866	0	0.017318	0.357889	0	0.0333477	0.345634	0	0.0189893	0.181404	0	0.0123717	0.177443
0.0128801	0.579915	0	0.00895601	0.359035	0	0.0136003	0.346601	0	0.00744339	0.181742	0	0.00794126	0.177743	0	0.00775123	0.183106	0	0.0728151	0.579915	0	0.0346512	0.359035	0	0.0305487	0.346601	0	0.0142945	0.181742	0	0.0193147	0.177743	0	0.0197477	0.183106	0	0.0138632	0.579915	0	0.017318	0.359035	0	0.0333477	0.346601	0	0.0189893	0.181742	0	0.0123717	0.177743
0.0128801	0.581965	0	0.00895601	0.36018	0	0.0136003	0.347568	0	0.00744339	0.18208	0	0.00794126	0.178043	0	0.00775123	0.183262	0	0.0728151	0.581965	0	0.0346512	0.36018	0	0.0305487	0.347568	0	0.0142945	0.18208	0	0.0193147	0.178043	0	0.0197477	0.183262	0	0.0138632	0.581965	0	0.017318	0.36018	0	0.0333477	0.347568	0	0.0189893	0.18208	0	0.0123717	0.178043
0.0128801	0.584014	0.144519	0.00895601	0.361326	0	0.0136003	0.348535	0	0.00744339	0.182418	0	0.00794126	0.178343	0	0.00775123	0.183418	0	0.0728151	0.584014	0	0.0346512	0.361326	0	0.0305487	0.348535	0	0.0142945	0.182418	0	0.0193147	0.178343	0	0.0197477	0.183418	0	0.0138632	0.584014	0	0.017318	0.361326	0	0.0333477	0.348535	0	0.0189893	0.182418	0	0.0123717	0.178343
0.0128801	0.586064	0	0.00895601	0.362471	0.320137	0.0136003	0.349502	0	0.00744339	0.182756	0	0.00794126	0.178643	0	0.00775123	0.183573	0	0.0728151	0.586064	0	0.0346512	0.362471	0	0.0305487	0.349502	0	0.0142945	0.182756	0	0.0193147	0.178643	0	0.0197477	0.183573	0	0.0138632	0.586064	0	0.017318	0.362471	0	0.0333477	0.349502	0	0.0189893	0.182756	0	0.0123717	0.178643
0.0128801	0.588113	0	0.00895601	0.363617	0	0.0136003	0.350468	0	0.00744339	0.183094	0	0.00794126	0.178944	0	0.00775123	0.183729	0	0.0728151	0.588113	0	0.0346512	0.363617	0	0.0305487	0.350468	0	0.0142945	0.183094	0	0.0193147	0.178944	0	0.0197477	0.183729	0	0.0138632	0.588113	0	0.017318	0.363617	0.105019	0.0333477	0.350468	0	0.0189893	0.183094	1.33448	0.0123717	0.178944
0.0128801	0.590163	0	0.00895601	0.364762	0	0.0136003	0.351435	0	0.00744339	0.183432	0	0.00794126	0.179244	2.8506	0.00775123	0.183885	0	0.0728151	0.590163	0	0.0346512	0.364762	0	0.0305487	0.351435	0	0.0142945	0.183432	0	0.0193147	0.179244	0	0.0197477	0.183885	0	0.0138632	0.590163	0.0322439	0.017318	0.364762	0	0.0333477	0.351435	0	0.0189893	0.183432	0	0.0123717	0.179244
0.0128801	0.592212	0	0.00895601	0.365908	0	0.0136003	0.352402	0	0.00744339	0.18377	0	0.00794126	0.179544	2.8506	0.00775123	0.18404	0	0.0728151	0.592212	0	0.0346512	0.365908	0	0.0305487	0.352402	0	0.0142945	0.18377	0	0.0193147	0.179544	0	0.0197477	0.18404	0	0.0138632	0.592212	0	0.017318	0.365908	0	0.0333477	0.352402	0	0.0189893	0.18377	0	0.0123717	0.179544
0.0128801	0.594262	0.144519	0.00895601	0.367053	0	0.0136003	0.353369	0	0.00744339	0.184108	1.75238	0.00794126	0.179844	0	0.00775123	0.184196	0	0.0728151	0.594262	0	0.0346512	0.367053	0	0.0305487	0.353369	0	0.0142945	0.184108	0	0.0193147	0.179844	0	0.0197477	0.184196	0	0.0138632	0.594262	0	0.017318	0.367053	0	0.0333477	0.353369	0	0.0189893	0.184108	0	0.0123717	0.179844
0.0128801	0.596311	0	0.00895601	0.368199	0	0.0136003	0.354336	0	0.00744339	0.184446	0	0.00794126	0.180144	0	0.00775123	0.184352	7.06622	0.0728151	0.596311	0	0.0346512	0.368199	0	0.0305487	0.354336	0	0.0142945	0.184446	0	0.0193147	0.180144	0	0.0197477	0.184352	0	0.0138632	0.596311	0	0.017318	0.368199	0	0.0333477	0.354336	0	0.0189893	0.184446	0	0.0123717	0.180144
0.0128801	0.598361	0.144519	0.00895601	0.369344	0	0.0136003	0.355303	0	0.00744339	0.184784	0	0.00794126	0.180444	0	0.00775123	0.184507	0	0.0728151	0.598361	0	0.0346512	0.369344	0	0.0305487	0.355303	0	0.0142945	0.184784	0	0.0193147	0.180444	0	0.0197477	0.184507	0	0.0138632	0.598361	0	0.017318	0.369344	0	0.0333477	0.355303	0.184331	0.0189893	0.184784	0	0.0123717	0.180444
0.0128801	0.60041	0.144519	0.00895601	0.37049	0.320137	0.0136003	0.356269	0.318604	0.00744339	0.185122	1.75238	0.00794126	0.180745	0	0.00775123	0.184663	7.06622	0.0728151	0.60041	0	0.0346512	0.37049	0	0.0305487	0.356269	0	0.0142945	0.185122	0	0.0193147	0.180745	0	0.0197477	0.184663	0	0.0138632	0.60041	0	0.017318	0.37049	0	0.0333477	0.356269	0	0.0189893	0.185122	0	0.0123717	0.180745
0.0128801	0.602459	0	0.00895601	0.371635	0	0.0136003	0.357236	0	0.00744339	0.18546	0	0.00794126	0.181045	2.8506	0.00775123	0.184819	0	0.0728151	0.602459	0	0.0346512	0.371635	0	0.0305487	0.357236	0	0.0142945	0.18546	0	0.0193147	0.181045	0	0.0197477	0.184819	0	0.0138632	0.602459	0	0.017318	0.371635	0.105019	0.0333477	0.357236	0.184331	0.0189893	0.18546	0	0.0123717	0.181045
0.0128801	0.604509	0	0.00895601	0.372781	0.320137	0.0136003	0.358203	0.318604	0.00744339	0.185798	1.75238	0.00794126	0.181345	2.8506	0.00775123	0.184974	0	0.0728151	0.604509	0	0.0346512	0.372781	0	0.0305487	0.358203	0	0.0142945	0.185798	0	0.0193147	0.181345	0	0.0197477	0.184974	0	0.0138632	0.604509	0	0.017318	0.372781	0	0.0333477	0.358203	0	0.0189893	0.185798	0	0.0123717	0.181345
0.0128801	0.606558	0	0.00895601	0.373926	0	0.0136003	0.35917	0	0.00744339	0.186136	0	0.00794126	0.181645	0	0.00775123	0.18513	7.06622	0.0728151	0.606558	0	0.0346512	0.373926	0	0.0305487	0.35917	0	0.0142945	0.186136	0	0.0193147	0.181645	0	0.0197477	0.18513	0	0.0138632	0.606558	0	0.017318	0.373926	0.210037	0.0333477	0.35917	0	0.0189893	0.186136	1.33448	0.0123717	0.181645
0.0128801	0.608608	0	0.00895601	0.375072	0.320137	0.0136003	0.360137	0	0.00744339	0.186474	0	0.00794126	0.181945	0	0.00775123	0.185286	0	0.0728151	0.608608	0	0.0346512	0.375072	0	0.0305487	0.360137	0	0.0142945	0.186474	0	0.0193147	0.181945	0	0.0197477	0.185286	0	0.0138632	0.608608	0.0322439	0.017318	0.375072	0	0.0333477	0.360137	0	0.0189893	0.186474	0	0.0123717	0.181945
0.0128801	0.610657	0	0.00895601	0.376217	0	0.0136003	0.361104	0	0.00744339	0.186813	0	0.00794126	0.182245	0	0.00775123	0.185442	0	0.0728151	0.610657	0	0.0346512	0.376217	0	0.0305487	0.361104	0	0.0142945	0.186813	0	0.0193147	0.182245	0	0.0197477	0.185442	0	0.0138632	0.610657	0	0.017318	0.376217	0	0.0333477	0.361104	0.184331	0.0189893	0.186813	1.33448	0.0123717	0.182245
0.0128801	0.612707	0	0.00895601	0.377363	0.320137	0.0136003	0.36207	0	0.00744339	0.187151	1.75238	0.00794126	0.182546	0	0.00775123	0.185597	0	0.0728151	0.612707	0	0.0346512	0.377363	0	0.0305487	0.36207	0	0.0142945	0.187151	0	0.0193147	0.182546	0	0.0197477	0.185597	0	0.0138632	0.612707	0	0.017318	0.377363	0	0.0333477	0.36207	0.184331	0.0189893	0.187151	0	0.0123717	0.182546
0.0128801	0.614756	0.144519	0.00895601	0.378508	0	0.0136003	0.363037	0	0.00744339	0.187489	0	0.00794126	0.182846	0	0.00775123	0.185753	0	0.0728151	0.614756	0	0.0346512	0.378508	0	0.0305487	0.363037	0	0.0142945	0.187489	0	0.0193147	0.182846	0	0.0197477	0.185753	0	0.0138632	0.614756	0.0322439	0.017318	0.378508	0	0.0333477	0.363037	0	0.0189893	0.187489	0	0.0123717	0.182846
0.0128801	0.616806	0	0.00895601	0.379654	0.320137	0.0136003	0.364004	0	0.00744339	0.187827	0	0.00794126	0.183146	0	0.00775123	0.185909	0	0.0728151	0.616806	0	0.0346512	0.379654	0	0.0305487	0.364004	0	0.0142945	0.187827	0	0.0193147	0.183146	0	0.0197477	0.185909	0	0.0138632	0.616806	0.0644877	0.017318	0.379654	0.105019	0.0333477	0.364004	0.368662	0.0189893	0.187827	0	0.0123717	0.183146
0.0128801	0.618855	0	0.00895601	0.380799	0.320137	0.0136003	0.364971	0	0.00744339	0.188165	0	0.00794126	0.183446	0	0.00775123	0.186064	0	0.0728151	0.618855	0	0.0346512	0.380799	0	0.0305487	0.364971	0	0.0142945	0.188165	0	0.0193147	0.183446	0	0.0197477	0.186064	0	0.0138632	0.618855	0	0.017318	0.380799	0.105019	0.0333477	0.364971	0.184331	0.0189893	0.188165	0	0.0123717	0.183446
0.0128801	0.620905	0.289039	0.00895601	0.381944	0	0.0136003	0.365938	0.318604	0.00744339	0.188503	3.50475	0.00794126	0.183746	0	0.00775123	0.18622	0	0.0728151	0.620905	0	0.0346512	0.381944	0	0.0305487	0.365938	0	0.0142945	0.188503	0	0.0193147	0.183746	0	0.0197477	0.18622	0	0.0138632	0.620905	0.0322439	0.017318	0.381944	0	0.0333477	0.365938	0	0.0189893	0.188503	0	0.0123717	0.183746
0.0128801	0.622954	0	0.00895601	0.38309	0	0.0136003	0.366905	0	0.00744339	0.188841	0	0.00794126	0.184046	2.8506	0.00775123	0.186376	0	0.0728151	0.622954	0	0.0346512	0.38309	0	0.0305487	0.366905	0	0.0142945	0.188841	0	0.0193147	0.184046	0.17036	0.0197477	0.186376	0	0.0138632	0.622954	0	0.017318	0.38309	0	0.0333477	0.366905	0	0.0189893	0.188841	2.66896	0.0123717	0.184046
0.0128801	0.625004	0.289039	0.00895601	0.384235	0	0.0136003	0.367871	0.318604	0.00744339	0.189179	1.75238	0.00794126	0.184347	0	0.00775123	0.186531	0	0.0728151	0.625004	0	0.0346512	0.384235	0	0.0305487	0.367871	0	0.0142945	0.189179	0	0.0193147	0.184347	0	0.0197477	0.186531	0	0.0138632	0.625004	0.0322439	0.017318	0.384235	0	0.0333477	0.367871	0	0.0189893	0.189179	1.33448	0.0123717	0.184347
0.0128801	0.627053	0	0.00895601	0.385381	0.320137	0.0136003	0.368838	0	0.00744339	0.189517	0	0.00794126	0.184647	0	0.00775123	0.186687	0	0.0728151	0.627053	0	0.0346512	0.385381	0	0.0305487	0.368838	0	0.0142945	0.189517	0	0.0193147	0.184647	0	0.0197477	0.186687	0	0.0138632	0.627053	0.0322439	0.017318	0.385381	0	0.0333477	0.368838	0	0.0189893	0.189517	0	0.0123717	0.184647
0.0128801	0.629103	0	0.00895601	0.386526	0.320137	0.0136003	0.369805	0	0.00744339	0.189855	1.75238	0.00794126	0.184947	0	0.00775123	0.186843	0	0.0728151	0.629103	0	0.0346512	0.386526	0	0.0305487	0.369805	0	0.0142945	0.189855	0	0.0193147	0.184947	0	0.0197477	0.186843	0	0.0138632	0.629103	0.0322439	0.017318	0.386526	0.105019	0.0333477	0.369805	0	0.0189893	0.189855	0	0.0123717	0.184947
0.0128801	0.631152	0	0.00895601	0.387672	0	0.0136003	0.370772	0.318604	0.00744339	0.190193	0	0.00794126	0.185247	0	0.00775123	0.186998	0	0.0728151	0.631152	0	0.0346512	0.387672	0	0.0305487	0.370772	0	0.0142945	0.190193	0	0.0193147	0.185247	0	0.0197477	0.186998	0	0.0138632	0.631152	0	0.017318	0.387672	0	0.0333477	0.370772	0	0.0189893	0.190193	2.66896	0.0123717	0.185247
0.0128801	0.633202	0.144519	0.00895601	0.388817	0	0.0136003	0.371739	0	0.00744339	0.190531	1.75238	0.00794126	0.185547	0	0.00775123	0.187154	0	0.0728151	0.633202	0	0.0346512	0.388817	0	0.0305487	0.371739	0	0.0142945	0.190531	0	0.0193147	0.185547	0	0.0197477	0.187154	0	0.0138632	0.633202	0	0.017318	0.388817	0.105019	0.0333477	0.371739	0	0.0189893	0.190531	1.33448	0.0123717	0.185547
0.0128801	0.635251	0	0.00895601	0.389963	0	0.0136003	0.372706	0.318604	0.00744339	0.190869	1.75238	0.00794126	0.185847	0	0.00775123	0.18731	0	0.0728151	0.635251	0	0.0346512	0.389963	0	0.0305487	0.372706	0	0.0142945	0.190869	0	0.0193147	0.185847	0	0.0197477	0.18731	0	0.0138632	0.635251	0.0644877	0.017318	0.389963	0.105019	0.0333477	0.372706	0	0.0189893	0.190869	0	0.0123717	0.185847
0.0128801	0.6373	0	0.00895601	0.391108	0	0.0136003	0.373672	0	0.00744339	0.191207	0	0.00794126	0.186148	0	0.00775123	0.187465	0	0.0728151	0.6373	0	0.0346512	0.391108	0	0.0305487	0.373672	0	0.0142945	0.191207	0	0.0193147	0.186148	0	0.0197477	0.187465	0	0.0138632	0.6373	0	0.017318	0.391108	0	0.0333477	0.373672	0	0.0189893	0.191207	0	0.0123717	0.186148
0.0128801	0.63935	0	0.00895601	0.392254	0	0.0136003	0.374639	0	0.00744339	0.191545	1.75238	0.00794126	0.186448	0	0.00775123	0.187621	0	0.0728151	0.63935	0	0.0346512	0.392254	0	0.0305487	0.374639	0	0.0142945	0.191545	0	0.0193147	0.186448	0	0.0197477	0.187621	0	0.0138632	0.63935	0	0.017318	0.392254	0	0.0333477	0.374639	0	0.0189893	0.191545	1.33448	0.0123717	0.186448
0.0128801	0.641399	0	0.00895601	0.393399	0	0.0136003	0.375606	0	0.00744339	0.191883	0	0.00794126	0.186748	0	0.00775123	0.187777	0	0.0728151	0.641399	0	0.0346512	0.393399	0	0.0305487	0.375606	0	0.0142945	0.191883	0	0.0193147	0.186748	0	0.0197477	0.187777	0	0.0138632	0.641399	0	0.017318	0.393399	0	0.0333477	0.375606	0	0.0189893	0.191883	0	0.0123717	0.186748
0.0128801	0.643449	0	0.00895601	0.394545	0	0.0136003	0.376573	0	0.00744339	0.192221	0	0.00794126	0.187048	0	0.00775123	0.187933	0	0.0728151	0.643449	0	0.0346512	0.394545	0	0.0305487	0.376573	0	0.0142945	0.192221	0	0.0193147	0.187048	0	0.0197477	0.187933	0	0.0138632	0.643449	0	0.017318	0.394545	0	0.0333477	0.376573	0.184331	0.0189893	0.192221	0	0.0123717	0.187048
0.0128801	0.645498	0	0.00895601	0.39569	0	0.0136003	0.37754	0	0.00744339	0.192559	1.75238	0.00794126	0.187348	0	0.00775123	0.188088	0	0.0728151	0.645498	0	0.0346512	0.39569	0	0.0305487	0.37754	0	0.0142945	0.192559	0	0.0193147	0.187348	0.34072	0.0197477	0.188088	0	0.0138632	0.645498	0	0.017318	0.39569	0.105019	0.0333477	0.37754	0	0.0189893	0.192559	1.33448	0.0123717	0.187348
0.0128801	0.647548	0	0.00895601	0.396836	0	0.0136003	0.378506	0	0.00744339	0.192897	0	0.00794126	0.187648	0	0.00775123	0.188244	0	0.0728151	0.647548	0	0.0346512	0.396836	0	0.0305487	0.378506	0	0.0142945	0.192897	0	0.0193147	0.187648	0	0.0197477	0.188244	0	0.0138632	0.647548	0	0.017318	0.396836	0	0.0333477	0.378506	0	0.0189893	0.192897	0	0.0123717	0.187648
0.0128801	0.649597	0	0.00895601	0.397981	0	0.0136003	0.379473	0	0.00744339	0.193235	0	0.00794126	0.187949	0	0.00775123	0.1884	0	0.0728151	0.649597	0	0.0346512	0.397981	0	0.0305487	0.379473	0	0.0142945	0.193235	0	0.0193147	0.187949	0	0.0197477	0.1884	0	0.0138632	0.649597	0	0.017318	0.397981	0	0.0333477	0.379473	0	0.0189893	0.193235	0	0.0123717	0.187949
0.0128801	0.651647	0	0.00895601	0.399127	0.320137	0.0136003	0.38044	0	0.00744339	0.193573	0	0.00794126	0.188249	0	0.00775123	0.188555	0	0.0728151	0.651647	0	0.0346512	0.399127	0	0.0305487	0.38044	0	0.0142945	0.193573	0	0.0193147	0.188249	0	0.0197477	0.188555	0	0.0138632	0.651647	0.0644877	0.017318	0.399127	0	0.0333477	0.38044	0	0.0189893	0.193573	0	0.0123717	0.188249
0.0128801	0.653696	0	0.00895601	0.400272	0	0.0136003	0.381407	0	0.00744339	0.193911	0	0.00794126	0.188549	0	0.00775123	0.188711	0	0.0728151	0.653696	0	0.0346512	0.400272	0	0.0305487	0.381407	0	0.0142945	0.193911	0.101715	0.0193147	0.188549	0.34072	0.0197477	0.188711	0	0.0138632	0.653696	0	0.017318	0.400272	0	0.0333477	0.381407	0	0.0189893	0.193911	0	0.0123717	0.188549
0.0128801	0.655746	0	0.00895601	0.401418	0	0.0136003	0.382374	0	0.00744339	0.194249	0	0.00794126	0.188849	0	0.00775123	0.188867	0	0.0728151	0.655746	0	0.0346512	0.401418	0	0.0305487	0.382374	0	0.0142945	0.194249	0.101715	0.0193147	0.188849	0	0.0197477	0.188867	0	0.0138632	0.655746	0	0.017318	0.401418	0	0.0333477	0.382374	0	0.0189893	0.194249	0	0.0123717	0.188849
0.0128801	0.657795	0	0.00895601	0.402563	0	0.0136003	0.383341	0	0.00744339	0.194587	0	0.00794126	0.189149	0	0.00775123	0.189022	0	0.0728151	0.657795	0	0.0346512	0.402563	0	0.0305487	0.383341	0	0.0142945	0.194587	0	0.0193147	0.189149	0	0.0197477	0.189022	0	0.0138632	0.657795	0	0.017318	0.402563	0	0.0333477	0.383341	0	0.0189893	0.194587	0	0.0123717	0.189149
0.0128801	0.659845	0	0.00895601	0.403709	0	0.0136003	0.384307	0	0.00744339	0.194926	0	0.00794126	0.189449	0	0.00775123	0.189178	0	0.0728151	0.659845	0	0.0346512	0.403709	0	0.0305487	0.384307	0	0.0142945	0.194926	0	0.0193147	0.189449	0	0.0197477	0.189178	0	0.0138632	0.659845	0	0.017318	0.403709	0	0.0333477	0.384307	0	0.0189893	0.194926	0	0.0123717	0.189449
0.0128801	0.661894	0	0.00895601	0.404854	0	0.0136003	0.385274	0	0.00744339	0.195264	0	0.00794126	0.18975	0	0.00775123	0.189334	0	0.0728151	0.661894	0	0.0346512	0.404854	0	0.0305487	0.385274	0	0.0142945	0.195264	0	0.0193147	0.18975	0	0.0197477	0.189334	0	0.0138632	0.661894	0	0.017318	0.404854	0	0.0333477	0.385274	0	0.0189893	0.195264	0	0.0123717	0.18975
0.0128801	0.663944	0	0.00895601	0.405999	0	0.0136003	0.386241	0	0.00744339	0.195602	0	0.00794126	0.19005	0	0.00775123	0.189489	0	0.0728151	0.663944	0	0.0346512	0.405999	0	0.0305487	0.386241	0	0.0142945	0.195602	0.101715	0.0193147	0.19005	0	0.0197477	0.189489	0	0.0138632	0.663944	0	0.017318	0.405999	0	0.0333477	0.386241	0	0.0189893	0.195602	0	0.0123717	0.19005
0.0128801	0.665993	0	0.00895601	0.407145	0	0.0136003	0.387208	0	0.00744339	0.19594	0	0.00794126	0.19035	0	0.00775123	0.189645	0	0.0728151	0.665993	0	0.0346512	0.407145	0	0.0305487	0.387208	0	0.0142945	0.19594	0	0.0193147	0.19035	0	0.0197477	0.189645	0	0.0138632	0.665993	0	0.017318	0.407145	0	0.0333477	0.387208	0	0.0189893	0.19594	0	0.0123717	0.19035
0.0128801	0.668043	0	0.00895601	0.40829	0	0.0136003	0.388175	0	0.00744339	0.196278	0	0.00794126	0.19065	0	0.00775123	0.189801	0	0.0728151	0.668043	0	0.0346512	0.40829	0.0118429	0.0305487	0.388175	0	0.0142945	0.196278	0.101715	0.0193147	0.19065	0.17036	0.0197477	0.189801	0	0.0138632	0.668043	0	0.017318	0.40829	0	0.0333477	0.388175	0	0.0189893	0.196278	0	0.0123717	0.19065
0.0128801	0.670092	0	0.00895601	0.409436	0	0.0136003	0.389142	0	0.00744339	0.196616	0	0.00794126	0.19095	0	0.00775123	0.189956	0	0.0728151	0.670092	0	0.0346512	0.409436	0	0.0305487	0.389142	0	0.0142945	0.196616	0	0.0193147	0.19095	0.17036	0.0197477	0.189956	0	0.0138632	0.670092	0	0.017318	0.409436	0	0.0333477	0.389142	0	0.0189893	0.196616	0	0.0123717	0.19095
0.0128801	0.672141	0	0.00895601	0.410581	0	0.0136003	0.390108	0	0.00744339	0.196954	0	0.00794126	0.19125	0	0.00775123	0.190112	0	0.0728151	0.672141	0	0.0346512	0.410581	0	0.0305487	0.390108	0	0.0142945	0.196954	0	0.0193147	0.19125	0	0.0197477	0.190112	0	0.0138632	0.672141	0	0.017318	0.410581	0	0.0333477	0.390108	0	0.0189893	0.196954	0	0.0123717	0.19125
0.0128801	0.674191	0	0.00895601	0.411727	0	0.0136003	0.391075	0	0.00744339	0.197292	0	0.00794126	0.191551	0	0.00775123	0.190268	0	0.0728151	0.674191	0	0.0346512	0.411727	0	0.0305487	0.391075	0	0.0142945	0.197292	0.203429	0.0193147	0.191551	0	0.0197477	0.190268	0	0.0138632	0.674191	0	0.017318	0.411727	0	0.0333477	0.391075	0	0.0189893	0.197292	0	0.0123717	0.191551
0.0128801	0.67624	0	0.00895601	0.412872	0	0.0136003	0.392042	0	0.00744339	0.19763	0	0.00794126	0.191851	0	0.00775123	0.190424	0	0.0728151	0.67624	0	0.0346512	0.412872	0	0.0305487	0.392042	0	0.0142945	0.19763	0.101715	0.0193147	0.191851	0	0.0197477	0.190424	0	0.0138632	0.67624	0	0.017318	0.412872	0	0.0333477	0.392042	0	0.0189893	0.19763	0	0.0123717	0.191851
0.0128801	0.67829	0	0.00895601	0.414018	0	0.0136003	0.393009	0	0.00744339	0.197968	0	0.00794126	0.192151	0	0.00775123	0.190579	0	0.0728151	0.67829	0	0.0346512	0.414018	0.0118429	0.0305487	0.393009	0	0.0142945	0.197968	0.203429	0.0193147	0.192151	0	0.0197477	0.190579	0	0.0138632	0.67829	0	0.017318	0.414018	0	0.0333477	0.393009	0	0.0189893	0.197968	0	0.0123717	0.192151
0.0128801	0.680339	0	0.00895601	0.415163	0	0.0136003	0.393976	0	0.00744339	0.198306	0	0.00794126	0.192451	0	0.00775123	0.190735	0	0.0728151	0.680339	0	0.0346512	0.415163	0	0.0305487	0.393976	0	0.0142945	0.198306	0.101715	0.0193147	0.192451	0	0.0197477	0.190735	0	0.0138632	0.680339	0	0.017318	0.415163	0	0.0333477	0.393976	0	0.0189893	0.198306	0	0.0123717	0.192451
0.0128801	0.682389	0	0.00895601	0.416309	0	0.0136003	0.394943	0	0.00744339	0.198644	0	0.00794126	0.192751	0	0.00775123	0.190891	0	0.0728151	0.682389	0	0.0346512	0.416309	0.0118429	0.0305487	0.394943	0	0.0142945	0.198644	0	0.0193147	0.192751	0	0.0197477	0.190891	0.450895	0.0138632	0.682389	0	0.017318	0.416309	0	0.0333477	0.394943	0	0.0189893	0.198644	0	0.0123717	0.192751
0.0128801	0.684438	0	0.00895601	0.417454	0	0.0136003	0.395909	0	0.00744339	0.198982	0	0.00794126	0.193051	0	0.00775123	0.191046	0	0.0728151	0.684438	0.00486849	0.0346512	0.417454	0	0.0305487	0.395909	0	0.0142945	0.198982	0	0.0193147	0.193051	0	0.0197477	0.191046	0	0.0138632	0.684438	0	0.017318	0.417454	0	0.0333477	0.395909	0	0.0189893	0.198982	0	0.0123717	0.193051
0.0128801	0.686488	0	0.00895601	0.4186	0	0.0136003	0.396876	0	0.00744339	0.19932	0	0.00794126	0.193352	0	0.00775123	0.191202	0	0.0728151	0.686488	0.00486849	0.0346512	0.4186	0.0118429	0.0305487	0.396876	0	0.0142945	0.19932	0	0.0193147	0.193352	0	0.0197477	0.191202	0	0.0138632	0.686488	0	0.017318	0.4186	0	0.0333477	0.396876	0	0.0189893	0.19932	0	0.0123717	0.193352
0.0128801	0.688537	0	0.00895601	0.419745	0	0.0136003	0.397843	0	0.00744339	0.199658	0	0.00794126	0.193652	0	0.00775123	0.191358	0	0.0728151	0.688537	0.00973698	0.0346512	0.419745	0.0118429	0.0305487	0.397843	0	0.0142945	0.199658	0	0.0193147	0.193652	0	0.0197477	0.191358	0	0.0138632	0.688537	0	0.017318	0.419745	0	0.0333477	0.397843	0	0.0189893	0.199658	0	0.0123717	0.193652
0.0128801	0.690587	0	0.00895601	0.420891	0	0.0136003	0.39881	0	0.00744339	0.199996	0	0.00794126	0.193952	0	0.00775123	0.191513	0	0.0728151	0.690587	0.00973698	0.0346512	0.420891	0	0.0305487	0.39881	0.0458644	0.0142945	0.199996	0.101715	0.0193147	0.193952	0	0.0197477	0.191513	0	0.0138632	0.690587	0	0.017318	0.420891	0	0.0333477	0.39881	0	0.0189893	0.199996	0	0.0123717	0.193952
0.0128801	0.692636	0	0.00895601	0.422036	0	0.0136003	0.399777	0	0.00744339	0.200334	0	0.00794126	0.194252	0	0.00775123	0.191669	0	0.0728151	0.692636	0.0146055	0.0346512	0.422036	0.0118429	0.0305487	0.399777	0	0.0142945	0.200334	0	0.0193147	0.194252	0	0.0197477	0.191669	0.901789	0.0138632	0.692636	0	0.017318	0.422036	0	0.0333477	0.399777	0	0.0189893	0.200334	0	0.0123717	0.194252
0.0128801	0.694686	0	0.00895601	0.423182	0	0.0136003	0.400744	0	0.00744339	0.200672	0	0.00794126	0.194552	0	0.00775123	0.191825	0	0.0728151	0.694686	0.00973698	0.0346512	0.423182	0.0118429	0.0305487	0.400744	0.0152881	0.0142945	0.200672	0	0.0193147	0.194552	0	0.0197477	0.191825	0	0.0138632	0.694686	0	0.017318	0.423182	0	0.0333477	0.400744	0	0.0189893	0.200672	0	0.0123717	0.194552
0.0128801	0.696735	0	0.00895601	0.424327	0	0.0136003	0.40171	0	0.00744339	0.20101	0	0.00794126	0.194852	0	0.00775123	0.19198	0	0.0728151	0.696735	0.00486849	0.0346512	0.424327	0	0.0305487	0.40171	0.0152881	0.0142945	0.20101	0.101715	0.0193147	0.194852	0	0.0197477	0.19198	0	0.0138632	0.696735	0	0.017318	0.424327	0	0.0333477	0.40171	0	0.0189893	0.20101	0	0.0123717	0.194852
0.0128801	0.698785	0	0.00895601	0.425473	0	0.0136003	0.402677	0	0.00744339	0.201348	0	0.00794126	0.195153	0	0.00775123	0.192136	0	0.0728151	0.698785	0.00486849	0.0346512	0.425473	0.0118429	0.0305487	0.402677	0	0.0142945	0.201348	0	0.0193147	0.195153	0	0.0197477	0.192136	0	0.0138632	0.698785	0	0.017318	0.425473	0	0.0333477	0.402677	0	0.0189893	0.201348	0	0.0123717	0.195153
0.0128801	0.700834	0	0.00895601	0.426618	0	0.0136003	0.403644	0	0.00744339	0.201686	0	0.00794126	0.195453	0	0.00775123	0.192292	0	0.0728151	0.700834	0	0.0346512	0.426618	0	0.0305487	0.403644	0.0305763	0.0142945	0.201686	0	0.0193147	0.195453	0	0.0197477	0.192292	0	0.0138632	0.700834	0	0.017318	0.426618	0	0.0333477	0.403644	0	0.0189893	0.201686	0	0.0123717	0.195453
0.0128801	0.702884	0	0.00895601	0.427764	0	0.0136003	0.404611	0	0.00744339	0.202024	0	0.00794126	0.195753	0	0.00775123	0.192447	0	0.0728151	0.702884	0	0.0346512	0.427764	0.0236857	0.0305487	0.404611	0.0152881	0.0142945	0.202024	0	0.0193147	0.195753	0	0.0197477	0.192447	0	0.0138632	0.702884	0	0.017318	0.427764	0	0.0333477	0.404611	0	0.0189893	0.202024	0	0.0123717	0.195753
0.0132177	0.499986	0	0.00922871	0.314361	0	0.0139249	0.308895	0	0.0076122	0.168558	0	0.00805813	0.166036	0	0.00784213	0.177034	0	0.0828373	0.499986	0	0.0420227	0.314361	0	0.0373141	0.308895	0	0.0172028	0.168558	0	0.0212702	0.166036	0	0.0211722	0.177034	0	0.0153764	0.499986	0	0.0181492	0.314361	0	0.0339088	0.308895	0	0.019211	0.168558	0	0.0126141	0.166036
0.0132177	0.502035	0	0.00922871	0.315507	0	0.0139249	0.309862	0	0.0076122	0.168896	0	0.00805813	0.166337	0	0.00784213	0.17719	0	0.0828373	0.502035	0	0.0420227	0.315507	0	0.0373141	0.309862	0	0.0172028	0.168896	0	0.0212702	0.166337	0	0.0211722	0.17719	0	0.0153764	0.502035	0	0.0181492	0.315507	0	0.0339088	0.309862	0	0.019211	0.168896	0	0.0126141	0.166337
0.0132177	0.504085	0	0.00922871	0.316652	0	0.0139249	0.310828	0	0.0076122	0.169234	0	0.00805813	0.166637	0	0.00784213	0.177346	0	0.0828373	0.504085	0	0.0420227	0.316652	0	0.0373141	0.310828	0	0.0172028	0.169234	0	0.0212702	0.166637	0	0.0211722	0.177346	0	0.0153764	0.504085	0	0.0181492	0.316652	0	0.0339088	0.310828	0	0.019211	0.169234	0	0.0126141	0.166637
0.0132177	0.506134	0	0.00922871	0.317798	0	0.0139249	0.311795	0	0.0076122	0.169572	0	0.00805813	0.166937	0	0.00784213	0.177501	0	0.0828373	0.506134	0	0.0420227	0.317798	0	0.0373141	0.311795	0	0.0172028	0.169572	0	0.0212702	0.166937	0	0.0211722	0.177501	0	0.0153764	0.506134	0	0.0181492	0.317798	0	0.0339088	0.311795	0	0.019211	0.169572	0	0.0126141	0.166937
0.0132177	0.508184	0	0.00922871	0.318943	0	0.0139249	0.312762	0	0.0076122	0.16991	0	0.00805813	0.167237	0	0.00784213	0.177657	0	0.0828373	0.508184	0	0.0420227	0.318943	0	0.0373141	0.312762	0	0.0172028	0.16991	0	0.0212702	0.167237	0	0.0211722	0.177657	0	0.0153764	0.508184	0	0.0181492	0.318943	0	0.0339088	0.312762	0	0.019211	0.16991	0	0.0126141	0.167237
0.0132177	0.510233	0	0.00922871	0.320089	0	0.0139249	0.313729	0	0.0076122	0.170248	0	0.00805813	0.167537	0	0.00784213	0.177813	0	0.0828373	0.510233	0	0.0420227	0.320089	0	0.0373141	0.313729	0	0.0172028	0.170248	0	0.0212702	0.167537	0	0.0211722	0.177813	0	0.0153764	0.510233	0	0.0181492	0.320089	0	0.0339088	0.313729	0	0.019211	0.170248	0	0.0126141	0.167537
0.0132177	0.512283	0	0.00922871	0.321234	0	0.0139249	0.314696	0	0.0076122	0.170586	0	0.00805813	0.167837	0	0.00784213	0.177968	0	0.0828373	0.512283	0	0.0420227	0.321234	0	0.0373141	0.314696	0	0.0172028	0.170586	0	0.0212702	0.167837	0	0.0211722	0.177968	0	0.0153764	0.512283	0	0.0181492	0.321234	0	0.0339088	0.314696	0	0.019211	0.170586	0	0.0126141	0.167837
0.0132177	0.514332	0	0.00922871	0.32238	0	0.0139249	0.315663	0	0.0076122	0.170925	0	0.00805813	0.168138	0	0.00784213	0.178124	0	0.0828373	0.514332	0	0.0420227	0.32238	0	0.0373141	0.315663	0	0.0172028	0.170925	0	0.0212702	0.168138	0	0.0211722	0.178124	0	0.0153764	0.514332	0	0.0181492	0.32238	0	0.0339088	0.315663	0	0.019211	0.170925	0	0.0126141	0.168138
0.0132177	0.516382	0	0.00922871	0.323525	0	0.0139249	0.316629	0	0.0076122	0.171263	0	0.00805813	0.168438	0	0.00784213	0.17828	0	0.0828373	0.516382	0	0.0420227	0.323525	0	0.0373141	0.316629	0	0.0172028	0.171263	0	0.0212702	0.168438	0	0.0211722	0.17828	0	0.0153764	0.516382	0	0.0181492	0.323525	0	0.0339088	0.316629	0	0.019211	0.171263	0	0.0126141	0.168438
0.0132177	0.518431	0	0.00922871	0.324671	0	0.0139249	0.317596	0	0.0076122	0.171601	0	0.00805813	0.168738	0	0.00784213	0.178436	0	0.0828373	0.518431	0	0.0420227	0.324671	0	0.0373141	0.317596	0	0.0172028	0.171601	0	0.0212702	0.168738	0	0.0211722	0.178436	0	0.0153764	0.518431	0	0.0181492	0.324671	0	0.0339088	0.317596	0	0.019211	0.171601	0	0.0126141	0.168738
0.0132177	0.520481	0	0.00922871	0.325816	0	0.0139249	0.318563	0	0.0076122	0.171939	0	0.00805813	0.169038	0	0.00784213	0.178591	0	0.0828373	0.520481	0	0.0420227	0.325816	0	0.0373141	0.318563	0	0.0172028	0.171939	0	0.0212702	0.169038	0	0.0211722	0.178591	0	0.0153764	0.520481	0	0.0181492	0.325816	0	0.0339088	0.318563	0	0.019211	0.171939	0	0.0126141	0.169038
0.0132177	0.52253	0	0.00922871	0.326962	0	0.0139249	0.31953	0	0.0076122	0.172277	0	0.00805813	0.169338	0	0.00784213	0.178747	0	0.0828373	0.52253	0	0.0420227	0.326962	0	0.0373141	0.31953	0	0.0172028	0.172277	0	0.0212702	0.169338	0	0.0211722	0.178747	0	0.0153764	0.52253	0	0.0181492	0.326962	0	0.0339088	0.31953	0	0.019211	0.172277	0	0.0126141	0.169338
0.0132177	0.52458	0	0.00922871	0.328107	0	0.0139249	0.320497	0	0.0076122	0.172615	0	0.00805813	0.169638	0	0.00784213	0.178903	0	0.0828373	0.52458	0	0.0420227	0.328107	0	0.0373141	0.320497	0	0.0172028	0.172615	0	0.0212702	0.169638	0	0.0211722	0.178903	0	0.0153764	0.52458	0	0.0181492	0.328107	0	0.0339088	0.320497	0	0.019211	0.172615	0	0.0126141	0.169638
0.0132177	0.526629	0	0.00922871	0.329253	0	0.0139249	0.321464	0	0.0076122	0.172953	0	0.00805813	0.169939	0	0.00784213	0.179058	0	0.0828373	0.526629	0	0.0420227	0.329253	0	0.0373141	0.321464	0	0.0172028	0.172953	0	0.0212702	0.169939	0	0.0211722	0.179058	0	0.0153764	0.526629	0	0.0181492	0.329253	0	0.0339088	0.321464	0	0.019211	0.172953	0	0.0126141	0.169939
0.0132177	0.528678	0	0.00922871	0.330398	0	0.0139249	0.32243	0	0.0076122	0.173291	0	0.00805813	0.170239	0	0.00784213	0.179214	0	0.0828373	0.528678	0	0.0420227	0.330398	0	0.0373141	0.32243	0	0.0172028	0.173291	0	0.0212702	0.170239	0	0.0211722	0.179214	0	0.0153764	0.528678	0	0.0181492	0.330398	0	0.0339088	0.32243	0	0.019211	0.173291	0	0.0126141	0.170239
0.0132177	0.530728	0	0.00922871	0.331543	0	0.0139249	0.323397	0	0.0076122	0.173629	0	0.00805813	0.170539	0	0.00784213	0.17937	0	0.0828373	0.530728	0	0.0420227	0.331543	0	0.0373141	0.323397	0	0.0172028	0.173629	0	0.0212702	0.170539	0	0.0211722	0.17937	0	0.0153764	0.530728	0	0.0181492	0.331543	0	0.0339088	0.323397	0	0.019211	0.173629	0	0.0126141	0.170539
0.0132177	0.532777	0	0.00922871	0.332689	0	0.0139249	0.324364	0	0.0076122	0.173967	0	0.00805813	0.170839	0	0.00784213	0.179525	0	0.0828373	0.532777	0	0.0420227	0.332689	0	0.0373141	0.324364	0	0.0172028	0.173967	0	0.0212702	0.170839	0	0.0211722	0.179525	0	0.0153764	0.532777	0	0.0181492	0.332689	0	0.0339088	0.324364	0	0.019211	0.173967	0	0.0126141	0.170839
0.0132177	0.534827	0	0.00922871	0.333834	0	0.0139249	0.325331	0	0.0076122	0.174305	0	0.00805813	0.171139	0	0.00784213	0.179681	0	0.0828373	0.534827	0	0.0420227	0.333834	0	0.0373141	0.325331	0	0.0172028	0.174305	0	0.0212702	0.171139	0	0.0211722	0.179681	0	0.0153764	0.534827	0	0.0181492	0.333834	0	0.0339088	0.325331	0	0.019211	0.174305	0	0.0126141	0.171139
0.0132177	0.536876	0	0.00922871	0.33498	0	0.0139249	0.326298	0	0.0076122	0.174643	0	0.00805813	0.171439	0	0.00784213	0.179837	0	0.0828373	0.536876	0	0.0420227	0.33498	0	0.0373141	0.326298	0	0.0172028	0.174643	0	0.0212702	0.171439	0	0.0211722	0.179837	0	0.0153764	0.536876	0	0.0181492	0.33498	0	0.0339088	0.326298	0	0.019211	0.174643	0	0.0126141	0.171439
0.0132177	0.538926	0	0.00922871	0.336125	0	0.0139249	0.327265	0	0.0076122	0.174981	0	0.00805813	0.17174	0	0.00784213	0.179992	0	0.0828373	0.538926	0	0.0420227	0.336125	0	0.0373141	0.327265	0	0.0172028	0.174981	0	0.0212702	0.17174	0	0.0211722	0.179992	0	0.0153764	0.538926	0	0.0181492	0.336125	0	0.0339088	0.327265	0	0.019211	0.174981	0	0.0126141	0.17174
0.0132177	0.540975	0	0.00922871	0.337271	0	0.0139249	0.328231	0	0.0076122	0.175319	0	0.00805813	0.17204	0	0.00784213	0.180148	0	0.0828373	0.540975	0	0.0420227	0.337271	0	0.0373141	0.328231	0	0.0172028	0.175319	0	0.0212702	0.17204	0	0.0211722	0.180148	0	0.0153764	0.540975	0	0.0181492	0.337271	0	0.0339088	0.328231	0	0.019211	0.175319	0	0.0126141	0.17204
0.0132177	0.543025	0	0.00922871	0.338416	0	0.0139249	0.329198	0	0.0076122	0.175657	0	0.00805813	0.17234	0	0.00784213	0.180304	0	0.0828373	0.543025	0	0.0420227	0.338416	0	0.0373141	0.329198	0	0.0172028	0.175657	0	0.0212702	0.17234	0	0.0211722	0.180304	0	0.0153764	0.543025	0	0.0181492	0.338416	0	0.0339088	0.329198	0	0.019211	0.175657	0	0.0126141	0.17234
0.0132177	0.545074	0	0.00922871	0.339562	0	0.0139249	0.330165	0	0.0076122	0.175995	0	0.00805813	0.17264	0	0.00784213	0.180459	0	0.0828373	0.545074	0	0.0420227	0.339562	0	0.0373141	0.330165	0	0.0172028	0.175995	0	0.0212702	0.17264	0	0.0211722	0.180459	0	0.0153764	0.545074	0	0.0181492	0.339562	0	0.0339088	0.330165	0	0.019211	0.175995	0	0.0126141	0.17264
0.0132177	0.547124	0	0.00922871	0.340707	0	0.0139249	0.331132	0	0.0076122	0.176333	0	0.00805813	0.17294	0	0.00784213	0.180615	0	0.0828373	0.547124	0	0.0420227	0.340707	0	0.0373141	0.331132	0	0.0172028	0.176333	0	0.0212702	0.17294	0	0.0211722	0.180615	0	0.0153764	0.547124	0	0.0181492	0.340707	0	0.0339088	0.331132	0	0.019211	0.176333	0	0.0126141	0.17294
0.0132177	0.549173	0	0.00922871	0.341853	0	0.0139249	0.332099	0	0.0076122	0.176671	0	0.00805813	0.17324	0	0.00784213	0.180771	0	0.0828373	0.549173	0	0.0420227	0.341853	0	0.0373141	0.332099	0	0.0172028	0.176671	0	0.0212702	0.17324	0	0.0211722	0.180771	0	0.0153764	0.549173	0	0.0181492	0.341853	0	0.0339088	0.332099	0	0.019211	0.176671	0	0.0126141	0.17324
0.0132177	0.551223	0	0.00922871	0.342998	0	0.0139249	0.333066	0	0.0076122	0.177009	0	0.00805813	0.173541	0	0.00784213	0.180927	0	0.0828373	0.551223	0	0.0420227	0.342998	0	0.0373141	0.333066	0	0.0172028	0.177009	0	0.0212702	0.173541	0	0.0211722	0.180927	0	0.0153764	0.551223	0	0.0181492	0.342998	0	0.0339088	0.333066	0	0.019211	0.177009	0	0.0126141	0.173541
0.0132177	0.553272	0	0.00922871	0.344144	0	0.0139249	0.334032	0	0.0076122	0.177347	0	0.00805813	0.173841	0	0.00784213	0.181082	0	0.0828373	0.553272	0	0.0420227	0.344144	0	0.0373141	0.334032	0	0.0172028	0.177347	0	0.0212702	0.173841	0	0.0211722	0.181082	0	0.0153764	0.553272	0	0.0181492	0.344144	0	0.0339088	0.334032	0	0.019211	0.177347	0	0.0126141	0.173841
0.0132177	0.555322	0	0.00922871	0.345289	0	0.0139249	0.334999	0	0.0076122	0.177685	0	0.00805813	0.174141	0	0.00784213	0.181238	0	0.0828373	0.555322	0	0.0420227	0.345289	0	0.0373141	0.334999	0	0.0172028	0.177685	0	0.0212702	0.174141	0	0.0211722	0.181238	0	0.0153764	0.555322	0	0.0181492	0.345289	0	0.0339088	0.334999	0	0.019211	0.177685	0	0.0126141	0.174141
0.0132177	0.557371	0	0.00922871	0.346435	0	0.0139249	0.335966	0	0.0076122	0.178023	0	0.00805813	0.174441	0	0.00784213	0.181394	0	0.0828373	0.557371	0	0.0420227	0.346435	0	0.0373141	0.335966	0	0.0172028	0.178023	0	0.0212702	0.174441	0	0.0211722	0.181394	0	0.0153764	0.557371	0	0.0181492	0.346435	0	0.0339088	0.335966	0	0.019211	0.178023	0	0.0126141	0.174441
0.0132177	0.559421	0	0.00922871	0.34758	0	0.0139249	0.336933	0	0.0076122	0.178361	0	0.00805813	0.174741	0	0.00784213	0.181549	0	0.0828373	0.559421	0	0.0420227	0.34758	0	0.0373141	0.336933	0	0.0172028	0.178361	0	0.0212702	0.174741	0	0.0211722	0.181549	0	0.0153764	0.559421	0	0.0181492	0.34758	0	0.0339088	0.336933	0	0.019211	0.178361	0	0.0126141	0.174741
0.0132177	0.56147	0	0.00922871	0.348726	0	0.0139249	0.3379	0	0.0076122	0.1787	0	0.00805813	0.175041	0	0.00784213	0.181705	0	0.0828373	0.56147	0	0.0420227	0.348726	0	0.0373141	0.3379	0	0.0172028	0.1787	0	0.0212702	0.175041	0	0.0211722	0.181705	0	0.0153764	0.56147	0	0.0181492	0.348726	0	0.0339088	0.3379	0	0.019211	0.1787	0	0.0126141	0.175041
0.0132177	0.563519	0.144519	0.00922871	0.349871	0	0.0139249	0.338866	0	0.0076122	0.179038	1.75238	0.00805813	0.175342	0	0.00784213	0.181861	0	0.0828373	0.563519	0	0.0420227	0.349871	0	0.0373141	0.338866	0	0.0172028	0.179038	0	0.0212702	0.175342	0	0.0211722	0.181861	0	0.0153764	0.563519	0	0.0181492	0.349871	0	0.0339088	0.338866	0	0.019211	0.179038	0	0.0126141	0.175342
0.0132177	0.565569	0	0.00922871	0.351017	0	0.0139249	0.339833	0	0.0076122	0.179376	0	0.00805813	0.175642	0	0.00784213	0.182016	0	0.0828373	0.565569	0	0.0420227	0.351017	0	0.0373141	0.339833	0	0.0172028	0.179376	0	0.0212702	0.175642	0	0.0211722	0.182016	0	0.0153764	0.565569	0	0.0181492	0.351017	0	0.0339088	0.339833	0	0.019211	0.179376	0	0.0126141	0.175642
0.0132177	0.567618	0	0.00922871	0.352162	0.320137	0.0139249	0.3408	0	0.0076122	0.179714	0	0.00805813	0.175942	2.8506	0.00784213	0.182172	0	0.0828373	0.567618	0	0.0420227	0.352162	0	0.0373141	0.3408	0	0.0172028	0.179714	0	0.0212702	0.175942	0	0.0211722	0.182172	0	0.0153764	0.567618	0	0.0181492	0.352162	0	0.0339088	0.3408	0	0.019211	0.179714	0	0.0126141	0.175942
0.0132177	0.569668	0	0.00922871	0.353308	0	0.0139249	0.341767	0	0.0076122	0.180052	0	0.00805813	0.176242	0	0.00784213	0.182328	0	0.0828373	0.569668	0	0.0420227	0.353308	0	0.0373141	0.341767	0	0.0172028	0.180052	0	0.0212702	0.176242	0	0.0211722	0.182328	0	0.0153764	0.569668	0	0.0181492	0.353308	0	0.0339088	0.341767	0	0.019211	0.180052	0	0.0126141	0.176242
0.0132177	0.571717	0	0.00922871	0.354453	0	0.0139249	0.342734	0	0.0076122	0.18039	0	0.00805813	0.176542	0	0.00784213	0.182483	0	0.0828373	0.571717	0	0.0420227	0.354453	0	0.0373141	0.342734	0	0.0172028	0.18039	0	0.0212702	0.176542	0	0.0211722	0.182483	0	0.0153764	0.571717	0	0.0181492	0.354453	0	0.0339088	0.342734	0	0.019211	0.18039	0	0.0126141	0.176542
0.0132177	0.573767	0	0.00922871	0.355599	0	0.0139249	0.343701	0	0.0076122	0.180728	0	0.00805813	0.176842	0	0.00784213	0.182639	0	0.0828373	0.573767	0	0.0420227	0.355599	0	0.0373141	0.343701	0	0.0172028	0.180728	0	0.0212702	0.176842	0	0.0211722	0.182639	0	0.0153764	0.573767	0	0.0181492	0.355599	0	0.0339088	0.343701	0	0.019211	0.180728	0	0.0126141	0.176842
0.0132177	0.575816	0.144519	0.00922871	0.356744	0.640274	0.0139249	0.344667	0	0.0076122	0.181066	0	0.00805813	0.177143	0	0.00784213	0.182795	0	0.0828373	0.575816	0	0.0420227	0.356744	0	0.0373141	0.344667	0	0.0172028	0.181066	0	0.0212702	0.177143	0	0.0211722	0.182795	0	0.0153764	0.575816	0	0.0181492	0.356744	0	0.0339088	0.344667	0	0.019211	0.181066	0	0.0126141	0.177143
0.0132177	0.577866	0	0.00922871	0.357889	0	0.0139249	0.345634	0	0.0076122	0.181404	1.75238	0.00805813	0.177443	0	0.00784213	0.182951	0	0.0828373	0.577866	0	0.0420227	0.357889	0	0.0373141	0.345634	0	0.0172028	0.181404	0	0.0212702	0.177443	0	0.0211722	0.182951	0	0.0153764	0.577866	0	0.0181492	0.357889	0	0.0339088	0.345634	0.184331	0.019211	0.181404	1.33448	0.0126141	0.177443
0.0132177	0.579915	0.144519	0.00922871	0.359035	0	0.0139249	0.346601	0.318604	0.0076122	0.181742	0	0.00805813	0.177743	0	0.00784213	0.183106	0	0.0828373	0.579915	0	0.0420227	0.359035	0	0.0373141	0.346601	0	0.0172028	0.181742	0	0.0212702	0.177743	0	0.0211722	0.183106	0	0.0153764	0.579915	0.0322439	0.0181492	0.359035	0.105019	0.0339088	0.346601	0	0.019211	0.181742	0	0.0126141	0.177743
0.0132177	0.581965	0.289039	0.00922871	0.36018	0	0.0139249	0.347568	0	0.0076122	0.18208	0	0.00805813	0.178043	0	0.00784213	0.183262	0	0.0828373	0.581965	0	0.0420227	0.36018	0	0.0373141	0.347568	0	0.0172028	0.18208	0	0.0212702	0.178043	0	0.0211722	0.183262	0	0.0153764	0.581965	0	0.0181492	0.36018	0	0.0339088	0.347568	0	0.019211	0.18208	0	0.0126141	0.178043
0.0132177	0.584014	0.144519	0.00922871	0.361326	0	0.0139249	0.348535	0.637209	0.0076122	0.182418	0	0.00805813	0.178343	0	0.00784213	0.183418	7.06622	0.0828373	0.584014	0	0.0420227	0.361326	0	0.0373141	0.348535	0	0.0172028	0.182418	0	0.0212702	0.178343	0	0.0211722	0.183418	0	0.0153764	0.584014	0	0.0181492	0.361326	0.105019	0.0339088	0.348535	0	0.019211	0.182418	0	0.0126141	0.178343
0.0132177	0.586064	0	0.00922871	0.362471	0	0.0139249	0.349502	0.318604	0.0076122	0.182756	0	0.00805813	0.178643	0	0.00784213	0.183573	0	0.0828373	0.586064	0	0.0420227	0.362471	0	0.0373141	0.349502	0	0.0172028	0.182756	0	0.0212702	0.178643	0	0.0211722	0.183573	0	0.0153764	0.586064	0.0322439	0.0181492	0.362471	0	0.0339088	0.349502	0	0.019211	0.182756	0	0.0126141	0.178643
0.0132177	0.588113	0	0.00922871	0.363617	0.320137	0.0139249	0.350468	0	0.0076122	0.183094	0	0.00805813	0.178944	0	0.00784213	0.183729	0	0.0828373	0.588113	0	0.0420227	0.363617	0	0.0373141	0.350468	0	0.0172028	0.183094	0	0.0212702	0.178944	0	0.0211722	0.183729	0	0.0153764	0.588113	0	0.0181492	0.363617	0	0.0339088	0.350468	0	0.019211	0.183094	0	0.0126141	0.178944
0.0132177	0.590163	0	0.00922871	0.364762	0	0.0139249	0.351435	0.318604	0.0076122	0.183432	3.50475	0.00805813	0.179244	2.8506	0.00784213	0.183885	0	0.0828373	0.590163	0	0.0420227	0.364762	0	0.0373141	0.351435	0	0.0172028	0.183432	0	0.0212702	0.179244	0	0.0211722	0.183885	0	0.0153764	0.590163	0	0.0181492	0.364762	0.105019	0.0339088	0.351435	0.184331	0.019211	0.183432	0	0.0126141	0.179244
0.0132177	0.592212	0.433558	0.00922871	0.365908	0	0.0139249	0.352402	0	0.0076122	0.18377	0	0.00805813	0.179544	5.7012	0.00784213	0.18404	0	0.0828373	0.592212	0	0.0420227	0.365908	0	0.0373141	0.352402	0	0.0172028	0.18377	0	0.0212702	0.179544	0	0.0211722	0.18404	0	0.0153764	0.592212	0	0.0181492	0.365908	0.105019	0.0339088	0.352402	0	0.019211	0.18377	0	0.0126141	0.179544
0.0132177	0.594262	0.289039	0.00922871	0.367053	0.640274	0.0139249	0.353369	0	0.0076122	0.184108	1.75238	0.00805813	0.179844	5.7012	0.00784213	0.184196	0	0.0828373	0.594262	0	0.0420227	0.367053	0	0.0373141	0.353369	0	0.0172028	0.184108	0	0.0212702	0.179844	0	0.0211722	0.184196	0	0.0153764	0.594262	0	0.0181492	0.367053	0	0.0339088	0.353369	0	0.019211	0.184108	0	0.0126141	0.179844
0.0132177	0.596311	0.289039	0.00922871	0.368199	0.640274	0.0139249	0.354336	0	0.0076122	0.184446	1.75238	0.00805813	0.180144	5.7012	0.00784213	0.184352	7.06622	0.0828373	0.596311	0	0.0420227	0.368199	0	0.0373141	0.354336	0	0.0172028	0.184446	0	0.0212702	0.180144	0	0.0211722	0.184352	0	0.0153764	0.596311	0.0322439	0.0181492	0.368199	0	0.0339088	0.354336	0	0.019211	0.184446	0	0.0126141	0.180144
0.0132177	0.598361	0.144519	0.00922871	0.369344	0.640274	0.0139249	0.355303	0.318604	0.0076122	0.184784	0	0.00805813	0.180444	0	0.00784213	0.184507	7.06622	0.0828373	0.598361	0	0.0420227	0.369344	0	0.0373141	0.355303	0	0.0172028	0.184784	0	0.0212702	0.180444	0	0.0211722	0.184507	0	0.0153764	0.598361	0.0322439	0.0181492	0.369344	0	0.0339088	0.355303	0	0.019211	0.184784	0	0.0126141	0.180444
0.0132177	0.60041	0.289039	0.00922871	0.37049	0	0.0139249	0.356269	0	0.0076122	0.185122	3.50475	0.00805813	0.180745	0	0.00784213	0.184663	0	0.0828373	0.60041	0	0.0420227	0.37049	0	0.0373141	0.356269	0	0.0172028	0.185122	0	0.0212702	0.180745	0	0.0211722	0.184663	0	0.0153764	0.60041	0	0.0181492	0.37049	0.105019	0.0339088	0.356269	0	0.019211	0.185122	1.33448	0.0126141	0.180745
0.0132177	0.602459	0	0.00922871	0.371635	0.320137	0.0139249	0.357236	0	0.0076122	0.18546	0	0.00805813	0.181045	0	0.00784213	0.184819	0	0.0828373	0.602459	0	0.0420227	0.371635	0	0.0373141	0.357236	0	0.0172028	0.18546	0	0.0212702	0.181045	0.17036	0.0211722	0.184819	0	0.0153764	0.602459	0.0322439	0.0181492	0.371635	0.105019	0.0339088	0.357236	0.368662	0.019211	0.18546	1.33448	0.0126141	0.181045
0.0132177	0.604509	0	0.00922871	0.372781	0	0.0139249	0.358203	0.637209	0.0076122	0.185798	1.75238	0.00805813	0.181345	0	0.00784213	0.184974	7.06622	0.0828373	0.604509	0	0.0420227	0.372781	0	0.0373141	0.358203	0	0.0172028	0.185798	0	0.0212702	0.181345	0	0.0211722	0.184974	0	0.0153764	0.604509	0.0322439	0.0181492	0.372781	0	0.0339088	0.358203	0	0.019211	0.185798	1.33448	0.0126141	0.181345
0.0132177	0.606558	0.289039	0.00922871	0.373926	0	0.0139249	0.35917	0.318604	0.0076122	0.186136	1.75238	0.00805813	0.181645	0	0.00784213	0.18513	0	0.0828373	0.606558	0	0.0420227	0.373926	0	0.0373141	0.35917	0	0.0172028	0.186136	0	0.0212702	0.181645	0	0.0211722	0.18513	0	0.0153764	0.606558	0	0.0181492	0.373926	0.105019	0.0339088	0.35917	0	0.019211	0.186136	0	0.0126141	0.181645
0.0132177	0.608608	0.144519	0.00922871	0.375072	0	0.0139249	0.360137	0	0.0076122	0.186474	1.75238	0.00805813	0.181945	0	0.00784213	0.185286	0	0.0828373	0.608608	0	0.0420227	0.375072	0	0.0373141	0.360137	0	0.0172028	0.186474	0	0.0212702	0.181945	0	0.0211722	0.185286	0	0.0153764	0.608608	0.0644877	0.0181492	0.375072	0.105019	0.0339088	0.360137	0	0.019211	0.186474	0	0.0126141	0.181945
0.0132177	0.610657	0	0.00922871	0.376217	0	0.0139249	0.361104	0.318604	0.0076122	0.186813	0	0.00805813	0.182245	5.7012	0.00784213	0.185442	0	0.0828373	0.610657	0	0.0420227	0.376217	0	0.0373141	0.361104	0	0.0172028	0.186813	0	0.0212702	0.182245	0	0.0211722	0.185442	0	0.0153764	0.610657	0.0322439	0.0181492	0.376217	0	0.0339088	0.361104	0	0.019211	0.186813	0	0.0126141	0.182245
0.0132177	0.612707	0.289039	0.00922871	0.377363	0.320137	0.0139249	0.36207	0	0.0076122	0.187151	0	0.00805813	0.182546	2.8506	0.00784213	0.185597	0	0.0828373	0.612707	0	0.0420227	0.377363	0	0.0373141	0.36207	0	0.0172028	0.187151	0	0.0212702	0.182546	0	0.0211722	0.185597	0	0.0153764	0.612707	0.0322439	0.0181492	0.377363	0	0.0339088	0.36207	0.184331	0.019211	0.187151	1.33448	0.0126141	0.182546
0.0132177	0.614756	0	0.00922871	0.378508	0	0.0139249	0.363037	0	0.0076122	0.187489	0	0.00805813	0.182846	2.8506	0.00784213	0.185753	0	0.0828373	0.614756	0	0.0420227	0.378508	0	0.0373141	0.363037	0	0.0172028	0.187489	0	0.0212702	0.182846	0	0.0211722	0.185753	0	0.0153764	0.614756	0.225707	0.0181492	0.378508	0	0.0339088	0.363037	0	0.019211	0.187489	1.33448	0.0126141	0.182846
0.0132177	0.616806	0	0.00922871	0.379654	0	0.0139249	0.364004	0	0.0076122	0.187827	1.75238	0.00805813	0.183146	0	0.00784213	0.185909	0	0.0828373	0.616806	0	0.0420227	0.379654	0	0.0373141	0.364004	0	0.0172028	0.187827	0	0.0212702	0.183146	0	0.0211722	0.185909	0	0.0153764	0.616806	0.0322439	0.0181492	0.379654	0	0.0339088	0.364004	0.184331	0.019211	0.187827	0	0.0126141	0.183146
0.0132177	0.618855	0	0.00922871	0.380799	0	0.0139249	0.364971	0	0.0076122	0.188165	0	0.00805813	0.183446	5.7012	0.00784213	0.186064	0	0.0828373	0.618855	0	0.0420227	0.380799	0	0.0373141	0.364971	0	0.0172028	0.188165	0	0.0212702	0.183446	0.17036	0.0211722	0.186064	0	0.0153764	0.618855	0	0.0181492	0.380799	0	0.0339088	0.364971	0	0.019211	0.188165	0	0.0126141	0.183446
0.0132177	0.620905	0	0.00922871	0.381944	0	0.0139249	0.365938	0	0.0076122	0.188503	0	0.00805813	0.183746	2.8506	0.00784213	0.18622	0	0.0828373	0.620905	0	0.0420227	0.381944	0	0.0373141	0.365938	0	0.0172028	0.188503	0	0.0212702	0.183746	0	0.0211722	0.18622	0	0.0153764	0.620905	0.0644877	0.0181492	0.381944	0.210037	0.0339088	0.365938	0.184331	0.019211	0.188503	1.33448	0.0126141	0.183746
0.0132177	0.622954	0.144519	0.00922871	0.38309	0	0.0139249	0.366905	0	0.0076122	0.188841	0	0.00805813	0.184046	5.7012	0.00784213	0.186376	7.06622	0.0828373	0.622954	0	0.0420227	0.38309	0	0.0373141	0.366905	0	0.0172028	0.188841	0	0.0212702	0.184046	0	0.0211722	0.186376	0	0.0153764	0.622954	0	0.0181492	0.38309	0.105019	0.0339088	0.366905	0	0.019211	0.188841	1.33448	0.0126141	0.184046
0.0132177	0.625004	0	0.00922871	0.384235	0	0.0139249	0.367871	0.637209	0.0076122	0.189179	0	0.00805813	0.184347	5.7012	0.00784213	0.186531	0	0.0828373	0.625004	0	0.0420227	0.384235	0	0.0373141	0.367871	0	0.0172028	0.189179	0	0.0212702	0.184347	0	0.0211722	0.186531	0	0.0153764	0.625004	0.0322439	0.0181492	0.384235	0	0.0339088	0.367871	0	0.019211	0.189179	0	0.0126141	0.184347
0.0132177	0.627053	0.144519	0.00922871	0.385381	0	0.0139249	0.368838	0.318604	0.0076122	0.189517	0	0.00805813	0.184647	2.8506	0.00784213	0.186687	0	0.0828373	0.627053	0	0.0420227	0.385381	0	0.0373141	0.368838	0	0.0172028	0.189517	0	0.0212702	0.184647	0	0.0211722	0.186687	0	0.0153764	0.627053	0.0644877	0.0181492	0.385381	0.105019	0.0339088	0.368838	0	0.019211	0.189517	0	0.0126141	0.184647
0.0132177	0.629103	0.144519	0.00922871	0.386526	0.320137	0.0139249	0.369805	0	0.0076122	0.189855	0	0.00805813	0.184947	0	0.00784213	0.186843	0	0.0828373	0.629103	0	0.0420227	0.386526	0	0.0373141	0.369805	0	0.0172028	0.189855	0	0.0212702	0.184947	0	0.0211722	0.186843	0	0.0153764	0.629103	0	0.0181492	0.386526	0	0.0339088	0.369805	0	0.019211	0.189855	1.33448	0.0126141	0.184947
0.0132177	0.631152	0.144519	0.00922871	0.387672	0	0.0139249	0.370772	0	0.0076122	0.190193	0	0.00805813	0.185247	0	0.00784213	0.186998	0	0.0828373	0.631152	0	0.0420227	0.387672	0	0.0373141	0.370772	0	0.0172028	0.190193	0	0.0212702	0.185247	0.17036	0.0211722	0.186998	0	0.0153764	0.631152	0	0.0181492	0.387672	0	0.0339088	0.370772	0.184331	0.019211	0.190193	1.33448	0.0126141	0.185247
0.0132177	0.633202	0.144519	0.00922871	0.388817	0.320137	0.0139249	0.371739	0	0.0076122	0.190531	0	0.00805813	0.185547	2.8506	0.00784213	0.187154	0	0.0828373	0.633202	0	0.0420227	0.388817	0	0.0373141	0.371739	0	0.0172028	0.190531	0	0.0212702	0.185547	0	0.0211722	0.187154	0	0.0153764	0.633202	0.0322439	0.0181492	0.388817	0.105019	0.0339088	0.371739	0	0.019211	0.190531	0	0.0126141	0.185547
0.0132177	0.635251	0.144519	0.00922871	0.389963	0	0.0139249	0.372706	0	0.0076122	0.190869	0	0.00805813	0.185847	0	0.00784213	0.18731	0	0.0828373	0.635251	0	0.0420227	0.389963	0	0.0373141	0.372706	0	0.0172028	0.190869	0	0.0212702	0.185847	0	0.0211722	0.18731	0	0.0153764	0.635251	0.0967316	0.0181492	0.389963	0	0.0339088	0.372706	0	0.019211	0.190869	0	0.0126141	0.185847
0.0132177	0.6373	0	0.00922871	0.391108	0	0.0139249	0.373672	0	0.0076122	0.191207	0	0.00805813	0.186148	0	0.00784213	0.187465	0	0.0828373	0.6373	0	0.0420227	0.391108	0	0.0373141	0.373672	0	0.0172028	0.191207	0	0.0212702	0.186148	0.17036	0.0211722	0.187465	0	0.0153764	0.6373	0.0322439	0.0181492	0.391108	0	0.0339088	0.373672	0	0.019211	0.191207	0	0.0126141	0.186148
0.0132177	0.63935	0.144519	0.00922871	0.392254	0	0.0139249	0.374639	0	0.0076122	0.191545	0	0.00805813	0.186448	0	0.00784213	0.187621	0	0.0828373	0.63935	0	0.0420227	0.392254	0	0.0373141	0.374639	0	0.0172028	0.191545	0	0.0212702	0.186448	0.17036	0.0211722	0.187621	0	0.0153764	0.63935	0	0.0181492	0.392254	0	0.0339088	0.374639	0.368662	0.019211	0.191545	0	0.0126141	0.186448
0.0132177	0.641399	0	0.00922871	0.393399	0	0.0139249	0.375606	0	0.0076122	0.191883	0	0.00805813	0.186748	0	0.00784213	0.187777	0	0.0828373	0.641399	0	0.0420227	0.393399	0	0.0373141	0.375606	0	0.0172028	0.191883	0	0.0212702	0.186748	0.34072	0.0211722	0.187777	0	0.0153764	0.641399	0	0.0181492	0.393399	0	0.0339088	0.375606	0.368662	0.019211	0.191883	0	0.0126141	0.186748
0.0132177	0.643449	0	0.00922871	0.394545	0	0.0139249	0.376573	0	0.0076122	0.192221	0	0.00805813	0.187048	0	0.00784213	0.187933	0	0.0828373	0.643449	0	0.0420227	0.394545	0	0.0373141	0.376573	0	0.0172028	0.192221	0	0.0212702	0.187048	0.17036	0.0211722	0.187933	0	0.0153764	0.643449	0	0.0181492	0.394545	0	0.0339088	0.376573	0	0.019211	0.192221	1.33448	0.0126141	0.187048
0.0132177	0.645498	0	0.00922871	0.39569	0	0.0139249	0.37754	0	0.0076122	0.192559	0	0.00805813	0.187348	0	0.00784213	0.188088	0	0.0828373	0.645498	0	0.0420227	0.39569	0	0.0373141	0.37754	0	0.0172028	0.192559	0	0.0212702	0.187348	0	0.0211722	0.188088	0	0.0153764	0.645498	0	0.0181492	0.39569	0	0.0339088	0.37754	0.184331	0.019211	0.192559	0	0.0126141	0.187348
0.0132177	0.647548	0	0.00922871	0.396836	0	0.0139249	0.378506	0	0.0076122	0.192897	0	0.00805813	0.187648	0	0.00784213	0.188244	0	0.0828373	0.647548	0	0.0420227	0.396836	0	0.0373141	0.378506	0	0.0172028	0.192897	0	0.0212702	0.187648	0	0.0211722	0.188244	0	0.0153764	0.647548	0	0.0181492	0.396836	0	0.0339088	0.378506	0	0.019211	0.192897	0	0.0126141	0.187648
0.0132177	0.649597	0	0.00922871	0.397981	0.320137	0.0139249	0.379473	0	0.0076122	0.193235	0	0.00805813	0.187949	0	0.00784213	0.1884	0	0.0828373	0.649597	0	0.0420227	0.397981	0	0.0373141	0.379473	0	0.0172028	0.193235	0	0.0212702	0.187949	0.17036	0.0211722	0.1884	0	0.0153764	0.649597	0	0.0181492	0.397981	0	0.0339088	0.379473	0	0.019211	0.193235	0	0.0126141	0.187949
0.0132177	0.651647	0	0.00922871	0.399127	0	0.0139249	0.38044	0	0.0076122	0.193573	0	0.00805813	0.188249	0	0.00784213	0.188555	0	0.0828373	0.651647	0	0.0420227	0.399127	0	0.0373141	0.38044	0	0.0172028	0.193573	0.203429	0.0212702	0.188249	0.34072	0.0211722	0.188555	0	0.0153764	0.651647	0	0.0181492	0.399127	0.105019	0.0339088	0.38044	0	0.019211	0.193573	1.33448	0.0126141	0.188249
0.0132177	0.653696	0	0.00922871	0.400272	0	0.0139249	0.381407	0	0.0076122	0.193911	0	0.00805813	0.188549	0	0.00784213	0.188711	0	0.0828373	0.653696	0	0.0420227	0.400272	0	0.0373141	0.381407	0	0.0172028	0.193911	0	0.0212702	0.188549	0	0.0211722	0.188711	0	0.0153764	0.653696	0.0322439	0.0181492	0.400272	0	0.0339088	0.381407	0	0.019211	0.193911	0	0.0126141	0.188549
0.0132177	0.655746	0.144519	0.00922871	0.401418	0	0.0139249	0.382374	0	0.0076122	0.194249	0	0.00805813	0.188849	0	0.00784213	0.188867	0	0.0828373	0.655746	0	0.0420227	0.401418	0	0.0373141	0.382374	0	0.0172028	0.194249	0	0.0212702	0.188849	0.34072	0.0211722	0.188867	0	0.0153764	0.655746	0	0.0181492	0.401418	0	0.0339088	0.382374	0	0.019211	0.194249	0	0.0126141	0.188849
0.0132177	0.657795	0	0.00922871	0.402563	0	0.0139249	0.383341	0	0.0076122	0.194587	0	0.00805813	0.189149	0	0.00784213	0.189022	0	0.0828373	0.657795	0	0.0420227	0.402563	0	0.0373141	0.383341	0	0.0172028	0.194587	0	0.0212702	0.189149	0.17036	0.0211722	0.189022	0	0.0153764	0.657795	0	0.0181492	0.402563	0.105019	0.0339088	0.383341	0	0.019211	0.194587	0	0.0126141	0.189149
0.0132177	0.659845	0	0.00922871	0.403709	0	0.0139249	0.384307	0	0.0076122	0.194926	0	0.00805813	0.189449	0	0.00784213	0.189178	0	0.0828373	0.659845	0	0.0420227	0.403709	0	0.0373141	0.384307	0	0.0172028	0.194926	0	0.0212702	0.189449	0.34072	0.0211722	0.189178	0	0.0153764	0.659845	0	0.0181492	0.403709	0	0.0339088	0.384307	0	0.019211	0.194926	0	0.0126141	0.189449
0.0132177	0.661894	0	0.00922871	0.404854	0	0.0139249	0.385274	0	0.0076122	0.195264	0	0.00805813	0.18975	0	0.00784213	0.189334	0	0.0828373	0.661894	0	0.0420227	0.404854	0	0.0373141	0.385274	0	0.0172028	0.195264	0.203429	0.0212702	0.18975	0	0.0211722	0.189334	0	0.0153764	0.661894	0	0.0181492	0.404854	0	0.0339088	0.385274	0	0.019211	0.195264	0	0.0126141	0.18975
0.0132177	0.663944	0	0.00922871	0.405999	0	0.0139249	0.386241	0	0.0076122	0.195602	0	0.00805813	0.19005	0	0.00784213	0.189489	0	0.0828373	0.663944	0	0.0420227	0.405999	0	0.0373141	0.386241	0	0.0172028	0.195602	0	0.0212702	0.19005	0	0.0211722	0.189489	0	0.0153764	0.663944	0	0.0181492	0.405999	0	0.0339088	0.386241	0	0.019211	0.195602	0	0.0126141	0.19005
0.0132177	0.665993	0	0.00922871	0.407145	0	0.0139249	0.387208	0	0.0076122	0.19594	0	0.00805813	0.19035	0	0.00784213	0.189645	0	0.0828373	0.665993	0	0.0420227	0.407145	0	0.0373141	0.387208	0	0.0172028	0.19594	0.101715	0.0212702	0.19035	0.17036	0.0211722	0.189645	0	0.0153764	0.665993	0	0.0181492	0.407145	0	0.0339088	0.387208	0	0.019211	0.19594	0	0.0126141	0.19035
0.0132177	0.668043	0	0.00922871	0.40829	0	0.0139249	0.388175	0	0.0076122	0.196278	0	0.00805813	0.19065	0	0.00784213	0.189801	0	0.0828373	0.668043	0	0.0420227	0.40829	0	0.0373141	0.388175	0	0.0172028	0.196278	0.203429	0.0212702	0.19065	0	0.0211722	0.189801	0	0.0153764	0.668043	0	0.0181492	0.40829	0	0.0339088	0.388175	0	0.019211	0.196278	0	0.0126141	0.19065
0.0132177	0.670092	0	0.00922871	0.409436	0	0.0139249	0.389142	0	0.0076122	0.196616	0	0.00805813	0.19095	0	0.00784213	0.189956	0	0.0828373	0.670092	0	0.0420227	0.409436	0	0.0373141	0.389142	0	0.0172028	0.196616	0	0.0212702	0.19095	0	0.0211722	0.189956	0	0.0153764	0.670092	0	0.0181492	0.409436	0	0.0339088	0.389142	0	0.019211	0.196616	0	0.0126141	0.19095
0.0132177	0.672141	0	0.00922871	0.410581	0	0.0139249	0.390108	0	0.0076122	0.196954	0	0.00805813	0.19125	0	0.00784213	0.190112	0	0.0828373	0.672141	0	0.0420227	0.410581	0	0.0373141	0.390108	0	0.0172028	0.196954	0	0.0212702	0.19125	0	0.0211722	0.190112	0	0.0153764	0.672141	0	0.0181492	0.410581	0	0.0339088	0.390108	0	0.019211	0.196954	0	0.0126141	0.19125
0.0132177	0.674191	0	0.00922871	0.411727	0	0.0139249	0.391075	0	0.0076122	0.197292	0	0.00805813	0.191551	0	0.00784213	0.190268	0	0.0828373	0.674191	0	0.0420227	0.411727	0	0.0373141	0.391075	0	0.0172028	0.197292	0.101715	0.0212702	0.191551	0.34072	0.0211722	0.190268	0	0.0153764	0.674191	0	0.0181492	0.411727	0	0.0339088	0.391075	0	0.019211	0.197292	0	0.0126141	0.191551
0.0132177	0.67624	0	0.00922871	0.412872	0	0.0139249	0.392042	0	0.0076122	0.19763	0	0.00805813	0.191851	0	0.00784213	0.190424	0	0.0828373	0.67624	0	0.0420227	0.412872	0	0.0373141	0.392042	0	0.0172028	0.19763	0	0.0212702	0.191851	0.17036	0.0211722	0.190424	0	0.0153764	0.67624	0	0.0181492	0.412872	0	0.0339088	0.392042	0	0.019211	0.19763	0	0.0126141	0.191851
0.0132177	0.67829	0	0.00922871	0.414018	0	0.0139249	0.393009	0	0.0076122	0.197968	0	0.00805813	0.192151	0	0.00784213	0.190579	0	0.0828373	0.67829	0	0.0420227	0.414018	0	0.0373141	0.393009	0	0.0172028	0.197968	0	0.0212702	0.192151	0	0.0211722	0.190579	0.450895	0.0153764	0.67829	0	0.0181492	0.414018	0	0.0339088	0.393009	0	0.019211	0.197968	0	0.0126141	0.192151
0.0132177	0.680339	0	0.00922871	0.415163	0	0.0139249	0.393976	0	0.0076122	0.198306	0	0.00805813	0.192451	0	0.00784213	0.190735	0	0.0828373	0.680339	0	0.0420227	0.415163	0.0118429	0.0373141	0.393976	0	0.0172028	0.198306	0	0.0212702	0.192451	0	0.0211722	0.190735	0	0.0153764	0.680339	0	0.0181492	0.415163	0	0.0339088	0.393976	0	0.019211	0.198306	0	0.0126141	0.192451
0.0132177	0.682389	0	0.00922871	0.416309	0	0.0139249	0.394943	0	0.0076122	0.198644	0	0.00805813	0.192751	0	0.00784213	0.190891	0	0.0828373	0.682389	0.00486849	0.0420227	0.416309	0.0118429	0.0373141	0.394943	0.0152881	0.0172028	0.198644	0.203429	0.0212702	0.192751	0.17036	0.0211722	0.190891	0.450895	0.0153764	0.682389	0	0.0181492	0.416309	0	0.0339088	0.394943	0	0.019211	0.198644	0	0.0126141	0.192751
0.0132177	0.684438	0	0.00922871	0.417454	0	0.0139249	0.395909	0	0.0076122	0.198982	0	0.00805813	0.193051	0	0.00784213	0.191046	0	0.0828373	0.684438	0	0.0420227	0.417454	0	0.0373141	0.395909	0	0.0172028	0.198982	0	0.0212702	0.193051	0	0.0211722	0.191046	0.450895	0.0153764	0.684438	0	0.0181492	0.417454	0	0.0339088	0.395909	0	0.019211	0.198982	0	0.0126141	0.193051
0.0132177	0.686488	0	0.00922871	0.4186	0	0.0139249	0.396876	0	0.0076122	0.19932	0	0.00805813	0.193352	0	0.00784213	0.191202	0	0.0828373	0.686488	0.0146055	0.0420227	0.4186	0.0592143	0.0373141	0.396876	0.0152881	0.0172028	0.19932	0	0.0212702	0.193352	0	0.0211722	0.191202	0	0.0153764	0.686488	0	0.0181492	0.4186	0	0.0339088	0.396876	0	0.019211	0.19932	0	0.0126141	0.193352
0.0132177	0.688537	0	0.00922871	0.419745	0	0.0139249	0.397843	0	0.0076122	0.199658	0	0.00805813	0.193652	0	0.00784213	0.191358	0	0.0828373	0.688537	0.0340794	0.0420227	0.419745	0.0118429	0.0373141	0.397843	0.0458644	0.0172028	0.199658	0.203429	0.0212702	0.193652	0	0.0211722	0.191358	0	0.0153764	0.688537	0	0.0181492	0.419745	0	0.0339088	0.397843	0	0.019211	0.199658	0	0.0126141	0.193652
0.0132177	0.690587	0	0.00922871	0.420891	0	0.0139249	0.39881	0	0.0076122	0.199996	0	0.00805813	0.193952	0	0.00784213	0.191513	0	0.0828373	0.690587	0.0292109	0.0420227	0.420891	0	0.0373141	0.39881	0	0.0172028	0.199996	0	0.0212702	0.193952	0	0.0211722	0.191513	0.450895	0.0153764	0.690587	0	0.0181492	0.420891	0	0.0339088	0.39881	0	0.019211	0.199996	0	0.0126141	0.193952
0.0132177	0.692636	0	0.00922871	0.422036	0	0.0139249	0.399777	0	0.0076122	0.200334	0	0.00805813	0.194252	0	0.00784213	0.191669	0	0.0828373	0.692636	0.0146055	0.0420227	0.422036	0.0236857	0.0373141	0.399777	0.0305763	0.0172028	0.200334	0	0.0212702	0.194252	0	0.0211722	0.191669	0	0.0153764	0.692636	0	0.0181492	0.422036	0	0.0339088	0.399777	0	0.019211	0.200334	0	0.0126141	0.194252
0.0132177	0.694686	0	0.00922871	0.423182	0	0.0139249	0.400744	0	0.0076122	0.200672	0	0.00805813	0.194552	0	0.00784213	0.191825	0	0.0828373	0.694686	0.0243424	0.0420227	0.423182	0	0.0373141	0.400744	0.0152881	0.0172028	0.200672	0	0.0212702	0.194552	0	0.0211722	0.191825	0	0.0153764	0.694686	0	0.0181492	0.423182	0	0.0339088	0.400744	0	0.019211	0.200672	0	0.0126141	0.194552
0.0132177	0.696735	0	0.00922871	0.424327	0	0.0139249	0.40171	0	0.0076122	0.20101	0	0.00805813	0.194852	0	0.00784213	0.19198	0	0.0828373	0.696735	0.019474	0.0420227	0.424327	0.0355286	0.0373141	0.40171	0.0458644	0.0172028	0.20101	0	0.0212702	0.194852	0	0.0211722	0.19198	0	0.0153764	0.696735	0	0.0181492	0.424327	0	0.0339088	0.40171	0	0.019211	0.20101	0	0.0126141	0.194852
0.0132177	0.698785	0	0.00922871	0.425473	0	0.0139249	0.402677	0	0.0076122	0.201348	0	0.00805813	0.195153	0	0.00784213	0.192136	0	0.0828373	0.698785	0	0.0420227	0.425473	0	0.0373141	0.402677	0.0152881	0.0172028	0.201348	0	0.0212702	0.195153	0	0.0211722	0.192136	0	0.0153764	0.698785	0	0.0181492	0.425473	0	0.0339088	0.402677	0	0.019211	0.201348	0	0.0126141	0.195153
0.0132177	0.700834	0	0.00922871	0.426618	0	0.0139249	0.403644	0	0.0076122	0.201686	0	0.00805813	0.195453	0	0.00784213	0.192292	0	0.0828373	0.700834	0	0.0420227	0.426618	0	0.0373141	0.403644	0	0.0172028	0.201686	0	0.0212702	0.195453	0	0.0211722	0.192292	0	0.0153764	0.700834	0	0.0181492	0.426618	0	0.0339088	0.403644	0	0.019211	0.201686	0	0.0126141	0.195453
0.0132177	0.702884	0	0.00922871	0.427764	0	0.0139249	0.404611	0	0.0076122	0.202024	0	0.00805813	0.195753	0	0.00784213	0.192447	0	0.0828373	0.702884	0	0.0420227	0.427764	0.0236857	0.0373141	0.404611	0.0152881	0.0172028	0.202024	0	0.0212702	0.195753	0	0.0211722	0.192447	0.450895	0.0153764	0.702884	0	0.0181492	0.427764	0	0.0339088	0.404611	0	0.019211	0.202024	0	0.0126141	0.195753
0.0135553	0.499986	0	0.0095014	0.314361	0	0.0142496	0.308895	0	0.00778101	0.168558	0	0.008175	0.166036	0	0.00793303	0.177034	0	0.0928595	0.499986	0	0.0493942	0.314361	0	0.0440796	0.308895	0	0.0201112	0.168558	0	0.0232258	0.166036	0	0.0225967	0.177034	0	0.0168897	0.499986	0	0.0189805	0.314361	0	0.0344699	0.308895	0	0.0194327	0.168558	0	0.0128566	0.166036
0.0135553	0.502035	0	0.0095014	0.315507	0	0.0142496	0.309862	0	0.00778101	0.168896	0	0.008175	0.166337	0	0.00793303	0.17719	0	0.0928595	0.502035	0	0.0493942	0.315507	0	0.0440796	0.309862	0	0.0201112	0.168896	0	0.0232258	0.166337	0	0.0225967	0.17719	0	0.0168897	0.502035	0	0.0189805	0.315507	0	0.0344699	0.309862	0	0.0194327	0.168896	0	0.0128566	0.166337
0.0135553	0.504085	0	0.0095014	0.316652	0	0.0142496	0.310828	0	0.00778101	0.169234	0	0.008175	0.166637	0	0.00793303	0.177346	0	0.0928595	0.504085	0	0.0493942	0.316652	0	0.0440796	0.310828	0	0.0201112	0.169234	0	0.0232258	0.166637	0	0.0225967	0.177346	0	0.0168897	0.504085	0	0.0189805	0.316652	0	0.0344699	0.310828	0	0.0194327	0.169234	0	0.0128566	0.166637
0.0135553	0.506134	0	0.0095014	0.317798	0	0.0142496	0.311795	0	0.00778101	0.169572	0	0.008175	0.166937	0	0.00793303	0.177501	0	0.0928595	0.506134	0	0.0493942	0.317798	0	0.0440796	0.311795	0	0.0201112	0.169572	0	0.0232258	0.166937	0	0.0225967	0.177501	0	0.0168897	0.506134	0	0.0189805	0.317798	0	0.0344699	0.311795	0	0.0194327	0.169572	0	0.0128566	0.166937
0.0135553	0.508184	0	0.0095014	0.318943	0	0.0142496	0.312762	0	0.00778101	0.16991	0	0.008175	0.167237	0	0.00793303	0.177657	0	0.0928595	0.508184	0	0.0493942	0.318943	0	0.0440796	0.312762	0	0.0201112	0.16991	0	0.0232258	0.167237	0	0.0225967	0.177657	0	0.0168897	0.508184	0	0.0189805	0.318943	0	0.0344699	0.312762	0	0.0194327	0.16991	0	0.0128566	0.167237
0.0135553	0.510233	0	0.0095014	0.320089	0	0.0142496	0.313729	0	0.00778101	0.170248	0	0.008175	0.167537	0	0.00793303	0.177813	0	0.0928595	0.510233	0	0.0493942	0.320089	0	0.0440796	0.313729	0	0.0201112	0.170248	0	0.0232258	0.167537	0	0.0225967	0.177813	0	0.0168897	0.510233	0	0.0189805	0.320089	0	0.0344699	0.313729	0	0.0194327	0.170248	0	0.0128566	0.167537
0.0135553	0.512283	0	0.0095014	0.321234	0	0.0142496	0.314696	0	0.00778101	0.170586	0	0.008175	0.167837	0	0.00793303	0.177968	0	0.0928595	0.512283	0	0.0493942	0.321234	0	0.0440796	0.314696	0	0.0201112	0.170586	0	0.0232258	0.167837	0	0.0225967	0.177968	0	0.0168897	0.512283	0	0.0189805	0.321234	0	0.0344699	0.314696	0	0.0194327	0.170586	0	0.0128566	0.167837
0.0135553	0.514332	0	0.0095014	0.32238	0	0.0142496	0.315663	0	0.00778101	0.170925	0	0.008175	0.168138	0	0.00793303	0.178124	0	0.0928595	0.514332	0	0.0493942	0.32238	0	0.0440796	0.315663	0	0.0201112	0.170925	0	0.0232258	0.168138	0	0.0225967	0.178124	0	0.0168897	0.514332	0	0.0189805	0.32238	0	0.0344699	0.315663	0	0.0194327	0.170925	0	0.0128566	0.168138
0.0135553	0.516382	0	0.0095014	0.323525	0	0.0142496	0.316629	0	0.00778101	0.171263	0	0.008175	0.168438	0	0.00793303	0.17828	0	0.0928595	0.516382	0	0.0493942	0.323525	0	0.0440796	0.316629	0	0.0201112	0.171263	0	0.0232258	0.168438	0	0.0225967	0.17828	0	0.0168897	0.516382	0	0.0189805	0.323525	0	0.0344699	0.316629	0	0.0194327	0.171263	0	0.0128566	0.168438
0.0135553	0.518431	0	0.0095014	0.324671	0	0.0142496	0.317596	0	0.00778101	0.171601	0	0.008175	0.168738	0	0.00793303	0.178436	0	0.0928595	0.518431	0	0.0493942	0.324671	0	0.0440796	0.317596	0	0.0201112	0.171601	0	0.0232258	0.168738	0	0.0225967	0.178436	0	0.0168897	0.518431	0	0.0189805	0.324671	0	0.0344699	0.317596	0	0.0194327	0.171601	0	0.0128566	0.168738
0.0135553	0.520481	0	0.0095014	0.325816	0	0.0142496	0.318563	0	0.00778101	0.171939	0	0.008175	0.169038	0	0.00793303	0.178591	0	0.0928595	0.520481	0	0.0493942	0.325816	0	0.0440796	0.318563	0	0.0201112	0.171939	0	0.0232258	0.169038	0	0.0225967	0.178591	0	0.0168897	0.520481	0	0.0189805	0.325816	0	0.0344699	0.318563	0	0.0194327	0.171939	0	0.0128566	0.169038
0.0135553	0.52253	0	0.0095014	0.326962	0	0.0142496	0.31953	0	0.00778101	0.172277	0	0.008175	0.169338	0	0.00793303	0.178747	0	0.0928595	0.52253	0	0.0493942	0.326962	0	0.0440796	0.31953	0	0.0201112	0.172277	0	0.0232258	0.169338	0	0.0225967	0.178747	0	0.0168897	0.52253	0	0.0189805	0.326962	0	0.0344699	0.31953	0	0.0194327	0.172277	0	0.0128566	0.169338
0.0135553	0.52458	0	0.0095014	0.328107	0	0.0142496	0.320497	0	0.00778101	0.172615	0	0.008175	0.169638	0	0.00793303	0.178903	0	0.0928595	0.52458	0	0.0493942	0.328107	0	0.0440796	0.320497	0	0.0201112	0.172615	0	0.0232258	0.169638	0	0.0225967	0.178903	0	0.0168897	0.52458	0	0.0189805	0.328107	0	0.0344699	0.320497	0	0.0194327	0.172615	0	0.0128566	0.169638
0.0135553	0.526629	0	0.0095014	0.329253	0	0.0142496	0.321464	0	0.00778101	0.172953	0	0.008175	0.169939	0	0.00793303	0.179058	0	0.0928595	0.526629	0	0.0493942	0.329253	0	0.0440796	0.321464	0	0.0201112	0.172953	0	0.0232258	0.169939	0	0.0225967	0.179058	0	0.0168897	0.526629	0	0.0189805	0.329253	0	0.0344699	0.321464	0	0.0194327	0.172953	0	0.0128566	0.169939
0.0135553	0.528678	0	0.0095014	0.330398	0	0.0142496	0.32243	0	0.00778101	0.173291	0	0.008175	0.170239	0	0.00793303	0.179214	0	0.0928595	0.528678	0	0.0493942	0.330398	0	0.0440796	0.32243	0	0.0201112	0.173291	0	0.0232258	0.170239	0	0.0225967	0.179214	0	0.0168897	0.528678	0	0.0189805	0.330398	0	0.0344699	0.32243	0	0.0194327	0.173291	0	0.0128566	0.170239
0.0135553	0.530728	0	0.0095014	0.331543	0	0.0142496	0.323397	0	0.00778101	0.173629	0	0.008175	0.170539	0	0.00793303	0.17937	0	0.0928595	0.530728	0	0.0493942	0.331543	0	0.0440796	0.323397	0	0.0201112	0.173629	0	0.0232258	0.170539	0	0.0225967	0.17937	0	0.0168897	0.530728	0	0.0189805	0.331543	0	0.0344699	0.323397	0	0.0194327	0.173629	0	0.0128566	0.170539
0.0135553	0.532777	0	0.0095014	0.332689	0	0.0142496	0.324364	0	0.00778101	0.173967	0	0.008175	0.170839	0	0.00793303	0.179525	0	0.0928595	0.532777	0	0.0493942	0.332689	0	0.0440796	0.324364	0	0.0201112	0.173967	0	0.0232258	0.170839	0	0.0225967	0.179525	0	0.0168897	0.532777	0	0.0189805	0.332689	0	0.0344699	0.324364	0	0.0194327	0.173967	0	0.0128566	0.170839
0.0135553	0.534827	0	0.0095014	0.333834	0	0.0142496	0.325331	0	0.00778101	0.174305	0	0.008175	0.171139	0	0.00793303	0.179681	0	0.0928595	0.534827	0	0.0493942	0.333834	0	0.0440796	0.325331	0	0.0201112	0.174305	0	0.0232258	0.171139	0	0.0225967	0.179681	0	0.0168897	0.534827	0	0.0189805	0.333834	0	0.0344699	0.325331	0	0.0194327	0.174305	0	0.0128566	0.171139
0.0135553	0.536876	0	0.0095014	0.33498	0	0.0142496	0.326298	0	0.00778101	0.174643	0	0.008175	0.171439	0	0.00793303	0.179837	0	0.0928595	0.536876	0	0.0493942	0.33498	0	0.0440796	0.326298	0	0.0201112	0.174643	0	0.0232258	0.171439	0	0.0225967	0.179837	0	0.0168897	0.536876	0	0.0189805	0.33498	0	0.0344699	0.326298	0	0.0194327	0.174643	0	0.0128566	0.171439
0.0135553	0.538926	0	0.0095014	0.336125	0	0.0142496	0.327265	0	0.00778101	0.174981	0	0.008175	0.17174	0	0.00793303	0.179992	0	0.0928595	0.538926	0	0.0493942	0.336125	0	0.0440796	0.327265	0	0.0201112	0.174981	0	0.0232258	0.17174	0	0.0225967	0.179992	0	0.0168897	0.538926	0	0.0189805	0.336125	0	0.0344699	0.327265	0	0.0194327	0.174981	0	0.0128566	0.17174
0.0135553	0.540975	0	0.0095014	0.337271	0	0.0142496	0.328231	0	0.00778101	0.175319	0	0.008175	0.17204	0	0.00793303	0.180148	0	0.0928595	0.540975	0	0.0493942	0.337271	0	0.0440796	0.328231	0	0.0201112	0.175319	0	0.0232258	0.17204	0	0.0225967	0.180148	0	0.0168897	0.540975	0	0.0189805	0.337271	0	0.0344699	0.328231	0	0.0194327	0.175319	0	0.0128566	0.17204
0.0135553	0.543025	0	0.0095014	0.338416	0	0.0142496	0.329198	0	0.00778101	0.175657	0	0.008175	0.17234	0	0.00793303	0.180304	0	0.0928595	0.543025	0	0.0493942	0.338416	0	0.0440796	0.329198	0	0.0201112	0.175657	0	0.0232258	0.17234	0	0.0225967	0.180304	0	0.0168897	0.543025	0	0.0189805	0.338416	0	0.0344699	0.329198	0	0.0194327	0.175657	0	0.0128566	0.17234
0.0135553	0.545074	0	0.0095014	0.339562	0	0.0142496	0.330165	0	0.00778101	0.175995	0	0.008175	0.17264	0	0.00793303	0.180459	0	0.0928595	0.545074	0	0.0493942	0.339562	0	0.0440796	0.330165	0	0.0201112	0.175995	0	0.0232258	0.17264	0	0.0225967	0.180459	0	0.0168897	0.545074	0	0.0189805	0.339562	0	0.0344699	0.330165	0	0.0194327	0.175995	0	0.0128566	0.17264
0.0135553	0.547124	0	0.0095014	0.340707	0	0.0142496	0.331132	0	0.00778101	0.176333	0	0.008175	0.17294	0	0.00793303	0.180615	0	0.0928595	0.547124	0	0.0493942	0.340707	0	0.0440796	0.331132	0	0.0201112	0.176333	0	0.0232258	0.17294	0	0.0225967	0.180615	0	0.0168897	0.547124	0	0.0189805	0.340707	0	0.0344699	0.331132	0	0.0194327	0.176333	0	0.0128566	0.17294
0.0135553	0.549173	0	0.0095014	0.341853	0	0.0142496	0.332099	0	0.00778101	0.176671	0	0.008175	0.17324	0	0.00793303	0.180771	0	0.0928595	0.549173	0	0.0493942	0.341853	0	0.0440796	0.332099	0	0.0201112	0.176671	0	0.0232258	0.17324	0	0.0225967	0.180771	0	0.0168897	0.549173	0	0.0189805	0.341853	0	0.0344699	0.332099	0	0.0194327	0.176671	0	0.0128566	0.17324
0.0135553	0.551223	0	0.0095014	0.342998	0	0.0142496	0.333066	0	0.00778101	0.177009	0	0.008175	0.173541	0	0.00793303	0.180927	0	0.0928595	0.551223	0	0.0493942	0.342998	0	0.0440796	0.333066	0	0.0201112	0.177009	0	0.0232258	0.173541	0	0.0225967	0.180927	0	0.0168897	0.551223	0	0.0189805	0.342998	0	0.0344699	0.333066	0	0.0194327	0.177009	0	0.0128566	0.173541
0.0135553	0.553272	0	0.0095014	0.344144	0	0.0142496	0.334032	0	0.00778101	0.177347	0	0.008175	0.173841	0	0.00793303	0.181082	0	0.0928595	0.553272	0	0.0493942	0.344144	0	0.0440796	0.334032	0	0.0201112	0.177347	0	0.0232258	0.173841	0	0.0225967	0.181082	0	0.0168897	0.553272	0	0.0189805	0.344144	0	0.0344699	0.334032	0	0.0194327	0.177347	0	0.0128566	0.173841
0.0135553	0.555322	0	0.0095014	0.345289	0	0.0142496	0.334999	0	0.00778101	0.177685	0	0.008175	0.174141	0	0.00793303	0.181238	0	0.0928595	0.555322	0	0.0493942	0.345289	0	0.0440796	0.334999	0	0.0201112	0.177685	0	0.0232258	0.174141	0	0.0225967	0.181238	0	0.0168897	0.555322	0	0.0189805	0.345289	0	0.0344699	0.334999	0	0.0194327	0.177685	0	0.0128566	0.174141
0.0135553	0.557371	0.144519	0.0095014	0.346435	0	0.0142496	0.335966	0	0.00778101	0.178023	0	0.008175	0.174441	0	0.00793303	0.181394	0	0.0928595	0.557371	0	0.0493942	0.346435	0	0.0440796	0.335966	0	0.0201112	0.178023	0	0.0232258	0.174441	0	0.0225967	0.181394	0	0.0168897	0.557371	0	0.0189805	0.346435	0	0.0344699	0.335966	0	0.0194327	0.178023	0	0.0128566	0.174441
0.0135553	0.559421	0	0.0095014	0.34758	0	0.0142496	0.336933	0.318604	0.00778101	0.178361	0	0.008175	0.174741	0	0.00793303	0.181549	0	0.0928595	0.559421	0	0.0493942	0.34758	0	0.0440796	0.336933	0	0.0201112	0.178361	0	0.0232258	0.174741	0	0.0225967	0.181549	0	0.0168897	0.559421	0	0.0189805	0.34758	0	0.0344699	0.336933	0.184331	0.0194327	0.178361	1.33448	0.0128566	0.174741
0.0135553	0.56147	0	0.0095014	0.348726	0	0.0142496	0.3379	0	0.00778101	0.1787	0	0.008175	0.175041	0	0.00793303	0.181705	0	0.0928595	0.56147	0	0.0493942	0.348726	0	0.0440796	0.3379	0	0.0201112	0.1787	0	0.0232258	0.175041	0	0.0225967	0.181705	0	0.0168897	0.56147	0	0.0189805	0.348726	0	0.0344699	0.3379	0	0.0194327	0.1787	0	0.0128566	0.175041
0.0135553	0.563519	0	0.0095014	0.349871	0	0.0142496	0.338866	0	0.00778101	0.179038	0	0.008175	0.175342	0	0.00793303	0.181861	0	0.0928595	0.563519	0	0.0493942	0.349871	0	0.0440796	0.338866	0	0.0201112	0.179038	0	0.0232258	0.175342	0	0.0225967	0.181861	0	0.0168897	0.563519	0	0.0189805	0.349871	0	0.0344699	0.338866	0	0.0194327	0.179038	1.33448	0.0128566	0.175342
0.0135553	0.565569	0	0.0095014	0.351017	0	0.0142496	0.339833	0	0.00778101	0.179376	0	0.008175	0.175642	0	0.00793303	0.182016	0	0.0928595	0.565569	0	0.0493942	0.351017	0	0.0440796	0.339833	0	0.0201112	0.179376	0	0.0232258	0.175642	0	0.0225967	0.182016	0	0.0168897	0.565569	0	0.0189805	0.351017	0	0.0344699	0.339833	0	0.0194327	0.179376	1.33448	0.0128566	0.175642
0.0135553	0.567618	0	0.0095014	0.352162	0	0.0142496	0.3408	0	0.00778101	0.179714	1.75238	0.008175	0.175942	0	0.00793303	0.182172	0	0.0928595	0.567618	0	0.0493942	0.352162	0	0.0440796	0.3408	0	0.0201112	0.179714	0	0.0232258	0.175942	0	0.0225967	0.182172	0	0.0168897	0.567618	0	0.0189805	0.352162	0.105019	0.0344699	0.3408	0	0.0194327	0.179714	0	0.0128566	0.175942
0.0135553	0.569668	0.289039	0.0095014	0.353308	0	0.0142496	0.341767	0	0.00778101	0.180052	0	0.008175	0.176242	0	0.00793303	0.182328	0	0.0928595	0.569668	0	0.0493942	0.353308	0	0.0440796	0.341767	0	0.0201112	0.180052	0	0.0232258	0.176242	0	0.0225967	0.182328	0	0.0168897	0.569668	0	0.0189805	0.353308	0	0.0344699	0.341767	0	0.0194327	0.180052	0	0.0128566	0.176242
0.0135553	0.571717	0.144519	0.0095014	0.354453	0	0.0142496	0.342734	0.637209	0.00778101	0.18039	0	0.008175	0.176542	5.7012	0.00793303	0.182483	0	0.0928595	0.571717	0	0.0493942	0.354453	0	0.0440796	0.342734	0	0.0201112	0.18039	0	0.0232258	0.176542	0	0.0225967	0.182483	0	0.0168897	0.571717	0	0.0189805	0.354453	0.105019	0.0344699	0.342734	0	0.0194327	0.18039	0	0.0128566	0.176542
0.0135553	0.573767	0	0.0095014	0.355599	0.320137	0.0142496	0.343701	0	0.00778101	0.180728	0	0.008175	0.176842	5.7012	0.00793303	0.182639	0	0.0928595	0.573767	0	0.0493942	0.355599	0	0.0440796	0.343701	0	0.0201112	0.180728	0	0.0232258	0.176842	0	0.0225967	0.182639	0	0.0168897	0.573767	0	0.0189805	0.355599	0	0.0344699	0.343701	0	0.0194327	0.180728	0	0.0128566	0.176842
0.0135553	0.575816	0	0.0095014	0.356744	0.320137	0.0142496	0.344667	0	0.00778101	0.181066	0	0.008175	0.177143	2.8506	0.00793303	0.182795	7.06622	0.0928595	0.575816	0	0.0493942	0.356744	0	0.0440796	0.344667	0	0.0201112	0.181066	0	0.0232258	0.177143	0	0.0225967	0.182795	0	0.0168897	0.575816	0	0.0189805	0.356744	0	0.0344699	0.344667	0	0.0194327	0.181066	0	0.0128566	0.177143
0.0135553	0.577866	0	0.0095014	0.357889	0.320137	0.0142496	0.345634	0.318604	0.00778101	0.181404	0	0.008175	0.177443	0	0.00793303	0.182951	0	0.0928595	0.577866	0	0.0493942	0.357889	0	0.0440796	0.345634	0	0.0201112	0.181404	0	0.0232258	0.177443	0	0.0225967	0.182951	0	0.0168897	0.577866	0	0.0189805	0.357889	0	0.0344699	0.345634	0.184331	0.0194327	0.181404	1.33448	0.0128566	0.177443
0.0135553	0.579915	0	0.0095014	0.359035	0.320137	0.0142496	0.346601	0	0.00778101	0.181742	0	0.008175	0.177743	0	0.00793303	0.183106	0	0.0928595	0.579915	0	0.0493942	0.359035	0	0.0440796	0.346601	0	0.0201112	0.181742	0	0.0232258	0.177743	0	0.0225967	0.183106	0	0.0168897	0.579915	0	0.0189805	0.359035	0	0.0344699	0.346601	0	0.0194327	0.181742	0	0.0128566	0.177743
0.0135553	0.581965	0.144519	0.0095014	0.36018	0.320137	0.0142496	0.347568	0	0.00778101	0.18208	0	0.008175	0.178043	0	0.00793303	0.183262	7.06622	0.0928595	0.581965	0	0.0493942	0.36018	0	0.0440796	0.347568	0	0.0201112	0.18208	0	0.0232258	0.178043	0	0.0225967	0.183262	0	0.0168897	0.581965	0	0.0189805	0.36018	0.210037	0.0344699	0.347568	0.184331	0.0194327	0.18208	0	0.0128566	0.178043
0.0135553	0.584014	0	0.0095014	0.361326	0.320137	0.0142496	0.348535	0.318604	0.00778101	0.182418	0	0.008175	0.178343	2.8506	0.00793303	0.183418	0	0.0928595	0.584014	0	0.0493942	0.361326	0	0.0440796	0.348535	0	0.0201112	0.182418	0	0.0232258	0.178343	0	0.0225967	0.183418	0	0.0168897	0.584014	0.0322439	0.0189805	0.361326	0	0.0344699	0.348535	0.184331	0.0194327	0.182418	0	0.0128566	0.178343
0.0135553	0.586064	0	0.0095014	0.362471	0	0.0142496	0.349502	0.318604	0.00778101	0.182756	1.75238	0.008175	0.178643	0	0.00793303	0.183573	0	0.0928595	0.586064	0	0.0493942	0.362471	0	0.0440796	0.349502	0	0.0201112	0.182756	0	0.0232258	0.178643	0	0.0225967	0.183573	0	0.0168897	0.586064	0	0.0189805	0.362471	0	0.0344699	0.349502	0	0.0194327	0.182756	0	0.0128566	0.178643
0.0135553	0.588113	0.144519	0.0095014	0.363617	0	0.0142496	0.350468	0	0.00778101	0.183094	3.50475	0.008175	0.178944	0	0.00793303	0.183729	0	0.0928595	0.588113	0	0.0493942	0.363617	0	0.0440796	0.350468	0	0.0201112	0.183094	0	0.0232258	0.178944	0	0.0225967	0.183729	0	0.0168897	0.588113	0.0322439	0.0189805	0.363617	0.105019	0.0344699	0.350468	0.184331	0.0194327	0.183094	0	0.0128566	0.178944
0.0135553	0.590163	0.144519	0.0095014	0.364762	0.640274	0.0142496	0.351435	0	0.00778101	0.183432	3.50475	0.008175	0.179244	2.8506	0.00793303	0.183885	0	0.0928595	0.590163	0	0.0493942	0.364762	0	0.0440796	0.351435	0	0.0201112	0.183432	0	0.0232258	0.179244	0	0.0225967	0.183885	0	0.0168897	0.590163	0	0.0189805	0.364762	0	0.0344699	0.351435	0	0.0194327	0.183432	1.33448	0.0128566	0.179244
0.0135553	0.592212	0.144519	0.0095014	0.365908	0.640274	0.0142496	0.352402	0	0.00778101	0.18377	1.75238	0.008175	0.179544	0	0.00793303	0.18404	0	0.0928595	0.592212	0	0.0493942	0.365908	0	0.0440796	0.352402	0	0.0201112	0.18377	0	0.0232258	0.179544	0	0.0225967	0.18404	0	0.0168897	0.592212	0	0.0189805	0.365908	0.105019	0.0344699	0.352402	0	0.0194327	0.18377	0	0.0128566	0.179544
0.0135553	0.594262	0	0.0095014	0.367053	0.640274	0.0142496	0.353369	0	0.00778101	0.184108	0	0.008175	0.179844	0	0.00793303	0.184196	0	0.0928595	0.594262	0	0.0493942	0.367053	0	0.0440796	0.353369	0	0.0201112	0.184108	0	0.0232258	0.179844	0	0.0225967	0.184196	0	0.0168897	0.594262	0	0.0189805	0.367053	0.210037	0.0344699	0.353369	0.184331	0.0194327	0.184108	1.33448	0.0128566	0.179844
0.0135553	0.596311	0	0.0095014	0.368199	0.320137	0.0142496	0.354336	0	0.00778101	0.184446	1.75238	0.008175	0.180144	8.5518	0.00793303	0.184352	7.06622	0.0928595	0.596311	0	0.0493942	0.368199	0	0.0440796	0.354336	0	0.0201112	0.184446	0	0.0232258	0.180144	0	0.0225967	0.184352	0	0.0168897	0.596311	0	0.0189805	0.368199	0.105019	0.0344699	0.354336	0.184331	0.0194327	0.184446	1.33448	0.0128566	0.180144
0.0135553	0.598361	0	0.0095014	0.369344	0.320137	0.0142496	0.355303	0	0.00778101	0.184784	10.5143	0.008175	0.180444	5.7012	0.00793303	0.184507	7.06622	0.0928595	0.598361	0	0.0493942	0.369344	0	0.0440796	0.355303	0	0.0201112	0.184784	0	0.0232258	0.180444	0	0.0225967	0.184507	0	0.0168897	0.598361	0	0.0189805	0.369344	0	0.0344699	0.355303	0.184331	0.0194327	0.184784	0	0.0128566	0.180444
0.0135553	0.60041	0.433558	0.0095014	0.37049	0	0.0142496	0.356269	0	0.00778101	0.185122	1.75238	0.008175	0.180745	2.8506	0.00793303	0.184663	7.06622	0.0928595	0.60041	0	0.0493942	0.37049	0	0.0440796	0.356269	0	0.0201112	0.185122	0	0.0232258	0.180745	0	0.0225967	0.184663	0	0.0168897	0.60041	0.0322439	0.0189805	0.37049	0.210037	0.0344699	0.356269	0.184331	0.0194327	0.185122	0	0.0128566	0.180745
0.0135553	0.602459	0.144519	0.0095014	0.371635	0	0.0142496	0.357236	0.318604	0.00778101	0.18546	1.75238	0.008175	0.181045	0	0.00793303	0.184819	0	0.0928595	0.602459	0	0.0493942	0.371635	0	0.0440796	0.357236	0	0.0201112	0.18546	0	0.0232258	0.181045	0	0.0225967	0.184819	0	0.0168897	0.602459	0	0.0189805	0.371635	0.420074	0.0344699	0.357236	0.552993	0.0194327	0.18546	1.33448	0.0128566	0.181045
0.0135553	0.604509	0.433558	0.0095014	0.372781	0	0.0142496	0.358203	0.318604	0.00778101	0.185798	3.50475	0.008175	0.181345	2.8506	0.00793303	0.184974	0	0.0928595	0.604509	0	0.0493942	0.372781	0	0.0440796	0.358203	0	0.0201112	0.185798	0	0.0232258	0.181345	0	0.0225967	0.184974	0	0.0168897	0.604509	0.0322439	0.0189805	0.372781	0.315056	0.0344699	0.358203	0	0.0194327	0.185798	1.33448	0.0128566	0.181345
0.0135553	0.606558	0.289039	0.0095014	0.373926	0.640274	0.0142496	0.35917	0	0.00778101	0.186136	1.75238	0.008175	0.181645	2.8506	0.00793303	0.18513	0	0.0928595	0.606558	0	0.0493942	0.373926	0	0.0440796	0.35917	0	0.0201112	0.186136	0	0.0232258	0.181645	0	0.0225967	0.18513	0	0.0168897	0.606558	0.0322439	0.0189805	0.373926	0	0.0344699	0.35917	0.184331	0.0194327	0.186136	0	0.0128566	0.181645
0.0135553	0.608608	0.144519	0.0095014	0.375072	1.60069	0.0142496	0.360137	0	0.00778101	0.186474	0	0.008175	0.181945	8.5518	0.00793303	0.185286	0	0.0928595	0.608608	0	0.0493942	0.375072	0	0.0440796	0.360137	0	0.0201112	0.186474	0	0.0232258	0.181945	0	0.0225967	0.185286	0	0.0168897	0.608608	0	0.0189805	0.375072	0.105019	0.0344699	0.360137	0.737324	0.0194327	0.186474	2.66896	0.0128566	0.181945
0.0135553	0.610657	0	0.0095014	0.376217	0.640274	0.0142496	0.361104	0.318604	0.00778101	0.186813	1.75238	0.008175	0.182245	0	0.00793303	0.185442	0	0.0928595	0.610657	0	0.0493942	0.376217	0	0.0440796	0.361104	0	0.0201112	0.186813	0	0.0232258	0.182245	0	0.0225967	0.185442	0	0.0168897	0.610657	0.0644877	0.0189805	0.376217	0.105019	0.0344699	0.361104	0.184331	0.0194327	0.186813	1.33448	0.0128566	0.182245
0.0135553	0.612707	0.289039	0.0095014	0.377363	0.960412	0.0142496	0.36207	0.318604	0.00778101	0.187151	1.75238	0.008175	0.182546	2.8506	0.00793303	0.185597	0	0.0928595	0.612707	0	0.0493942	0.377363	0	0.0440796	0.36207	0	0.0201112	0.187151	0	0.0232258	0.182546	0	0.0225967	0.185597	0	0.0168897	0.612707	0	0.0189805	0.377363	0	0.0344699	0.36207	0	0.0194327	0.187151	1.33448	0.0128566	0.182546
0.0135553	0.614756	0.144519	0.0095014	0.378508	0	0.0142496	0.363037	0	0.00778101	0.187489	1.75238	0.008175	0.182846	0	0.00793303	0.185753	0	0.0928595	0.614756	0	0.0493942	0.378508	0	0.0440796	0.363037	0	0.0201112	0.187489	0	0.0232258	0.182846	0	0.0225967	0.185753	0	0.0168897	0.614756	0.0322439	0.0189805	0.378508	0.210037	0.0344699	0.363037	0	0.0194327	0.187489	0	0.0128566	0.182846
0.0135553	0.616806	0.144519	0.0095014	0.379654	0	0.0142496	0.364004	1.91163	0.00778101	0.187827	1.75238	0.008175	0.183146	2.8506	0.00793303	0.185909	0	0.0928595	0.616806	0	0.0493942	0.379654	0	0.0440796	0.364004	0	0.0201112	0.187827	0	0.0232258	0.183146	0	0.0225967	0.185909	0	0.0168897	0.616806	0.0644877	0.0189805	0.379654	0	0.0344699	0.364004	0.368662	0.0194327	0.187827	1.33448	0.0128566	0.183146
0.0135553	0.618855	0.144519	0.0095014	0.380799	0.640274	0.0142496	0.364971	0.318604	0.00778101	0.188165	3.50475	0.008175	0.183446	2.8506	0.00793303	0.186064	7.06622	0.0928595	0.618855	0	0.0493942	0.380799	0	0.0440796	0.364971	0	0.0201112	0.188165	0	0.0232258	0.183446	0.17036	0.0225967	0.186064	0	0.0168897	0.618855	0.0322439	0.0189805	0.380799	0.105019	0.0344699	0.364971	0	0.0194327	0.188165	6.6724	0.0128566	0.183446
0.0135553	0.620905	0.144519	0.0095014	0.381944	0.320137	0.0142496	0.365938	0	0.00778101	0.188503	0	0.008175	0.183746	2.8506	0.00793303	0.18622	7.06622	0.0928595	0.620905	0	0.0493942	0.381944	0	0.0440796	0.365938	0	0.0201112	0.188503	0	0.0232258	0.183746	0	0.0225967	0.18622	0	0.0168897	0.620905	0.0644877	0.0189805	0.381944	0	0.0344699	0.365938	0	0.0194327	0.188503	0	0.0128566	0.183746
0.0135553	0.622954	0.433558	0.0095014	0.38309	0	0.0142496	0.366905	0	0.00778101	0.188841	1.75238	0.008175	0.184046	0	0.00793303	0.186376	7.06622	0.0928595	0.622954	0	0.0493942	0.38309	0	0.0440796	0.366905	0	0.0201112	0.188841	0	0.0232258	0.184046	0	0.0225967	0.186376	0	0.0168897	0.622954	0.0644877	0.0189805	0.38309	0	0.0344699	0.366905	0.184331	0.0194327	0.188841	1.33448	0.0128566	0.184046
0.0135553	0.625004	0	0.0095014	0.384235	0	0.0142496	0.367871	0.637209	0.00778101	0.189179	0	0.008175	0.184347	0	0.00793303	0.186531	0	0.0928595	0.625004	0	0.0493942	0.384235	0	0.0440796	0.367871	0	0.0201112	0.189179	0	0.0232258	0.184347	0.17036	0.0225967	0.186531	0	0.0168897	0.625004	0.0644877	0.0189805	0.384235	0	0.0344699	0.367871	0	0.0194327	0.189179	0	0.0128566	0.184347
0.0135553	0.627053	0	0.0095014	0.385381	0.320137	0.0142496	0.368838	0	0.00778101	0.189517	0	0.008175	0.184647	0	0.00793303	0.186687	0	0.0928595	0.627053	0	0.0493942	0.385381	0	0.0440796	0.368838	0	0.0201112	0.189517	0	0.0232258	0.184647	0	0.0225967	0.186687	0	0.0168897	0.627053	0.0967316	0.0189805	0.385381	0.105019	0.0344699	0.368838	0	0.0194327	0.189517	5.33792	0.0128566	0.184647
0.0135553	0.629103	0	0.0095014	0.386526	0.320137	0.0142496	0.369805	0	0.00778101	0.189855	0	0.008175	0.184947	0	0.00793303	0.186843	0	0.0928595	0.629103	0	0.0493942	0.386526	0	0.0440796	0.369805	0	0.0201112	0.189855	0	0.0232258	0.184947	0	0.0225967	0.186843	0	0.0168897	0.629103	0	0.0189805	0.386526	0.105019	0.0344699	0.369805	0	0.0194327	0.189855	2.66896	0.0128566	0.184947
0.0135553	0.631152	0	0.0095014	0.387672	0	0.0142496	0.370772	0	0.00778101	0.190193	0	0.008175	0.185247	0	0.00793303	0.186998	0	0.0928595	0.631152	0	0.0493942	0.387672	0	0.0440796	0.370772	0	0.0201112	0.190193	0	0.0232258	0.185247	0.17036	0.0225967	0.186998	0	0.0168897	0.631152	0.0644877	0.0189805	0.387672	0.315056	0.0344699	0.370772	0	0.0194327	0.190193	0	0.0128566	0.185247
0.0135553	0.633202	0.144519	0.0095014	0.388817	0	0.0142496	0.371739	0.318604	0.00778101	0.190531	0	0.008175	0.185547	0	0.00793303	0.187154	0	0.0928595	0.633202	0	0.0493942	0.388817	0	0.0440796	0.371739	0	0.0201112	0.190531	0	0.0232258	0.185547	0	0.0225967	0.187154	0	0.0168897	0.633202	0	0.0189805	0.388817	0	0.0344699	0.371739	0	0.0194327	0.190531	1.33448	0.0128566	0.185547
0.0135553	0.635251	0.144519	0.0095014	0.389963	0	0.0142496	0.372706	0	0.00778101	0.190869	1.75238	0.008175	0.185847	0	0.00793303	0.18731	0	0.0928595	0.635251	0	0.0493942	0.389963	0	0.0440796	0.372706	0	0.0201112	0.190869	0	0.0232258	0.185847	0.34072	0.0225967	0.18731	0	0.0168897	0.635251	0.0322439	0.0189805	0.389963	0.210037	0.0344699	0.372706	0.184331	0.0194327	0.190869	0	0.0128566	0.185847
0.0135553	0.6373	0	0.0095014	0.391108	0	0.0142496	0.373672	0.318604	0.00778101	0.191207	0	0.008175	0.186148	2.8506	0.00793303	0.187465	0	0.0928595	0.6373	0	0.0493942	0.391108	0	0.0440796	0.373672	0	0.0201112	0.191207	0	0.0232258	0.186148	0.34072	0.0225967	0.187465	0	0.0168897	0.6373	0.0322439	0.0189805	0.391108	0.105019	0.0344699	0.373672	0	0.0194327	0.191207	0	0.0128566	0.186148
0.0135553	0.63935	0	0.0095014	0.392254	0	0.0142496	0.374639	0.637209	0.00778101	0.191545	0	0.008175	0.186448	0	0.00793303	0.187621	0	0.0928595	0.63935	0	0.0493942	0.392254	0	0.0440796	0.374639	0	0.0201112	0.191545	0	0.0232258	0.186448	0.17036	0.0225967	0.187621	0	0.0168897	0.63935	0.0644877	0.0189805	0.392254	0	0.0344699	0.374639	0.184331	0.0194327	0.191545	1.33448	0.0128566	0.186448
0.0135553	0.641399	0.144519	0.0095014	0.393399	0.320137	0.0142496	0.375606	0	0.00778101	0.191883	0	0.008175	0.186748	2.8506	0.00793303	0.187777	0	0.0928595	0.641399	0	0.0493942	0.393399	0	0.0440796	0.375606	0	0.0201112	0.191883	0.101715	0.0232258	0.186748	0	0.0225967	0.187777	0	0.0168897	0.641399	0.0322439	0.0189805	0.393399	0	0.0344699	0.375606	0	0.0194327	0.191883	0	0.0128566	0.186748
0.0135553	0.643449	0	0.0095014	0.394545	0	0.0142496	0.376573	0.318604	0.00778101	0.192221	0	0.008175	0.187048	0	0.00793303	0.187933	0	0.0928595	0.643449	0	0.0493942	0.394545	0	0.0440796	0.376573	0	0.0201112	0.192221	0	0.0232258	0.187048	0.17036	0.0225967	0.187933	0	0.0168897	0.643449	0	0.0189805	0.394545	0	0.0344699	0.376573	0	0.0194327	0.192221	0	0.0128566	0.187048
0.0135553	0.645498	0	0.0095014	0.39569	0	0.0142496	0.37754	0	0.00778101	0.192559	0	0.008175	0.187348	2.8506	0.00793303	0.188088	0	0.0928595	0.645498	0	0.0493942	0.39569	0	0.0440796	0.37754	0	0.0201112	0.192559	0	0.0232258	0.187348	0	0.0225967	0.188088	0	0.0168897	0.645498	0.0644877	0.0189805	0.39569	0	0.0344699	0.37754	0	0.0194327	0.192559	0	0.0128566	0.187348
0.0135553	0.647548	0	0.0095014	0.396836	0	0.0142496	0.378506	0	0.00778101	0.192897	0	0.008175	0.187648	0	0.00793303	0.188244	0	0.0928595	0.647548	0	0.0493942	0.396836	0	0.0440796	0.378506	0	0.0201112	0.192897	0	0.0232258	0.187648	0.34072	0.0225967	0.188244	0	0.0168897	0.647548	0	0.0189805	0.396836	0	0.0344699	0.378506	0	0.0194327	0.192897	0	0.0128566	0.187648
0.0135553	0.649597	0	0.0095014	0.397981	0	0.0142496	0.379473	0	0.00778101	0.193235	0	0.008175	0.187949	0	0.00793303	0.1884	0	0.0928595	0.649597	0	0.0493942	0.397981	0	0.0440796	0.379473	0	0.0201112	0.193235	0	0.0232258	0.187949	0.17036	0.0225967	0.1884	0	0.0168897	0.649597	0.0322439	0.0189805	0.397981	0	0.0344699	0.379473	0	0.0194327	0.193235	0	0.0128566	0.187949
0.0135553	0.651647	0	0.0095014	0.399127	0	0.0142496	0.38044	0	0.00778101	0.193573	0	0.008175	0.188249	0	0.00793303	0.188555	0	0.0928595	0.651647	0	0.0493942	0.399127	0	0.0440796	0.38044	0	0.0201112	0.193573	0	0.0232258	0.188249	0	0.0225967	0.188555	0	0.0168897	0.651647	0	0.0189805	0.399127	0.105019	0.0344699	0.38044	0	0.0194327	0.193573	0	0.0128566	0.188249
0.0135553	0.653696	0	0.0095014	0.400272	0	0.0142496	0.381407	0	0.00778101	0.193911	0	0.008175	0.188549	0	0.00793303	0.188711	0	0.0928595	0.653696	0	0.0493942	0.400272	0	0.0440796	0.381407	0	0.0201112	0.193911	0.101715	0.0232258	0.188549	0.34072	0.0225967	0.188711	0	0.0168897	0.653696	0	0.0189805	0.400272	0	0.0344699	0.381407	0.184331	0.0194327	0.193911	0	0.0128566	0.188549
0.0135553	0.655746	0	0.0095014	0.401418	0	0.0142496	0.382374	0	0.00778101	0.194249	0	0.008175	0.188849	0	0.00793303	0.188867	0	0.0928595	0.655746	0	0.0493942	0.401418	0	0.0440796	0.382374	0	0.0201112	0.194249	0	0.0232258	0.188849	0.51108	0.0225967	0.188867	0	0.0168897	0.655746	0	0.0189805	0.401418	0	0.0344699	0.382374	0	0.0194327	0.194249	0	0.0128566	0.188849
0.0135553	0.657795	0	0.0095014	0.402563	0	0.0142496	0.383341	0	0.00778101	0.194587	0	0.008175	0.189149	0	0.00793303	0.189022	0	0.0928595	0.657795	0	0.0493942	0.402563	0	0.0440796	0.383341	0	0.0201112	0.194587	0.406859	0.0232258	0.189149	0	0.0225967	0.189022	0	0.0168897	0.657795	0	0.0189805	0.402563	0	0.0344699	0.383341	0	0.0194327	0.194587	0	0.0128566	0.189149
0.0135553	0.659845	0	0.0095014	0.403709	0	0.0142496	0.384307	0	0.00778101	0.194926	0	0.008175	0.189449	0	0.00793303	0.189178	0	0.0928595	0.659845	0	0.0493942	0.403709	0	0.0440796	0.384307	0	0.0201112	0.194926	0.203429	0.0232258	0.189449	0.17036	0.0225967	0.189178	0	0.0168897	0.659845	0	0.0189805	0.403709	0	0.0344699	0.384307	0	0.0194327	0.194926	0	0.0128566	0.189449
0.0135553	0.661894	0	0.0095014	0.404854	0	0.0142496	0.385274	0	0.00778101	0.195264	0	0.008175	0.18975	0	0.00793303	0.189334	0	0.0928595	0.661894	0	0.0493942	0.404854	0	0.0440796	0.385274	0	0.0201112	0.195264	0.101715	0.0232258	0.18975	0.17036	0.0225967	0.189334	0	0.0168897	0.661894	0	0.0189805	0.404854	0	0.0344699	0.385274	0	0.0194327	0.195264	0	0.0128566	0.18975
0.0135553	0.663944	0	0.0095014	0.405999	0	0.0142496	0.386241	0	0.00778101	0.195602	0	0.008175	0.19005	0	0.00793303	0.189489	0	0.0928595	0.663944	0	0.0493942	0.405999	0	0.0440796	0.386241	0	0.0201112	0.195602	0.203429	0.0232258	0.19005	0	0.0225967	0.189489	0	0.0168897	0.663944	0	0.0189805	0.405999	0	0.0344699	0.386241	0	0.0194327	0.195602	0	0.0128566	0.19005
0.0135553	0.665993	0	0.0095014	0.407145	0	0.0142496	0.387208	0	0.00778101	0.19594	0	0.008175	0.19035	0	0.00793303	0.189645	0	0.0928595	0.665993	0	0.0493942	0.407145	0	0.0440796	0.387208	0	0.0201112	0.19594	0.203429	0.0232258	0.19035	0.17036	0.0225967	0.189645	0.450895	0.0168897	0.665993	0	0.0189805	0.407145	0	0.0344699	0.387208	0	0.0194327	0.19594	0	0.0128566	0.19035
0.0135553	0.668043	0	0.0095014	0.40829	0	0.0142496	0.388175	0	0.00778101	0.196278	0	0.008175	0.19065	0	0.00793303	0.189801	0	0.0928595	0.668043	0	0.0493942	0.40829	0	0.0440796	0.388175	0	0.0201112	0.196278	0	0.0232258	0.19065	0.17036	0.0225967	0.189801	0	0.0168897	0.668043	0	0.0189805	0.40829	0	0.0344699	0.388175	0	0.0194327	0.196278	0	0.0128566	0.19065
0.0135553	0.670092	0	0.0095014	0.409436	0	0.0142496	0.389142	0	0.00778101	0.196616	1.75238	0.008175	0.19095	0	0.00793303	0.189956	0	0.0928595	0.670092	0	0.0493942	0.409436	0.0118429	0.0440796	0.389142	0	0.0201112	0.196616	0.203429	0.0232258	0.19095	0	0.0225967	0.189956	0	0.0168897	0.670092	0	0.0189805	0.409436	0	0.0344699	0.389142	0	0.0194327	0.196616	0	0.0128566	0.19095
0.0135553	0.672141	0	0.0095014	0.410581	0	0.0142496	0.390108	0	0.00778101	0.196954	0	0.008175	0.19125	0	0.00793303	0.190112	0	0.0928595	0.672141	0	0.0493942	0.410581	0	0.0440796	0.390108	0	0.0201112	0.196954	0.101715	0.0232258	0.19125	0.17036	0.0225967	0.190112	0.901789	0.0168897	0.672141	0	0.0189805	0.410581	0	0.0344699	0.390108	0	0.0194327	0.196954	0	0.0128566	0.19125
0.0135553	0.674191	0	0.0095014	0.411727	0	0.0142496	0.391075	0	0.00778101	0.197292	0	0.008175	0.191551	0	0.00793303	0.190268	0	0.0928595	0.674191	0	0.0493942	0.411727	0.0236857	0.0440796	0.391075	0	0.0201112	0.197292	0.101715	0.0232258	0.191551	0	0.0225967	0.190268	0	0.0168897	0.674191	0	0.0189805	0.411727	0	0.0344699	0.391075	0	0.0194327	0.197292	0	0.0128566	0.191551
0.0135553	0.67624	0	0.0095014	0.412872	0	0.0142496	0.392042	0	0.00778101	0.19763	0	0.008175	0.191851	0	0.00793303	0.190424	0	0.0928595	0.67624	0	0.0493942	0.412872	0	0.0440796	0.392042	0	0.0201112	0.19763	0.101715	0.0232258	0.191851	0	0.0225967	0.190424	0	0.0168897	0.67624	0	0.0189805	0.412872	0	0.0344699	0.392042	0	0.0194327	0.19763	0	0.0128566	0.191851
0.0135553	0.67829	0	0.0095014	0.414018	0	0.0142496	0.393009	0	0.00778101	0.197968	0	0.008175	0.192151	0	0.00793303	0.190579	0	0.0928595	0.67829	0.00486849	0.0493942	0.414018	0.0236857	0.0440796	0.393009	0.0152881	0.0201112	0.197968	0.305144	0.0232258	0.192151	0	0.0225967	0.190579	0	0.0168897	0.67829	0	0.0189805	0.414018	0	0.0344699	0.393009	0	0.0194327	0.197968	0	0.0128566	0.192151
0.0135553	0.680339	0	0.0095014	0.415163	0	0.0142496	0.393976	0	0.00778101	0.198306	0	0.008175	0.192451	0	0.00793303	0.190735	0	0.0928595	0.680339	0.00486849	0.0493942	0.415163	0.0236857	0.0440796	0.393976	0	0.0201112	0.198306	0.101715	0.0232258	0.192451	0.34072	0.0225967	0.190735	0.450895	0.0168897	0.680339	0	0.0189805	0.415163	0	0.0344699	0.393976	0	0.0194327	0.198306	0	0.0128566	0.192451
0.0135553	0.682389	0	0.0095014	0.416309	0	0.0142496	0.394943	0	0.00778101	0.198644	0	0.008175	0.192751	0	0.00793303	0.190891	0	0.0928595	0.682389	0.00973698	0.0493942	0.416309	0.0118429	0.0440796	0.394943	0.0152881	0.0201112	0.198644	0.305144	0.0232258	0.192751	0	0.0225967	0.190891	0	0.0168897	0.682389	0	0.0189805	0.416309	0	0.0344699	0.394943	0	0.0194327	0.198644	0	0.0128566	0.192751
0.0135553	0.684438	0	0.0095014	0.417454	0	0.0142496	0.395909	0	0.00778101	0.198982	0	0.008175	0.193051	0	0.00793303	0.191046	0	0.0928595	0.684438	0.0292109	0.0493942	0.417454	0.0947429	0.0440796	0.395909	0.0305763	0.0201112	0.198982	0	0.0232258	0.193051	0	0.0225967	0.191046	0.450895	0.0168897	0.684438	0	0.0189805	0.417454	0	0.0344699	0.395909	0	0.0194327	0.198982	0	0.0128566	0.193051
0.0135553	0.686488	0	0.0095014	0.4186	0	0.0142496	0.396876	0	0.00778101	0.19932	0	0.008175	0.193352	0	0.00793303	0.191202	0	0.0928595	0.686488	0.0146055	0.0493942	0.4186	0.0473715	0.0440796	0.396876	0.0458644	0.0201112	0.19932	0.101715	0.0232258	0.193352	0.17036	0.0225967	0.191202	0	0.0168897	0.686488	0	0.0189805	0.4186	0	0.0344699	0.396876	0	0.0194327	0.19932	0	0.0128566	0.193352
0.0135553	0.688537	0	0.0095014	0.419745	0	0.0142496	0.397843	0	0.00778101	0.199658	0	0.008175	0.193652	0	0.00793303	0.191358	0	0.0928595	0.688537	0.0340794	0.0493942	0.419745	0.0236857	0.0440796	0.397843	0.0458644	0.0201112	0.199658	0	0.0232258	0.193652	0	0.0225967	0.191358	0	0.0168897	0.688537	0	0.0189805	0.419745	0	0.0344699	0.397843	0	0.0194327	0.199658	0	0.0128566	0.193652
0.0135553	0.690587	0	0.0095014	0.420891	0	0.0142496	0.39881	0	0.00778101	0.199996	0	0.008175	0.193952	0	0.00793303	0.191513	0	0.0928595	0.690587	0.019474	0.0493942	0.420891	0.0355286	0.0440796	0.39881	0.107017	0.0201112	0.199996	0	0.0232258	0.193952	0	0.0225967	0.191513	0.450895	0.0168897	0.690587	0	0.0189805	0.420891	0	0.0344699	0.39881	0	0.0194327	0.199996	0	0.0128566	0.193952
0.0135553	0.692636	0	0.0095014	0.422036	0	0.0142496	0.399777	0	0.00778101	0.200334	0	0.008175	0.194252	0	0.00793303	0.191669	0	0.0928595	0.692636	0.0146055	0.0493942	0.422036	0.0355286	0.0440796	0.399777	0.0152881	0.0201112	0.200334	0.203429	0.0232258	0.194252	0	0.0225967	0.191669	0	0.0168897	0.692636	0	0.0189805	0.422036	0	0.0344699	0.399777	0	0.0194327	0.200334	0	0.0128566	0.194252
0.0135553	0.694686	0	0.0095014	0.423182	0	0.0142496	0.400744	0	0.00778101	0.200672	0	0.008175	0.194552	0	0.00793303	0.191825	0	0.0928595	0.694686	0.00973698	0.0493942	0.423182	0.0236857	0.0440796	0.400744	0.0458644	0.0201112	0.200672	0	0.0232258	0.194552	0	0.0225967	0.191825	0	0.0168897	0.694686	0	0.0189805	0.423182	0	0.0344699	0.400744	0	0.0194327	0.200672	0	0.0128566	0.194552
0.0135553	0.696735	0	0.0095014	0.424327	0	0.0142496	0.40171	0	0.00778101	0.20101	0	0.008175	0.194852	0	0.00793303	0.19198	0	0.0928595	0.696735	0.00486849	0.0493942	0.424327	0	0.0440796	0.40171	0.0152881	0.0201112	0.20101	0	0.0232258	0.194852	0	0.0225967	0.19198	0	0.0168897	0.696735	0	0.0189805	0.424327	0	0.0344699	0.40171	0	0.0194327	0.20101	0	0.0128566	0.194852
0.0135553	0.698785	0	0.0095014	0.425473	0	0.0142496	0.402677	0	0.00778101	0.201348	0	0.008175	0.195153	0	0.00793303	0.192136	0	0.0928595	0.698785	0	0.0493942	0.425473	0	0.0440796	0.402677	0.0152881	0.0201112	0.201348	0	0.0232258	0.195153	0	0.0225967	0.192136	0	0.0168897	0.698785	0	0.0189805	0.425473	0	0.0344699	0.402677	0	0.0194327	0.201348	0	0.0128566	0.195153
0.0135553	0.700834	0	0.0095014	0.426618	0	0.0142496	0.403644	0	0.00778101	0.201686	0	0.008175	0.195453	0	0.00793303	0.192292	0	0.0928595	0.700834	0	0.0493942	0.426618	0.0118429	0.0440796	0.403644	0.0152881	0.0201112	0.201686	0	0.0232258	0.195453	0	0.0225967	0.192292	0.450895	0.0168897	0.700834	0	0.0189805	0.426618	0	0.0344699	0.403644	0	0.0194327	0.201686	0	0.0128566	0.195453
0.0135553	0.702884	0	0.0095014	0.427764	0	0.0142496	0.404611	0	0.00778101	0.202024	0	0.008175	0.195753	0	0.00793303	0.192447	0	0.0928595	0.702884	0	0.0493942	0.427764	0.0118429	0.0440796	0.404611	0	0.0201112	0.202024	0	0.0232258	0.195753	0	0.0225967	0.192447	0.450895	0.0168897	0.702884	0	0.0189805	0.427764	0	0.0344699	0.404611	0	0.0194327	0.202024	0	0.0128566	0.195753
0.013893	0.499986	0	0.0097741	0.314361	0	0.0145742	0.308895	0	0.00794982	0.168558	0	0.00829187	0.166036	0	0.00802392	0.177034	0	0.102882	0.499986	0	0.0567657	0.314361	0	0.050845	0.308895	0	0.0230195	0.168558	0	0.0251813	0.166036	0	0.0240213	0.177034	0	0.0184029	0.499986	0	0.0198118	0.314361	0	0.035031	0.308895	0	0.0196543	0.168558	0	0.0130991	0.166036
0.013893	0.502035	0	0.0097741	0.315507	0	0.0145742	0.309862	0	0.00794982	0.168896	0	0.00829187	0.166337	0	0.00802392	0.17719	0	0.102882	0.502035	0	0.0567657	0.315507	0	0.050845	0.309862	0	0.0230195	0.168896	0	0.0251813	0.166337	0	0.0240213	0.17719	0	0.0184029	0.502035	0	0.0198118	0.315507	0	0.035031	0.309862	0	0.0196543	0.168896	0	0.0130991	0.166337
0.013893	0.504085	0	0.0097741	0.316652	0	0.0145742	0.310828	0	0.00794982	0.169234	0	0.00829187	0.166637	0	0.00802392	0.177346	0	0.102882	0.504085	0	0.0567657	0.316652	0	0.050845	0.310828	0	0.0230195	0.169234	0	0.0251813	0.166637	0	0.0240213	0.177346	0	0.0184029	0.504085	0	0.0198118	0.316652	0	0.035031	0.310828	0	0.0196543	0.169234	0	0.0130991	0.166637
0.013893	0.506134	0	0.0097741	0.317798	0	0.0145742	0.311795	0	0.00794982	0.169572	0	0.00829187	0.166937	0	0.00802392	0.177501	0	0.102882	0.506134	0	0.0567657	0.317798	0	0.050845	0.311795	0	0.0230195	0.169572	0	0.0251813	0.166937	0	0.0240213	0.177501	0	0.0184029	0.506134	0	0.0198118	0.317798	0	0.035031	0.311795	0	0.0196543	0.169572	0	0.0130991	0.166937
0.013893	0.508184	0	0.0097741	0.318943	0	0.0145742	0.312762	0	0.00794982	0.16991	0	0.00829187	0.167237	0	0.00802392	0.177657	0	0.102882	0.508184	0	0.0567657	0.318943	0	0.050845	0.312762	0	0.0230195	0.16991	0	0.0251813	0.167237	0	0.0240213	0.177657	0	0.0184029	0.508184	0	0.0198118	0.318943	0	0.035031	0.312762	0	0.0196543	0.16991	0	0.0130991	0.167237
0.013893	0.510233	0	0.0097741	0.320089	0	0.0145742	0.313729	0	0.00794982	0.170248	0	0.00829187	0.167537	0	0.00802392	0.177813	0	0.102882	0.510233	0	0.0567657	0.320089	0	0.050845	0.313729	0	0.0230195	0.170248	0	0.0251813	0.167537	0	0.0240213	0.177813	0	0.0184029	0.510233	0	0.0198118	0.320089	0	0.035031	0.313729	0	0.0196543	0.170248	0	0.0130991	0.167537
0.013893	0.512283	0	0.0097741	0.321234	0	0.0145742	0.314696	0	0.00794982	0.170586	0	0.00829187	0.167837	0	0.00802392	0.177968	0	0.102882	0.512283	0	0.0567657	0.321234	0	0.050845	0.314696	0	0.0230195	0.170586	0	0.0251813	0.167837	0	0.0240213	0.177968	0	0.0184029	0.512283	0	0.0198118	0.321234	0	0.035031	0.314696	0	0.0196543	0.170586	0	0.0130991	0.167837
0.013893	0.514332	0	0.0097741	0.32238	0	0.0145742	0.315663	0	0.00794982	0.170925	0	0.00829187	0.168138	0	0.00802392	0.178124	0	0.102882	0.514332	0	0.0567657	0.32238	0	0.050845	0.315663	0	0.0230195	0.170925	0	0.0251813	0.168138	0	0.0240213	0.178124	0	0.0184029	0.514332	0	0.0198118	0.32238	0	0.035031	0.315663	0	0.0196543	0.170925	0	0.0130991	0.168138
0.013893	0.516382	0	0.0097741	0.323525	0	0.0145742	0.316629	0	0.00794982	0.171263	0	0.00829187	0.168438	0	0.00802392	0.17828	0	0.102882	0.516382	0	0.0567657	0.323525	0	0.050845	0.316629	0	0.0230195	0.171263	0	0.0251813	0.168438	0	0.0240213	0.17828	0	0.0184029	0.516382	0	0.0198118	0.323525	0	0.035031	0.316629	0	0.0196543	0.171263	0	0.0130991	0.168438
0.013893	0.518431	0	0.0097741	0.324671	0	0.0145742	0.317596	0	0.00794982	0.171601	0	0.00829187	0.168738	0	0.00802392	0.178436	0	0.102882	0.518431	0	0.0567657	0.324671	0	0.050845	0.317596	0	0.0230195	0.171601	0	0.0251813	0.168738	0	0.0240213	0.178436	0	0.0184029	0.518431	0	0.0198118	0.324671	0	0.035031	0.317596	0	0.0196543	0.171601	0	0.0130991	0.168738
0.013893	0.520481	0	0.0097741	0.325816	0	0.0145742	0.318563	0	0.00794982	0.171939	0	0.00829187	0.169038	0	0.00802392	0.178591	0	0.102882	0.520481	0	0.0567657	0.325816	0	0.050845	0.318563	0	0.0230195	0.171939	0	0.0251813	0.169038	0	0.0240213	0.178591	0	0.0184029	0.520481	0	0.0198118	0.325816	0	0.035031	0.318563	0	0.0196543	0.171939	0	0.0130991	0.169038
0.013893	0.52253	0	0.0097741	0.326962	0	0.0145742	0.31953	0	0.00794982	0.172277	0	0.00829187	0.169338	0	0.00802392	0.178747	0	0.102882	0.52253	0	0.0567657	0.326962	0	0.050845	0.31953	0	0.0230195	0.172277	0	0.0251813	0.169338	0	0.0240213	0.178747	0	0.0184029	0.52253	0	0.0198118	0.326962	0	0.035031	0.31953	0	0.0196543	0.172277	0	0.0130991	0.169338
0.013893	0.52458	0	0.0097741	0.328107	0	0.0145742	0.320497	0	0.00794982	0.172615	0	0.00829187	0.169638	0	0.00802392	0.178903	0	0.102882	0.52458	0	0.0567657	0.328107	0	0.050845	0.320497	0	0.0230195	0.172615	0	0.0251813	0.169638	0	0.0240213	0.178903	0	0.0184029	0.52458	0	0.0198118	0.328107	0	0.035031	0.320497	0	0.0196543	0.172615	0	0.0130991	0.169638
0.013893	0.526629	0	0.0097741	0.329253	0	0.0145742	0.321464	0	0.00794982	0.172953	0	0.00829187	0.169939	0	0.00802392	0.179058	0	0.102882	0.526629	0	0.0567657	0.329253	0	0.050845	0.321464	0	0.0230195	0.172953	0	0.0251813	0.169939	0	0.0240213	0.179058	0	0.0184029	0.526629	0	0.0198118	0.329253	0	0.035031	0.321464	0	0.0196543	0.172953	0	0.0130991	0.169939
0.013893	0.528678	0	0.0097741	0.330398	0	0.0145742	0.32243	0	0.00794982	0.173291	0	0.00829187	0.170239	0	0.00802392	0.179214	0	0.102882	0.528678	0	0.0567657	0.330398	0	0.050845	0.32243	0	0.0230195	0.173291	0	0.0251813	0.170239	0	0.0240213	0.179214	0	0.0184029	0.528678	0	0.0198118	0.330398	0	0.035031	0.32243	0	0.0196543	0.173291	0	0.0130991	0.170239
0.013893	0.530728	0	0.0097741	0.331543	0	0.0145742	0.323397	0	0.00794982	0.173629	0	0.00829187	0.170539	0	0.00802392	0.17937	0	0.102882	0.530728	0	0.0567657	0.331543	0	0.050845	0.323397	0	0.0230195	0.173629	0	0.0251813	0.170539	0	0.0240213	0.17937	0	0.0184029	0.530728	0	0.0198118	0.331543	0	0.035031	0.323397	0	0.0196543	0.173629	0	0.0130991	0.170539
0.013893	0.532777	0	0.0097741	0.332689	0	0.0145742	0.324364	0	0.00794982	0.173967	0	0.00829187	0.170839	0	0.00802392	0.179525	0	0.102882	0.532777	0	0.0567657	0.332689	0	0.050845	0.324364	0	0.0230195	0.173967	0	0.0251813	0.170839	0	0.0240213	0.179525	0	0.0184029	0.532777	0	0.0198118	0.332689	0	0.035031	0.324364	0	0.0196543	0.173967	0	0.0130991	0.170839
0.013893	0.534827	0	0.0097741	0.333834	0	0.0145742	0.325331	0	0.00794982	0.174305	0	0.00829187	0.171139	0	0.00802392	0.179681	0	0.102882	0.534827	0	0.0567657	0.333834	0	0.050845	0.325331	0	0.0230195	0.174305	0	0.0251813	0.171139	0	0.0240213	0.179681	0	0.0184029	0.534827	0	0.0198118	0.333834	0	0.035031	0.325331	0	0.0196543	0.174305	0	0.0130991	0.171139
0.013893	0.536876	0	0.0097741	0.33498	0	0.0145742	0.326298	0	0.00794982	0.174643	0	0.00829187	0.171439	0	0.00802392	0.179837	0	0.102882	0.536876	0	0.0567657	0.33498	0	0.050845	0.326298	0	0.0230195	0.174643	0	0.0251813	0.171439	0	0.0240213	0.179837	0	0.0184029	0.536876	0	0.0198118	0.33498	0	0.035031	0.326298	0	0.0196543	0.174643	0	0.0130991	0.171439
0.013893	0.538926	0	0.0097741	0.336125	0	0.0145742	0.327265	0	0.00794982	0.174981	0	0.00829187	0.17174	0	0.00802392	0.179992	0	0.102882	0.538926	0	0.0567657	0.336125	0	0.050845	0.327265	0	0.0230195	0.174981	0	0.0251813	0.17174	0	0.0240213	0.179992	0	0.0184029	0.538926	0	0.0198118	0.336125	0	0.035031	0.327265	0	0.0196543	0.174981	0	0.0130991	0.17174
0.013893	0.540975	0	0.0097741	0.337271	0	0.0145742	0.328231	0	0.00794982	0.175319	0	0.00829187	0.17204	0	0.00802392	0.180148	0	0.102882	0.540975	0	0.0567657	0.337271	0	0.050845	0.328231	0	0.0230195	0.175319	0	0.0251813	0.17204	0	0.0240213	0.180148	0	0.0184029	0.540975	0	0.0198118	0.337271	0	0.035031	0.328231	0	0.0196543	0.175319	0	0.0130991	0.17204
0.013893	0.543025	0	0.0097741	0.338416	0	0.0145742	0.329198	0	0.00794982	0.175657	0	0.00829187	0.17234	0	0.00802392	0.180304	0	0.102882	0.543025	0	0.0567657	0.338416	0	0.050845	0.329198	0	0.0230195	0.175657	0	0.0251813	0.17234	0	0.0240213	0.180304	0	0.0184029	0.543025	0	0.0198118	0.338416	0	0.035031	0.329198	0	0.0196543	0.175657	0	0.0130991	0.17234
0.013893	0.545074	0	0.0097741	0.339562	0	0.0145742	0.330165	0	0.00794982	0.175995	0	0.00829187	0.17264	0	0.00802392	0.180459	0	0.102882	0.545074	0	0.0567657	0.339562	0	0.050845	0.330165	0	0.0230195	0.175995	0	0.0251813	0.17264	0	0.0240213	0.180459	0	0.0184029	0.545074	0	0.0198118	0.339562	0	0.035031	0.330165	0	0.0196543	0.175995	0	0.0130991	0.17264
0.013893	0.547124	0	0.0097741	0.340707	0	0.0145742	0.331132	0	0.00794982	0.176333	0	0.00829187	0.17294	0	0.00802392	0.180615	0	0.102882	0.547124	0	0.0567657	0.340707	0	0.050845	0.331132	0	0.0230195	0.176333	0	0.0251813	0.17294	0	0.0240213	0.180615	0	0.0184029	0.547124	0	0.0198118	0.340707	0	0.035031	0.331132	0	0.0196543	0.176333	0	0.0130991	0.17294
0.013893	0.549173	0	0.0097741	0.341853	0	0.0145742	0.332099	0	0.00794982	0.176671	0	0.00829187	0.17324	0	0.00802392	0.180771	0	0.102882	0.549173	0	0.0567657	0.341853	0	0.050845	0.332099	0	0.0230195	0.176671	0	0.0251813	0.17324	0	0.0240213	0.180771	0	0.0184029	0.549173	0	0.0198118	0.341853	0	0.035031	0.332099	0	0.0196543	0.176671	0	0.0130991	0.17324
0.013893	0.551223	0	0.0097741	0.342998	0	0.0145742	0.333066	0	0.00794982	0.177009	0	0.00829187	0.173541	0	0.00802392	0.180927	0	0.102882	0.551223	0	0.0567657	0.342998	0	0.050845	0.333066	0	0.0230195	0.177009	0	0.0251813	0.173541	0	0.0240213	0.180927	0	0.0184029	0.551223	0	0.0198118	0.342998	0	0.035031	0.333066	0	0.0196543	0.177009	0	0.0130991	0.173541
0.013893	0.553272	0	0.0097741	0.344144	0	0.0145742	0.334032	0	0.00794982	0.177347	0	0.00829187	0.173841	0	0.00802392	0.181082	0	0.102882	0.553272	0	0.0567657	0.344144	0	0.050845	0.334032	0	0.0230195	0.177347	0	0.0251813	0.173841	0	0.0240213	0.181082	0	0.0184029	0.553272	0	0.0198118	0.344144	0	0.035031	0.334032	0	0.0196543	0.177347	0	0.0130991	0.173841
0.013893	0.555322	0	0.0097741	0.345289	0	0.0145742	0.334999	0	0.00794982	0.177685	0	0.00829187	0.174141	0	0.00802392	0.181238	0	0.102882	0.555322	0	0.0567657	0.345289	0	0.050845	0.334999	0	0.0230195	0.177685	0	0.0251813	0.174141	0	0.0240213	0.181238	0	0.0184029	0.555322	0	0.0198118	0.345289	0	0.035031	0.334999	0	0.0196543	0.177685	0	0.0130991	0.174141
0.013893	0.557371	0	0.0097741	0.346435	0	0.0145742	0.335966	0	0.00794982	0.178023	0	0.00829187	0.174441	0	0.00802392	0.181394	0	0.102882	0.557371	0	0.0567657	0.346435	0	0.050845	0.335966	0	0.0230195	0.178023	0	0.0251813	0.174441	0	0.0240213	0.181394	0	0.0184029	0.557371	0	0.0198118	0.346435	0	0.035031	0.335966	0	0.0196543	0.178023	0	0.0130991	0.174441
0.013893	0.559421	0	0.0097741	0.34758	0	0.0145742	0.336933	0	0.00794982	0.178361	0	0.00829187	0.174741	0	0.00802392	0.181549	0	0.102882	0.559421	0	0.0567657	0.34758	0	0.050845	0.336933	0	0.0230195	0.178361	0	0.0251813	0.174741	0	0.0240213	0.181549	0	0.0184029	0.559421	0	0.0198118	0.34758	0	0.035031	0.336933	0	0.0196543	0.178361	0	0.0130991	0.174741
0.013893	0.56147	0	0.0097741	0.348726	0	0.0145742	0.3379	0	0.00794982	0.1787	0	0.00829187	0.175041	0	0.00802392	0.181705	0	0.102882	0.56147	0	0.0567657	0.348726	0	0.050845	0.3379	0	0.0230195	0.1787	0	0.0251813	0.175041	0	0.0240213	0.181705	0	0.0184029	0.56147	0	0.0198118	0.348726	0	0.035031	0.3379	0	0.0196543	0.1787	0	0.0130991	0.175041
0.013893	0.563519	0	0.0097741	0.349871	0.320137	0.0145742	0.338866	0	0.00794982	0.179038	0	0.00829187	0.175342	0	0.00802392	0.181861	0	0.102882	0.563519	0	0.0567657	0.349871	0	0.050845	0.338866	0	0.0230195	0.179038	0	0.0251813	0.175342	0	0.0240213	0.181861	0	0.0184029	0.563519	0	0.0198118	0.349871	0	0.035031	0.338866	0	0.0196543	0.179038	0	0.0130991	0.175342
0.013893	0.565569	0.144519	0.0097741	0.351017	0	0.0145742	0.339833	0.318604	0.00794982	0.179376	0	0.00829187	0.175642	0	0.00802392	0.182016	0	0.102882	0.565569	0	0.0567657	0.351017	0	0.050845	0.339833	0	0.0230195	0.179376	0	0.0251813	0.175642	0	0.0240213	0.182016	0	0.0184029	0.565569	0	0.0198118	0.351017	0	0.035031	0.339833	0	0.0196543	0.179376	0	0.0130991	0.175642
0.013893	0.567618	0	0.0097741	0.352162	0	0.0145742	0.3408	0	0.00794982	0.179714	0	0.00829187	0.175942	0	0.00802392	0.182172	0	0.102882	0.567618	0	0.0567657	0.352162	0	0.050845	0.3408	0	0.0230195	0.179714	0	0.0251813	0.175942	0	0.0240213	0.182172	0	0.0184029	0.567618	0	0.0198118	0.352162	0	0.035031	0.3408	0	0.0196543	0.179714	0	0.0130991	0.175942
0.013893	0.569668	0	0.0097741	0.353308	0.320137	0.0145742	0.341767	0	0.00794982	0.180052	0	0.00829187	0.176242	0	0.00802392	0.182328	0	0.102882	0.569668	0	0.0567657	0.353308	0	0.050845	0.341767	0	0.0230195	0.180052	0	0.0251813	0.176242	0	0.0240213	0.182328	0	0.0184029	0.569668	0	0.0198118	0.353308	0	0.035031	0.341767	0	0.0196543	0.180052	0	0.0130991	0.176242
0.013893	0.571717	0.144519	0.0097741	0.354453	0.320137	0.0145742	0.342734	0	0.00794982	0.18039	1.75238	0.00829187	0.176542	0	0.00802392	0.182483	0	0.102882	0.571717	0	0.0567657	0.354453	0	0.050845	0.342734	0	0.0230195	0.18039	0	0.0251813	0.176542	0	0.0240213	0.182483	0	0.0184029	0.571717	0	0.0198118	0.354453	0	0.035031	0.342734	0	0.0196543	0.18039	0	0.0130991	0.176542
0.013893	0.573767	0.144519	0.0097741	0.355599	0.320137	0.0145742	0.343701	0.318604	0.00794982	0.180728	3.50475	0.00829187	0.176842	2.8506	0.00802392	0.182639	0	0.102882	0.573767	0	0.0567657	0.355599	0	0.050845	0.343701	0	0.0230195	0.180728	0	0.0251813	0.176842	0	0.0240213	0.182639	0	0.0184029	0.573767	0	0.0198118	0.355599	0	0.035031	0.343701	0	0.0196543	0.180728	0	0.0130991	0.176842
0.013893	0.575816	0	0.0097741	0.356744	0	0.0145742	0.344667	0	0.00794982	0.181066	0	0.00829187	0.177143	0	0.00802392	0.182795	0	0.102882	0.575816	0	0.0567657	0.356744	0	0.050845	0.344667	0	0.0230195	0.181066	0	0.0251813	0.177143	0	0.0240213	0.182795	0	0.0184029	0.575816	0	0.0198118	0.356744	0	0.035031	0.344667	0	0.0196543	0.181066	0	0.0130991	0.177143
0.013893	0.577866	0.144519	0.0097741	0.357889	0	0.0145742	0.345634	0	0.00794982	0.181404	3.50475	0.00829187	0.177443	2.8506	0.00802392	0.182951	7.06622	0.102882	0.577866	0	0.0567657	0.357889	0	0.050845	0.345634	0	0.0230195	0.181404	0	0.0251813	0.177443	0	0.0240213	0.182951	0	0.0184029	0.577866	0	0.0198118	0.357889	0.105019	0.035031	0.345634	0	0.0196543	0.181404	1.33448	0.0130991	0.177443
0.013893	0.579915	0.578078	0.0097741	0.359035	0	0.0145742	0.346601	0.318604	0.00794982	0.181742	0	0.00829187	0.177743	0	0.00802392	0.183106	0	0.102882	0.579915	0	0.0567657	0.359035	0	0.050845	0.346601	0	0.0230195	0.181742	0	0.0251813	0.177743	0	0.0240213	0.183106	0	0.0184029	0.579915	0.0322439	0.0198118	0.359035	0	0.035031	0.346601	0.368662	0.0196543	0.181742	0	0.0130991	0.177743
0.013893	0.581965	0.289039	0.0097741	0.36018	0.960412	0.0145742	0.347568	0.318604	0.00794982	0.18208	0	0.00829187	0.178043	2.8506	0.00802392	0.183262	7.06622	0.102882	0.581965	0	0.0567657	0.36018	0	0.050845	0.347568	0	0.0230195	0.18208	0	0.0251813	0.178043	0	0.0240213	0.183262	0	0.0184029	0.581965	0	0.0198118	0.36018	0.210037	0.035031	0.347568	0	0.0196543	0.18208	0	0.0130991	0.178043
0.013893	0.584014	0.433558	0.0097741	0.361326	0.640274	0.0145742	0.348535	0.318604	0.00794982	0.182418	0	0.00829187	0.178343	5.7012	0.00802392	0.183418	0	0.102882	0.584014	0	0.0567657	0.361326	0	0.050845	0.348535	0	0.0230195	0.182418	0	0.0251813	0.178343	0	0.0240213	0.183418	0	0.0184029	0.584014	0	0.0198118	0.361326	0	0.035031	0.348535	0	0.0196543	0.182418	1.33448	0.0130991	0.178343
0.013893	0.586064	0.433558	0.0097741	0.362471	0	0.0145742	0.349502	0.955813	0.00794982	0.182756	3.50475	0.00829187	0.178643	0	0.00802392	0.183573	0	0.102882	0.586064	0	0.0567657	0.362471	0	0.050845	0.349502	0	0.0230195	0.182756	0	0.0251813	0.178643	0	0.0240213	0.183573	0	0.0184029	0.586064	0.0322439	0.0198118	0.362471	0.105019	0.035031	0.349502	0	0.0196543	0.182756	2.66896	0.0130991	0.178643
0.013893	0.588113	0.578078	0.0097741	0.363617	0	0.0145742	0.350468	0.318604	0.00794982	0.183094	1.75238	0.00829187	0.178944	2.8506	0.00802392	0.183729	0	0.102882	0.588113	0	0.0567657	0.363617	0	0.050845	0.350468	0	0.0230195	0.183094	0	0.0251813	0.178944	0	0.0240213	0.183729	0	0.0184029	0.588113	0	0.0198118	0.363617	0.105019	0.035031	0.350468	0.184331	0.0196543	0.183094	0	0.0130991	0.178944
0.013893	0.590163	0.289039	0.0097741	0.364762	0.640274	0.0145742	0.351435	0	0.00794982	0.183432	3.50475	0.00829187	0.179244	2.8506	0.00802392	0.183885	0	0.102882	0.590163	0	0.0567657	0.364762	0	0.050845	0.351435	0	0.0230195	0.183432	0	0.0251813	0.179244	0	0.0240213	0.183885	0	0.0184029	0.590163	0.0644877	0.0198118	0.364762	0	0.035031	0.351435	0.184331	0.0196543	0.183432	0	0.0130991	0.179244
0.013893	0.592212	0.289039	0.0097741	0.365908	0.640274	0.0145742	0.352402	0	0.00794982	0.18377	0	0.00829187	0.179544	0	0.00802392	0.18404	0	0.102882	0.592212	0	0.0567657	0.365908	0	0.050845	0.352402	0	0.0230195	0.18377	0	0.0251813	0.179544	0	0.0240213	0.18404	0	0.0184029	0.592212	0.0322439	0.0198118	0.365908	0.210037	0.035031	0.352402	0.368662	0.0196543	0.18377	4.00344	0.0130991	0.179544
0.013893	0.594262	0.722597	0.0097741	0.367053	0.320137	0.0145742	0.353369	0.637209	0.00794982	0.184108	1.75238	0.00829187	0.179844	0	0.00802392	0.184196	7.06622	0.102882	0.594262	0	0.0567657	0.367053	0	0.050845	0.353369	0	0.0230195	0.184108	0	0.0251813	0.179844	0	0.0240213	0.184196	0	0.0184029	0.594262	0.0644877	0.0198118	0.367053	0.105019	0.035031	0.353369	0.184331	0.0196543	0.184108	1.33448	0.0130991	0.179844
0.013893	0.596311	0.578078	0.0097741	0.368199	0.640274	0.0145742	0.354336	0.318604	0.00794982	0.184446	1.75238	0.00829187	0.180144	2.8506	0.00802392	0.184352	0	0.102882	0.596311	0	0.0567657	0.368199	0	0.050845	0.354336	0	0.0230195	0.184446	0	0.0251813	0.180144	0	0.0240213	0.184352	0	0.0184029	0.596311	0.0967316	0.0198118	0.368199	0	0.035031	0.354336	0.368662	0.0196543	0.184446	1.33448	0.0130991	0.180144
0.013893	0.598361	0	0.0097741	0.369344	0.960412	0.0145742	0.355303	0.955813	0.00794982	0.184784	1.75238	0.00829187	0.180444	5.7012	0.00802392	0.184507	21.1987	0.102882	0.598361	0	0.0567657	0.369344	0	0.050845	0.355303	0	0.0230195	0.184784	0	0.0251813	0.180444	0	0.0240213	0.184507	0	0.0184029	0.598361	0.0322439	0.0198118	0.369344	0.315056	0.035031	0.355303	0.184331	0.0196543	0.184784	4.00344	0.0130991	0.180444
0.013893	0.60041	0.722597	0.0097741	0.37049	0.320137	0.0145742	0.356269	0.318604	0.00794982	0.185122	5.25713	0.00829187	0.180745	8.5518	0.00802392	0.184663	0	0.102882	0.60041	0	0.0567657	0.37049	0	0.050845	0.356269	0	0.0230195	0.185122	0	0.0251813	0.180745	0	0.0240213	0.184663	0	0.0184029	0.60041	0.0644877	0.0198118	0.37049	0.210037	0.035031	0.356269	0.184331	0.0196543	0.185122	2.66896	0.0130991	0.180745
0.013893	0.602459	0.578078	0.0097741	0.371635	0.640274	0.0145742	0.357236	0.955813	0.00794982	0.18546	5.25713	0.00829187	0.181045	0	0.00802392	0.184819	0	0.102882	0.602459	0	0.0567657	0.371635	0	0.050845	0.357236	0	0.0230195	0.18546	0	0.0251813	0.181045	0	0.0240213	0.184819	0	0.0184029	0.602459	0	0.0198118	0.371635	0.105019	0.035031	0.357236	0.552993	0.0196543	0.18546	0	0.0130991	0.181045
0.013893	0.604509	0.722597	0.0097741	0.372781	0.640274	0.0145742	0.358203	0.955813	0.00794982	0.185798	1.75238	0.00829187	0.181345	0	0.00802392	0.184974	14.1324	0.102882	0.604509	0	0.0567657	0.372781	0	0.050845	0.358203	0	0.0230195	0.185798	0	0.0251813	0.181345	0	0.0240213	0.184974	0	0.0184029	0.604509	0.0644877	0.0198118	0.372781	0.210037	0.035031	0.358203	0.737324	0.0196543	0.185798	1.33448	0.0130991	0.181345
0.013893	0.606558	0.144519	0.0097741	0.373926	0	0.0145742	0.35917	0.318604	0.00794982	0.186136	0	0.00829187	0.181645	0	0.00802392	0.18513	14.1324	0.102882	0.606558	0	0.0567657	0.373926	0	0.050845	0.35917	0	0.0230195	0.186136	0	0.0251813	0.181645	0	0.0240213	0.18513	0	0.0184029	0.606558	0.128975	0.0198118	0.373926	0.210037	0.035031	0.35917	0.184331	0.0196543	0.186136	1.33448	0.0130991	0.181645
0.013893	0.608608	0.433558	0.0097741	0.375072	0	0.0145742	0.360137	0.318604	0.00794982	0.186474	3.50475	0.00829187	0.181945	2.8506	0.00802392	0.185286	0	0.102882	0.608608	0	0.0567657	0.375072	0	0.050845	0.360137	0	0.0230195	0.186474	0	0.0251813	0.181945	0.17036	0.0240213	0.185286	0	0.0184029	0.608608	0.0967316	0.0198118	0.375072	0.315056	0.035031	0.360137	0.184331	0.0196543	0.186474	4.00344	0.0130991	0.181945
0.013893	0.610657	0.144519	0.0097741	0.376217	0	0.0145742	0.361104	0.955813	0.00794982	0.186813	1.75238	0.00829187	0.182245	2.8506	0.00802392	0.185442	7.06622	0.102882	0.610657	0	0.0567657	0.376217	0	0.050845	0.361104	0	0.0230195	0.186813	0	0.0251813	0.182245	0	0.0240213	0.185442	0	0.0184029	0.610657	0.0967316	0.0198118	0.376217	0.105019	0.035031	0.361104	0.552993	0.0196543	0.186813	0	0.0130991	0.182245
0.013893	0.612707	0.433558	0.0097741	0.377363	0.640274	0.0145742	0.36207	0.318604	0.00794982	0.187151	1.75238	0.00829187	0.182546	0	0.00802392	0.185597	7.06622	0.102882	0.612707	0	0.0567657	0.377363	0	0.050845	0.36207	0	0.0230195	0.187151	0	0.0251813	0.182546	0	0.0240213	0.185597	0	0.0184029	0.612707	0.128975	0.0198118	0.377363	0.105019	0.035031	0.36207	0.184331	0.0196543	0.187151	1.33448	0.0130991	0.182546
0.013893	0.614756	0.289039	0.0097741	0.378508	1.28055	0.0145742	0.363037	0.637209	0.00794982	0.187489	5.25713	0.00829187	0.182846	2.8506	0.00802392	0.185753	7.06622	0.102882	0.614756	0	0.0567657	0.378508	0	0.050845	0.363037	0	0.0230195	0.187489	0	0.0251813	0.182846	0	0.0240213	0.185753	0	0.0184029	0.614756	0.0322439	0.0198118	0.378508	0	0.035031	0.363037	0	0.0196543	0.187489	0	0.0130991	0.182846
0.013893	0.616806	0.144519	0.0097741	0.379654	0	0.0145742	0.364004	0.318604	0.00794982	0.187827	3.50475	0.00829187	0.183146	5.7012	0.00802392	0.185909	0	0.102882	0.616806	0	0.0567657	0.379654	0	0.050845	0.364004	0	0.0230195	0.187827	0	0.0251813	0.183146	0	0.0240213	0.185909	0	0.0184029	0.616806	0.193463	0.0198118	0.379654	0.105019	0.035031	0.364004	0.737324	0.0196543	0.187827	1.33448	0.0130991	0.183146
0.013893	0.618855	0.867117	0.0097741	0.380799	0.640274	0.0145742	0.364971	0.637209	0.00794982	0.188165	1.75238	0.00829187	0.183446	0	0.00802392	0.186064	7.06622	0.102882	0.618855	0	0.0567657	0.380799	0	0.050845	0.364971	0	0.0230195	0.188165	0	0.0251813	0.183446	0	0.0240213	0.186064	0	0.0184029	0.618855	0.128975	0.0198118	0.380799	0.210037	0.035031	0.364971	0	0.0196543	0.188165	2.66896	0.0130991	0.183446
0.013893	0.620905	0.144519	0.0097741	0.381944	0	0.0145742	0.365938	0	0.00794982	0.188503	1.75238	0.00829187	0.183746	0	0.00802392	0.18622	0	0.102882	0.620905	0	0.0567657	0.381944	0	0.050845	0.365938	0	0.0230195	0.188503	0	0.0251813	0.183746	0	0.0240213	0.18622	0	0.0184029	0.620905	0.128975	0.0198118	0.381944	0.105019	0.035031	0.365938	0.184331	0.0196543	0.188503	2.66896	0.0130991	0.183746
0.013893	0.622954	0.289039	0.0097741	0.38309	0.320137	0.0145742	0.366905	0	0.00794982	0.188841	1.75238	0.00829187	0.184046	2.8506	0.00802392	0.186376	0	0.102882	0.622954	0	0.0567657	0.38309	0	0.050845	0.366905	0	0.0230195	0.188841	0	0.0251813	0.184046	0	0.0240213	0.186376	0	0.0184029	0.622954	0.0644877	0.0198118	0.38309	0.420074	0.035031	0.366905	0	0.0196543	0.188841	2.66896	0.0130991	0.184046
0.013893	0.625004	0.289039	0.0097741	0.384235	0	0.0145742	0.367871	0	0.00794982	0.189179	0	0.00829187	0.184347	5.7012	0.00802392	0.186531	0	0.102882	0.625004	0	0.0567657	0.384235	0	0.050845	0.367871	0	0.0230195	0.189179	0	0.0251813	0.184347	0.17036	0.0240213	0.186531	0	0.0184029	0.625004	0.161219	0.0198118	0.384235	0.105019	0.035031	0.367871	0	0.0196543	0.189179	1.33448	0.0130991	0.184347
0.013893	0.627053	0.144519	0.0097741	0.385381	0.320137	0.0145742	0.368838	0.318604	0.00794982	0.189517	0	0.00829187	0.184647	2.8506	0.00802392	0.186687	0	0.102882	0.627053	0	0.0567657	0.385381	0	0.050845	0.368838	0	0.0230195	0.189517	0	0.0251813	0.184647	0	0.0240213	0.186687	0	0.0184029	0.627053	0.0967316	0.0198118	0.385381	0.105019	0.035031	0.368838	0.368662	0.0196543	0.189517	2.66896	0.0130991	0.184647
0.013893	0.629103	0.289039	0.0097741	0.386526	0.640274	0.0145742	0.369805	0	0.00794982	0.189855	3.50475	0.00829187	0.184947	2.8506	0.00802392	0.186843	0	0.102882	0.629103	0	0.0567657	0.386526	0	0.050845	0.369805	0	0.0230195	0.189855	0	0.0251813	0.184947	0	0.0240213	0.186843	0	0.0184029	0.629103	0.0967316	0.0198118	0.386526	0.210037	0.035031	0.369805	0.368662	0.0196543	0.189855	0	0.0130991	0.184947
0.013893	0.631152	0.433558	0.0097741	0.387672	0	0.0145742	0.370772	0	0.00794982	0.190193	0	0.00829187	0.185247	14.253	0.00802392	0.186998	0	0.102882	0.631152	0	0.0567657	0.387672	0	0.050845	0.370772	0	0.0230195	0.190193	0	0.0251813	0.185247	0	0.0240213	0.186998	0	0.0184029	0.631152	0	0.0198118	0.387672	0	0.035031	0.370772	0	0.0196543	0.190193	1.33448	0.0130991	0.185247
0.013893	0.633202	0.289039	0.0097741	0.388817	0.320137	0.0145742	0.371739	0.318604	0.00794982	0.190531	0	0.00829187	0.185547	2.8506	0.00802392	0.187154	0	0.102882	0.633202	0	0.0567657	0.388817	0	0.050845	0.371739	0	0.0230195	0.190531	0	0.0251813	0.185547	0.17036	0.0240213	0.187154	0	0.0184029	0.633202	0.0967316	0.0198118	0.388817	0	0.035031	0.371739	0	0.0196543	0.190531	1.33448	0.0130991	0.185547
0.013893	0.635251	0.578078	0.0097741	0.389963	0	0.0145742	0.372706	0.318604	0.00794982	0.190869	0	0.00829187	0.185847	0	0.00802392	0.18731	0	0.102882	0.635251	0	0.0567657	0.389963	0	0.050845	0.372706	0	0.0230195	0.190869	0	0.0251813	0.185847	0.51108	0.0240213	0.18731	0	0.0184029	0.635251	0.0967316	0.0198118	0.389963	0	0.035031	0.372706	0	0.0196543	0.190869	0	0.0130991	0.185847
0.013893	0.6373	0	0.0097741	0.391108	0	0.0145742	0.373672	0	0.00794982	0.191207	1.75238	0.00829187	0.186148	0	0.00802392	0.187465	0	0.102882	0.6373	0	0.0567657	0.391108	0	0.050845	0.373672	0	0.0230195	0.191207	0	0.0251813	0.186148	0.17036	0.0240213	0.187465	0	0.0184029	0.6373	0.0967316	0.0198118	0.391108	0.105019	0.035031	0.373672	0	0.0196543	0.191207	0	0.0130991	0.186148
0.013893	0.63935	0	0.0097741	0.392254	0	0.0145742	0.374639	0	0.00794982	0.191545	0	0.00829187	0.186448	0	0.00802392	0.187621	0	0.102882	0.63935	0	0.0567657	0.392254	0	0.050845	0.374639	0	0.0230195	0.191545	0.101715	0.0251813	0.186448	0	0.0240213	0.187621	0	0.0184029	0.63935	0.0967316	0.0198118	0.392254	0	0.035031	0.374639	0.184331	0.0196543	0.191545	0	0.0130991	0.186448
0.013893	0.641399	0.144519	0.0097741	0.393399	0	0.0145742	0.375606	0	0.00794982	0.191883	1.75238	0.00829187	0.186748	0	0.00802392	0.187777	7.06622	0.102882	0.641399	0	0.0567657	0.393399	0	0.050845	0.375606	0	0.0230195	0.191883	0	0.0251813	0.186748	0.17036	0.0240213	0.187777	0	0.0184029	0.641399	0.0967316	0.0198118	0.393399	0	0.035031	0.375606	0.184331	0.0196543	0.191883	0	0.0130991	0.186748
0.013893	0.643449	0	0.0097741	0.394545	0	0.0145742	0.376573	0.318604	0.00794982	0.192221	0	0.00829187	0.187048	2.8506	0.00802392	0.187933	0	0.102882	0.643449	0	0.0567657	0.394545	0	0.050845	0.376573	0	0.0230195	0.192221	0	0.0251813	0.187048	0	0.0240213	0.187933	0	0.0184029	0.643449	0.0644877	0.0198118	0.394545	0.105019	0.035031	0.376573	0.184331	0.0196543	0.192221	4.00344	0.0130991	0.187048
0.013893	0.645498	0	0.0097741	0.39569	0	0.0145742	0.37754	0	0.00794982	0.192559	0	0.00829187	0.187348	0	0.00802392	0.188088	0	0.102882	0.645498	0	0.0567657	0.39569	0	0.050845	0.37754	0	0.0230195	0.192559	0	0.0251813	0.187348	0.17036	0.0240213	0.188088	0	0.0184029	0.645498	0.0967316	0.0198118	0.39569	0	0.035031	0.37754	0	0.0196543	0.192559	0	0.0130991	0.187348
0.013893	0.647548	0	0.0097741	0.396836	0	0.0145742	0.378506	0	0.00794982	0.192897	0	0.00829187	0.187648	0	0.00802392	0.188244	0	0.102882	0.647548	0	0.0567657	0.396836	0	0.050845	0.378506	0	0.0230195	0.192897	0.101715	0.0251813	0.187648	0	0.0240213	0.188244	0	0.0184029	0.647548	0	0.0198118	0.396836	0	0.035031	0.378506	0	0.0196543	0.192897	1.33448	0.0130991	0.187648
0.013893	0.649597	0	0.0097741	0.397981	0	0.0145742	0.379473	0	0.00794982	0.193235	0	0.00829187	0.187949	0	0.00802392	0.1884	0	0.102882	0.649597	0	0.0567657	0.397981	0	0.050845	0.379473	0	0.0230195	0.193235	0.101715	0.0251813	0.187949	0.51108	0.0240213	0.1884	0	0.0184029	0.649597	0	0.0198118	0.397981	0	0.035031	0.379473	0	0.0196543	0.193235	0	0.0130991	0.187949
0.013893	0.651647	0	0.0097741	0.399127	0	0.0145742	0.38044	0	0.00794982	0.193573	0	0.00829187	0.188249	0	0.00802392	0.188555	0	0.102882	0.651647	0	0.0567657	0.399127	0	0.050845	0.38044	0	0.0230195	0.193573	0.101715	0.0251813	0.188249	0.34072	0.0240213	0.188555	0	0.0184029	0.651647	0.0644877	0.0198118	0.399127	0	0.035031	0.38044	0	0.0196543	0.193573	1.33448	0.0130991	0.188249
0.013893	0.653696	0	0.0097741	0.400272	0.320137	0.0145742	0.381407	0	0.00794982	0.193911	1.75238	0.00829187	0.188549	0	0.00802392	0.188711	0	0.102882	0.653696	0	0.0567657	0.400272	0	0.050845	0.381407	0	0.0230195	0.193911	0	0.0251813	0.188549	0.17036	0.0240213	0.188711	0	0.0184029	0.653696	0	0.0198118	0.400272	0	0.035031	0.381407	0.184331	0.0196543	0.193911	0	0.0130991	0.188549
0.013893	0.655746	0	0.0097741	0.401418	0	0.0145742	0.382374	0	0.00794982	0.194249	0	0.00829187	0.188849	0	0.00802392	0.188867	0	0.102882	0.655746	0	0.0567657	0.401418	0	0.050845	0.382374	0	0.0230195	0.194249	0.203429	0.0251813	0.188849	0.17036	0.0240213	0.188867	0	0.0184029	0.655746	0.0644877	0.0198118	0.401418	0.105019	0.035031	0.382374	0	0.0196543	0.194249	0	0.0130991	0.188849
0.013893	0.657795	0	0.0097741	0.402563	0	0.0145742	0.383341	0	0.00794982	0.194587	0	0.00829187	0.189149	0	0.00802392	0.189022	0	0.102882	0.657795	0	0.0567657	0.402563	0	0.050845	0.383341	0	0.0230195	0.194587	0.101715	0.0251813	0.189149	0.17036	0.0240213	0.189022	0	0.0184029	0.657795	0	0.0198118	0.402563	0	0.035031	0.383341	0	0.0196543	0.194587	0	0.0130991	0.189149
0.013893	0.659845	0	0.0097741	0.403709	0	0.0145742	0.384307	0	0.00794982	0.194926	0	0.00829187	0.189449	0	0.00802392	0.189178	0	0.102882	0.659845	0	0.0567657	0.403709	0	0.050845	0.384307	0	0.0230195	0.194926	0.203429	0.0251813	0.189449	0.17036	0.0240213	0.189178	0	0.0184029	0.659845	0.0322439	0.0198118	0.403709	0	0.035031	0.384307	0	0.0196543	0.194926	0	0.0130991	0.189449
0.013893	0.661894	0	0.0097741	0.404854	0	0.0145742	0.385274	0	0.00794982	0.195264	0	0.00829187	0.18975	0	0.00802392	0.189334	0	0.102882	0.661894	0	0.0567657	0.404854	0	0.050845	0.385274	0	0.0230195	0.195264	0.203429	0.0251813	0.18975	0.34072	0.0240213	0.189334	0	0.0184029	0.661894	0	0.0198118	0.404854	0	0.035031	0.385274	0	0.0196543	0.195264	0	0.0130991	0.18975
0.013893	0.663944	0	0.0097741	0.405999	0	0.0145742	0.386241	0	0.00794982	0.195602	0	0.00829187	0.19005	0	0.00802392	0.189489	0	0.102882	0.663944	0	0.0567657	0.405999	0	0.050845	0.386241	0	0.0230195	0.195602	0.203429	0.0251813	0.19005	0.17036	0.0240213	0.189489	0.450895	0.0184029	0.663944	0	0.0198118	0.405999	0	0.035031	0.386241	0	0.0196543	0.195602	0	0.0130991	0.19005
0.013893	0.665993	0	0.0097741	0.407145	0	0.0145742	0.387208	0	0.00794982	0.19594	0	0.00829187	0.19035	0	0.00802392	0.189645	0	0.102882	0.665993	0	0.0567657	0.407145	0	0.050845	0.387208	0	0.0230195	0.19594	0.305144	0.0251813	0.19035	0.17036	0.0240213	0.189645	0	0.0184029	0.665993	0	0.0198118	0.407145	0	0.035031	0.387208	0	0.0196543	0.19594	0	0.0130991	0.19035
0.013893	0.668043	0	0.0097741	0.40829	0	0.0145742	0.388175	0	0.00794982	0.196278	0	0.00829187	0.19065	0	0.00802392	0.189801	0	0.102882	0.668043	0	0.0567657	0.40829	0.0118429	0.050845	0.388175	0	0.0230195	0.196278	0.203429	0.0251813	0.19065	0.17036	0.0240213	0.189801	0	0.0184029	0.668043	0	0.0198118	0.40829	0	0.035031	0.388175	0	0.0196543	0.196278	0	0.0130991	0.19065
0.013893	0.670092	0	0.0097741	0.409436	0	0.0145742	0.389142	0	0.00794982	0.196616	0	0.00829187	0.19095	0	0.00802392	0.189956	0	0.102882	0.670092	0	0.0567657	0.409436	0	0.050845	0.389142	0	0.0230195	0.196616	0.101715	0.0251813	0.19095	0.34072	0.0240213	0.189956	0.901789	0.0184029	0.670092	0	0.0198118	0.409436	0	0.035031	0.389142	0	0.0196543	0.196616	0	0.0130991	0.19095
0.013893	0.672141	0	0.0097741	0.410581	0	0.0145742	0.390108	0	0.00794982	0.196954	0	0.00829187	0.19125	0	0.00802392	0.190112	0	0.102882	0.672141	0	0.0567657	0.410581	0	0.050845	0.390108	0	0.0230195	0.196954	0.406859	0.0251813	0.19125	0.17036	0.0240213	0.190112	0.450895	0.0184029	0.672141	0	0.0198118	0.410581	0	0.035031	0.390108	0	0.0196543	0.196954	0	0.0130991	0.19125
0.013893	0.674191	0	0.0097741	0.411727	0	0.0145742	0.391075	0	0.00794982	0.197292	0	0.00829187	0.191551	0	0.00802392	0.190268	0	0.102882	0.674191	0	0.0567657	0.411727	0.0118429	0.050845	0.391075	0.0152881	0.0230195	0.197292	0.305144	0.0251813	0.191551	0	0.0240213	0.190268	0.901789	0.0184029	0.674191	0	0.0198118	0.411727	0	0.035031	0.391075	0	0.0196543	0.197292	0	0.0130991	0.191551
0.013893	0.67624	0	0.0097741	0.412872	0	0.0145742	0.392042	0	0.00794982	0.19763	0	0.00829187	0.191851	0	0.00802392	0.190424	0	0.102882	0.67624	0.00486849	0.0567657	0.412872	0	0.050845	0.392042	0.0152881	0.0230195	0.19763	0.203429	0.0251813	0.191851	0.34072	0.0240213	0.190424	1.35268	0.0184029	0.67624	0	0.0198118	0.412872	0	0.035031	0.392042	0	0.0196543	0.19763	0	0.0130991	0.191851
0.013893	0.67829	0	0.0097741	0.414018	0	0.0145742	0.393009	0	0.00794982	0.197968	0	0.00829187	0.192151	0	0.00802392	0.190579	0	0.102882	0.67829	0.019474	0.0567657	0.414018	0.0236857	0.050845	0.393009	0.0152881	0.0230195	0.197968	0	0.0251813	0.192151	0	0.0240213	0.190579	0.450895	0.0184029	0.67829	0	0.0198118	0.414018	0	0.035031	0.393009	0	0.0196543	0.197968	0	0.0130991	0.192151
0.013893	0.680339	0	0.0097741	0.415163	0	0.0145742	0.393976	0	0.00794982	0.198306	0	0.00829187	0.192451	0	0.00802392	0.190735	0	0.102882	0.680339	0.0438164	0.0567657	0.415163	0.0473715	0.050845	0.393976	0.0152881	0.0230195	0.198306	0	0.0251813	0.192451	0	0.0240213	0.190735	0.450895	0.0184029	0.680339	0	0.0198118	0.415163	0	0.035031	0.393976	0	0.0196543	0.198306	0	0.0130991	0.192451
0.013893	0.682389	0	0.0097741	0.416309	0	0.0145742	0.394943	0	0.00794982	0.198644	0	0.00829187	0.192751	0	0.00802392	0.190891	0	0.102882	0.682389	0.0584219	0.0567657	0.416309	0.0710572	0.050845	0.394943	0.0764407	0.0230195	0.198644	0.203429	0.0251813	0.192751	0	0.0240213	0.190891	0.901789	0.0184029	0.682389	0	0.0198118	0.416309	0	0.035031	0.394943	0	0.0196543	0.198644	0	0.0130991	0.192751
0.013893	0.684438	0	0.0097741	0.417454	0	0.0145742	0.395909	0	0.00794982	0.198982	0	0.00829187	0.193051	0	0.00802392	0.191046	0	0.102882	0.684438	0.0876328	0.0567657	0.417454	0.0592143	0.050845	0.395909	0.122305	0.0230195	0.198982	0.203429	0.0251813	0.193051	0.17036	0.0240213	0.191046	0	0.0184029	0.684438	0	0.0198118	0.417454	0	0.035031	0.395909	0	0.0196543	0.198982	0	0.0130991	0.193051
0.013893	0.686488	0	0.0097741	0.4186	0	0.0145742	0.396876	0	0.00794982	0.19932	0	0.00829187	0.193352	0	0.00802392	0.191202	0	0.102882	0.686488	0.0584219	0.0567657	0.4186	0.0592143	0.050845	0.396876	0.0917289	0.0230195	0.19932	0.101715	0.0251813	0.193352	0	0.0240213	0.191202	0.450895	0.0184029	0.686488	0	0.0198118	0.4186	0	0.035031	0.396876	0	0.0196543	0.19932	0	0.0130991	0.193352
0.013893	0.688537	0	0.0097741	0.419745	0	0.0145742	0.397843	0	0.00794982	0.199658	0	0.00829187	0.193652	0	0.00802392	0.191358	0	0.102882	0.688537	0.0486849	0.0567657	0.419745	0.0118429	0.050845	0.397843	0.0152881	0.0230195	0.199658	0.203429	0.0251813	0.193652	0	0.0240213	0.191358	0	0.0184029	0.688537	0	0.0198118	0.419745	0	0.035031	0.397843	0	0.0196543	0.199658	0	0.0130991	0.193652
0.013893	0.690587	0	0.0097741	0.420891	0	0.0145742	0.39881	0	0.00794982	0.199996	0	0.00829187	0.193952	0	0.00802392	0.191513	0	0.102882	0.690587	0.0486849	0.0567657	0.420891	0.0592143	0.050845	0.39881	0.122305	0.0230195	0.199996	0	0.0251813	0.193952	0	0.0240213	0.191513	0	0.0184029	0.690587	0	0.0198118	0.420891	0	0.035031	0.39881	0	0.0196543	0.199996	0	0.0130991	0.193952
0.013893	0.692636	0	0.0097741	0.422036	0	0.0145742	0.399777	0	0.00794982	0.200334	0	0.00829187	0.194252	0	0.00802392	0.191669	0	0.102882	0.692636	0.0146055	0.0567657	0.422036	0.0355286	0.050845	0.399777	0.0305763	0.0230195	0.200334	0.101715	0.0251813	0.194252	0	0.0240213	0.191669	0.450895	0.0184029	0.692636	0	0.0198118	0.422036	0	0.035031	0.399777	0	0.0196543	0.200334	0	0.0130991	0.194252
0.013893	0.694686	0	0.0097741	0.423182	0	0.0145742	0.400744	0	0.00794982	0.200672	0	0.00829187	0.194552	0	0.00802392	0.191825	0	0.102882	0.694686	0.0146055	0.0567657	0.423182	0.0355286	0.050845	0.400744	0.0458644	0.0230195	0.200672	0.101715	0.0251813	0.194552	0	0.0240213	0.191825	0	0.0184029	0.694686	0	0.0198118	0.423182	0	0.035031	0.400744	0	0.0196543	0.200672	0	0.0130991	0.194552
0.013893	0.696735	0	0.0097741	0.424327	0	0.0145742	0.40171	0	0.00794982	0.20101	0	0.00829187	0.194852	0	0.00802392	0.19198	0	0.102882	0.696735	0	0.0567657	0.424327	0.0236857	0.050845	0.40171	0	0.0230195	0.20101	0	0.0251813	0.194852	0	0.0240213	0.19198	0	0.0184029	0.696735	0	0.0198118	0.424327	0	0.035031	0.40171	0	0.0196543	0.20101	0	0.0130991	0.194852
0.013893	0.698785	0	0.0097741	0.425473	0	0.0145742	0.402677	0	0.00794982	0.201348	0	0.00829187	0.195153	0	0.00802392	0.192136	0	0.102882	0.698785	0	0.0567657	0.425473	0	0.050845	0.402677	0	0.0230195	0.201348	0	0.0251813	0.195153	0.17036	0.0240213	0.192136	0	0.0184029	0.698785	0	0.0198118	0.425473	0	0.035031	0.402677	0	0.0196543	0.201348	0	0.0130991	0.195153
0.013893	0.700834	0	0.0097741	0.426618	0	0.0145742	0.403644	0	0.00794982	0.201686	0	0.00829187	0.195453	0	0.00802392	0.192292	0	0.102882	0.700834	0	0.0567657	0.426618	0	0.050845	0.403644	0	0.0230195	0.201686	0	0.0251813	0.195453	0	0.0240213	0.192292	0	0.0184029	0.700834	0	0.0198118	0.426618	0	0.035031	0.403644	0	0.0196543	0.201686	0	0.0130991	0.195453
0.013893	0.702884	0	0.0097741	0.427764	0	0.0145742	0.404611	0	0.00794982	0.202024	0	0.00829187	0.195753	0	0.00802392	0.192447	0	0.102882	0.702884	0	0.0567657	0.427764	0	0.050845	0.404611	0	0.0230195	0.202024	0	0.0251813	0.195753	0	0.0240213	0.192447	0	0.0184029	0.702884	0	0.0198118	0.427764	0	0.035031	0.404611	0	0.0196543	0.202024	0	0.0130991	0.195753
0.0142306	0.499986	0	0.0100468	0.314361	0	0.0148988	0.308895	0	0.00811863	0.168558	0	0.00840874	0.166036	0	0.00811482	0.177034	0	0.112904	0.499986	0	0.0641373	0.314361	0	0.0576104	0.308895	0	0.0259279	0.168558	0	0.0271369	0.166036	0	0.0254458	0.177034	0	0.0199162	0.499986	0	0.0206431	0.314361	0	0.0355921	0.308895	0	0.019876	0.168558	0	0.0133415	0.166036
0.0142306	0.502035	0	0.0100468	0.315507	0	0.0148988	0.309862	0	0.00811863	0.168896	0	0.00840874	0.166337	0	0.00811482	0.17719	0	0.112904	0.502035	0	0.0641373	0.315507	0	0.0576104	0.309862	0	0.0259279	0.168896	0	0.0271369	0.166337	0	0.0254458	0.17719	0	0.0199162	0.502035	0	0.0206431	0.315507	0	0.0355921	0.309862	0	0.019876	0.168896	0	0.0133415	0.166337
0.0142306	0.504085	0	0.0100468	0.316652	0	0.0148988	0.310828	0	0.00811863	0.169234	0	0.00840874	0.166637	0	0.00811482	0.177346	0	0.112904	0.504085	0	0.0641373	0.316652	0	0.0576104	0.310828	0	0.0259279	0.169234	0	0.0271369	0.166637	0	0.0254458	0.177346	0	0.0199162	0.504085	0	0.0206431	0.316652	0	0.0355921	0.310828	0	0.019876	0.169234	0	0.0133415	0.166637
0.0142306	0.506134	0	0.0100468	0.317798	0	0.0148988	0.311795	0	0.00811863	0.169572	0	0.00840874	0.166937	0	0.00811482	0.177501	0	0.112904	0.506134	0	0.0641373	0.317798	0	0.0576104	0.311795	0	0.0259279	0.169572	0	0.0271369	0.166937	0	0.0254458	0.177501	0	0.0199162	0.506134	0	0.0206431	0.317798	0	0.0355921	0.311795	0	0.019876	0.169572	0	0.0133415	0.166937
0.0142306	0.508184	0	0.0100468	0.318943	0	0.0148988	0.312762	0	0.00811863	0.16991	0	0.00840874	0.167237	0	0.00811482	0.177657	0	0.112904	0.508184	0	0.0641373	0.318943	0	0.0576104	0.312762	0	0.0259279	0.16991	0	0.0271369	0.167237	0	0.0254458	0.177657	0	0.0199162	0.508184	0	0.0206431	0.318943	0	0.0355921	0.312762	0	0.019876	0.16991	0	0.0133415	0.167237
0.0142306	0.510233	0	0.0100468	0.320089	0	0.0148988	0.313729	0	0.00811863	0.170248	0	0.00840874	0.167537	0	0.00811482	0.177813	0	0.112904	0.510233	0	0.0641373	0.320089	0	0.0576104	0.313729	0	0.0259279	0.170248	0	0.0271369	0.167537	0	0.0254458	0.177813	0	0.0199162	0.510233	0	0.0206431	0.320089	0	0.0355921	0.313729	0	0.019876	0.170248	0	0.0133415	0.167537
0.0142306	0.512283	0	0.0100468	0.321234	0	0.0148988	0.314696	0	0.00811863	0.170586	0	0.00840874	0.167837	0	0.00811482	0.177968	0	0.112904	0.512283	0	0.0641373	0.321234	0	0.0576104	0.314696	0	0.0259279	0.170586	0	0.0271369	0.167837	0	0.0254458	0.177968	0	0.0199162	0.512283	0	0.0206431	0.321234	0	0.0355921	0.314696	0	0.019876	0.170586	0	0.0133415	0.167837
0.0142306	0.514332	0	0.0100468	0.32238	0	0.0148988	0.315663	0	0.00811863	0.170925	0	0.00840874	0.168138	0	0.00811482	0.178124	0	0.112904	0.514332	0	0.0641373	0.32238	0	0.0576104	0.315663	0	0.0259279	0.170925	0	0.0271369	0.168138	0	0.0254458	0.178124	0	0.0199162	0.514332	0	0.0206431	0.32238	0	0.0355921	0.315663	0	0.019876	0.170925	0	0.0133415	0.168138
0.0142306	0.516382	0	0.0100468	0.323525	0	0.0148988	0.316629	0	0.00811863	0.171263	0	0.00840874	0.168438	0	0.00811482	0.17828	0	0.112904	0.516382	0	0.0641373	0.323525	0	0.0576104	0.316629	0	0.0259279	0.171263	0	0.0271369	0.168438	0	0.0254458	0.17828	0	0.0199162	0.516382	0	0.0206431	0.323525	0	0.0355921	0.316629	0	0.019876	0.171263	0	0.0133415	0.168438
0.0142306	0.518431	0	0.0100468	0.324671	0	0.0148988	0.317596	0	0.00811863	0.171601	0	0.00840874	0.168738	0	0.00811482	0.178436	0	0.112904	0.518431	0	0.0641373	0.324671	0	0.0576104	0.317596	0	0.0259279	0.171601	0	0.0271369	0.168738	0	0.0254458	0.178436	0	0.0199162	0.518431	0	0.0206431	0.324671	0	0.0355921	0.317596	0	0.019876	0.171601	0	0.0133415	0.168738
0.0142306	0.520481	0	0.0100468	0.325816	0	0.0148988	0.318563	0	0.00811863	0.171939	0	0.00840874	0.169038	0	0.00811482	0.178591	0	0.112904	0.520481	0	0.0641373	0.325816	0	0.0576104	0.318563	0	0.0259279	0.171939	0	0.0271369	0.169038	0	0.0254458	0.178591	0	0.0199162	0.520481	0	0.0206431	0.325816	0	0.0355921	0.318563	0	0.019876	0.171939	0	0.0133415	0.169038
0.0142306	0.52253	0	0.0100468	0.326962	0	0.0148988	0.31953	0	0.00811863	0.172277	0	0.00840874	0.169338	0	0.00811482	0.178747	0	0.112904	0.52253	0	0.0641373	0.326962	0	0.0576104	0.31953	0	0.0259279	0.172277	0	0.0271369	0.169338	0	0.0254458	0.178747	0	0.0199162	0.52253	0	0.0206431	0.326962	0	0.0355921	0.31953	0	0.019876	0.172277	0	0.0133415	0.169338
0.0142306	0.52458	0	0.0100468	0.328107	0	0.0148988	0.320497	0	0.00811863	0.172615	0	0.00840874	0.169638	0	0.00811482	0.178903	0	0.112904	0.52458	0	0.0641373	0.328107	0	0.0576104	0.320497	0	0.0259279	0.172615	0	0.0271369	0.169638	0	0.0254458	0.178903	0	0.0199162	0.52458	0	0.0206431	0.328107	0	0.0355921	0.320497	0	0.019876	0.172615	0	0.0133415	0.169638
0.0142306	0.526629	0	0.0100468	0.329253	0	0.0148988	0.321464	0	0.00811863	0.172953	0	0.00840874	0.169939	0	0.00811482	0.179058	0	0.112904	0.526629	0	0.0641373	0.329253	0	0.0576104	0.321464	0	0.0259279	0.172953	0	0.0271369	0.169939	0	0.0254458	0.179058	0	0.0199162	0.526629	0	0.0206431	0.329253	0	0.0355921	0.321464	0	0.019876	0.172953	0	0.0133415	0.169939
0.0142306	0.528678	0	0.0100468	0.330398	0	0.0148988	0.32243	0	0.00811863	0.173291	0	0.00840874	0.170239	0	0.00811482	0.179214	0	0.112904	0.528678	0	0.0641373	0.330398	0	0.0576104	0.32243	0	0.0259279	0.173291	0	0.0271369	0.170239	0	0.0254458	0.179214	0	0.0199162	0.528678	0	0.0206431	0.330398	0	0.0355921	0.32243	0	0.019876	0.173291	0	0.0133415	0.170239
0.0142306	0.530728	0	0.0100468	0.331543	0	0.0148988	0.323397	0	0.00811863	0.173629	0	0.00840874	0.170539	0	0.00811482	0.17937	0	0.112904	0.530728	0	0.0641373	0.331543	0	0.0576104	0.323397	0	0.0259279	0.173629	0	0.0271369	0.170539	0	0.0254458	0.17937	0	0.0199162	0.530728	0	0.0206431	0.331543	0	0.0355921	0.323397	0	0.019876	0.173629	0	0.0133415	0.170539
0.0142306	0.532777	0	0.0100468	0.332689	0	0.0148988	0.324364	0	0.00811863	0.173967	0	0.00840874	0.170839	0	0.00811482	0.179525	0	0.112904	0.532777	0	0.0641373	0.332689	0	0.0576104	0.324364	0	0.0259279	0.173967	0	0.0271369	0.170839	0	0.0254458	0.179525	0	0.0199162	0.532777	0	0.0206431	0.332689	0	0.0355921	0.324364	0	0.019876	0.173967	0	0.0133415	0.170839
0.0142306	0.534827	0	0.0100468	0.333834	0	0.0148988	0.325331	0	0.00811863	0.174305	0	0.00840874	0.171139	0	0.00811482	0.179681	0	0.112904	0.534827	0	0.0641373	0.333834	0	0.0576104	0.325331	0	0.0259279	0.174305	0	0.0271369	0.171139	0	0.0254458	0.179681	0	0.0199162	0.534827	0	0.0206431	0.333834	0	0.0355921	0.325331	0	0.019876	0.174305	0	0.0133415	0.171139
0.0142306	0.536876	0	0.0100468	0.33498	0	0.0148988	0.326298	0	0.00811863	0.174643	0	0.00840874	0.171439	0	0.00811482	0.179837	0	0.112904	0.536876	0	0.0641373	0.33498	0	0.0576104	0.326298	0	0.0259279	0.174643	0	0.0271369	0.171439	0	0.0254458	0.179837	0	0.0199162	0.536876	0	0.0206431	0.33498	0	0.0355921	0.326298	0	0.019876	0.174643	0	0.0133415	0.171439
0.0142306	0.538926	0	0.0100468	0.336125	0	0.0148988	0.327265	0	0.00811863	0.174981	0	0.00840874	0.17174	0	0.00811482	0.179992	0	0.112904	0.538926	0	0.0641373	0.336125	0	0.0576104	0.327265	0	0.0259279	0.174981	0	0.0271369	0.17174	0	0.0254458	0.179992	0	0.0199162	0.538926	0	0.0206431	0.336125	0	0.0355921	0.327265	0	0.019876	0.174981	0	0.0133415	0.17174
0.0142306	0.540975	0	0.0100468	0.337271	0	0.0148988	0.328231	0	0.00811863	0.175319	0	0.00840874	0.17204	0	0.00811482	0.180148	0	0.112904	0.540975	0	0.0641373	0.337271	0	0.0576104	0.328231	0	0.0259279	0.175319	0	0.0271369	0.17204	0	0.0254458	0.180148	0	0.0199162	0.540975	0	0.0206431	0.337271	0	0.0355921	0.328231	0	0.019876	0.175319	0	0.0133415	0.17204
0.0142306	0.543025	0	0.0100468	0.338416	0	0.0148988	0.329198	0	0.00811863	0.175657	0	0.00840874	0.17234	0	0.00811482	0.180304	0	0.112904	0.543025	0	0.0641373	0.338416	0	0.0576104	0.329198	0	0.0259279	0.175657	0	0.0271369	0.17234	0	0.0254458	0.180304	0	0.0199162	0.543025	0	0.0206431	0.338416	0	0.0355921	0.329198	0	0.019876	0.175657	0	0.0133415	0.17234
0.0142306	0.545074	0	0.0100468	0.339562	0	0.0148988	0.330165	0	0.00811863	0.175995	0	0.00840874	0.17264	0	0.00811482	0.180459	0	0.112904	0.545074	0	0.0641373	0.339562	0	0.0576104	0.330165	0	0.0259279	0.175995	0	0.0271369	0.17264	0	0.0254458	0.180459	0	0.0199162	0.545074	0	0.0206431	0.339562	0	0.0355921	0.330165	0	0.019876	0.175995	0	0.0133415	0.17264
0.0142306	0.547124	0	0.0100468	0.340707	0	0.0148988	0.331132	0	0.00811863	0.176333	0	0.00840874	0.17294	0	0.00811482	0.180615	0	0.112904	0.547124	0	0.0641373	0.340707	0	0.0576104	0.331132	0	0.0259279	0.176333	0	0.0271369	0.17294	0	0.0254458	0.180615	0	0.0199162	0.547124	0	0.0206431	0.340707	0	0.0355921	0.331132	0	0.019876	0.176333	0	0.0133415	0.17294
0.0142306	0.549173	0	0.0100468	0.341853	0	0.0148988	0.332099	0.318604	0.00811863	0.176671	0	0.00840874	0.17324	0	0.00811482	0.180771	0	0.112904	0.549173	0	0.0641373	0.341853	0	0.0576104	0.332099	0	0.0259279	0.176671	0	0.0271369	0.17324	0	0.0254458	0.180771	0	0.0199162	0.549173	0	0.0206431	0.341853	0	0.0355921	0.332099	0	0.019876	0.176671	0	0.0133415	0.17324
0.0142306	0.551223	0	0.0100468	0.342998	0	0.0148988	0.333066	0	0.00811863	0.177009	0	0.00840874	0.173541	0	0.00811482	0.180927	0	0.112904	0.551223	0	0.0641373	0.342998	0	0.0576104	0.333066	0	0.0259279	0.177009	0	0.0271369	0.173541	0	0.0254458	0.180927	0	0.0199162	0.551223	0	0.0206431	0.342998	0	0.0355921	0.333066	0	0.019876	0.177009	0	0.0133415	0.173541
0.0142306	0.553272	0	0.0100468	0.344144	0	0.0148988	0.334032	0	0.00811863	0.177347	0	0.00840874	0.173841	0	0.00811482	0.181082	0	0.112904	0.553272	0	0.0641373	0.344144	0	0.0576104	0.334032	0	0.0259279	0.177347	0	0.0271369	0.173841	0	0.0254458	0.181082	0	0.0199162	0.553272	0	0.0206431	0.344144	0	0.0355921	0.334032	0	0.019876	0.177347	0	0.0133415	0.173841
0.0142306	0.555322	0	0.0100468	0.345289	0	0.0148988	0.334999	0	0.00811863	0.177685	0	0.00840874	0.174141	0	0.00811482	0.181238	0	0.112904	0.555322	0	0.0641373	0.345289	0	0.0576104	0.334999	0	0.0259279	0.177685	0	0.0271369	0.174141	0	0.0254458	0.181238	0	0.0199162	0.555322	0	0.0206431	0.345289	0	0.0355921	0.334999	0	0.019876	0.177685	0	0.0133415	0.174141
0.0142306	0.557371	0	0.0100468	0.346435	0.320137	0.0148988	0.335966	0	0.00811863	0.178023	0	0.00840874	0.174441	2.8506	0.00811482	0.181394	0	0.112904	0.557371	0	0.0641373	0.346435	0	0.0576104	0.335966	0	0.0259279	0.178023	0	0.0271369	0.174441	0	0.0254458	0.181394	0	0.0199162	0.557371	0	0.0206431	0.346435	0	0.0355921	0.335966	0	0.019876	0.178023	0	0.0133415	0.174441
0.0142306	0.559421	0	0.0100468	0.34758	0	0.0148988	0.336933	0	0.00811863	0.178361	1.75238	0.00840874	0.174741	0	0.00811482	0.181549	0	0.112904	0.559421	0	0.0641373	0.34758	0	0.0576104	0.336933	0	0.0259279	0.178361	0	0.0271369	0.174741	0	0.0254458	0.181549	0	0.0199162	0.559421	0	0.0206431	0.34758	0	0.0355921	0.336933	0	0.019876	0.178361	0	0.0133415	0.174741
0.0142306	0.56147	0	0.0100468	0.348726	0	0.0148988	0.3379	0	0.00811863	0.1787	0	0.00840874	0.175041	0	0.00811482	0.181705	0	0.112904	0.56147	0	0.0641373	0.348726	0	0.0576104	0.3379	0	0.0259279	0.1787	0	0.0271369	0.175041	0	0.0254458	0.181705	0	0.0199162	0.56147	0	0.0206431	0.348726	0	0.0355921	0.3379	0	0.019876	0.1787	0	0.0133415	0.175041
0.0142306	0.563519	0	0.0100468	0.349871	0	0.0148988	0.338866	0.318604	0.00811863	0.179038	1.75238	0.00840874	0.175342	0	0.00811482	0.181861	0	0.112904	0.563519	0	0.0641373	0.349871	0	0.0576104	0.338866	0	0.0259279	0.179038	0	0.0271369	0.175342	0	0.0254458	0.181861	0	0.0199162	0.563519	0	0.0206431	0.349871	0	0.0355921	0.338866	0	0.019876	0.179038	0	0.0133415	0.175342
0.0142306	0.565569	0	0.0100468	0.351017	0.320137	0.0148988	0.339833	0	0.00811863	0.179376	0	0.00840874	0.175642	0	0.00811482	0.182016	0	0.112904	0.565569	0	0.0641373	0.351017	0	0.0576104	0.339833	0	0.0259279	0.179376	0	0.0271369	0.175642	0	0.0254458	0.182016	0	0.0199162	0.565569	0	0.0206431	0.351017	0.105019	0.0355921	0.339833	0	0.019876	0.179376	0	0.0133415	0.175642
0.0142306	0.567618	0.578078	0.0100468	0.352162	0	0.0148988	0.3408	0	0.00811863	0.179714	0	0.00840874	0.175942	0	0.00811482	0.182172	0	0.112904	0.567618	0	0.0641373	0.352162	0	0.0576104	0.3408	0	0.0259279	0.179714	0	0.0271369	0.175942	0	0.0254458	0.182172	0	0.0199162	0.567618	0	0.0206431	0.352162	0	0.0355921	0.3408	0	0.019876	0.179714	0	0.0133415	0.175942
0.0142306	0.569668	0.289039	0.0100468	0.353308	0	0.0148988	0.341767	0	0.00811863	0.180052	1.75238	0.00840874	0.176242	0	0.00811482	0.182328	0	0.112904	0.569668	0	0.0641373	0.353308	0	0.0576104	0.341767	0	0.0259279	0.180052	0	0.0271369	0.176242	0	0.0254458	0.182328	0	0.0199162	0.569668	0.0322439	0.0206431	0.353308	0	0.0355921	0.341767	0	0.019876	0.180052	0	0.0133415	0.176242
0.0142306	0.571717	0	0.0100468	0.354453	0	0.0148988	0.342734	0.318604	0.00811863	0.18039	3.50475	0.00840874	0.176542	2.8506	0.00811482	0.182483	0	0.112904	0.571717	0	0.0641373	0.354453	0	0.0576104	0.342734	0	0.0259279	0.18039	0	0.0271369	0.176542	0	0.0254458	0.182483	0	0.0199162	0.571717	0	0.0206431	0.354453	0.105019	0.0355921	0.342734	0	0.019876	0.18039	0	0.0133415	0.176542
0.0142306	0.573767	0.578078	0.0100468	0.355599	0	0.0148988	0.343701	0	0.00811863	0.180728	0	0.00840874	0.176842	0	0.00811482	0.182639	0	0.112904	0.573767	0	0.0641373	0.355599	0	0.0576104	0.343701	0	0.0259279	0.180728	0	0.0271369	0.176842	0	0.0254458	0.182639	0	0.0199162	0.573767	0	0.0206431	0.355599	0.105019	0.0355921	0.343701	0	0.019876	0.180728	1.33448	0.0133415	0.176842
0.0142306	0.575816	0.578078	0.0100468	0.356744	0.320137	0.0148988	0.344667	1.27442	0.00811863	0.181066	1.75238	0.00840874	0.177143	0	0.00811482	0.182795	0	0.112904	0.575816	0	0.0641373	0.356744	0	0.0576104	0.344667	0	0.0259279	0.181066	0	0.0271369	0.177143	0	0.0254458	0.182795	0	0.0199162	0.575816	0.0322439	0.0206431	0.356744	0	0.0355921	0.344667	0	0.019876	0.181066	1.33448	0.0133415	0.177143
0.0142306	0.577866	0.144519	0.0100468	0.357889	0.640274	0.0148988	0.345634	0.318604	0.00811863	0.181404	3.50475	0.00840874	0.177443	2.8506	0.00811482	0.182951	0	0.112904	0.577866	0	0.0641373	0.357889	0	0.0576104	0.345634	0	0.0259279	0.181404	0	0.0271369	0.177443	0	0.0254458	0.182951	0	0.0199162	0.577866	0.0322439	0.0206431	0.357889	0	0.0355921	0.345634	0.368662	0.019876	0.181404	1.33448	0.0133415	0.177443
0.0142306	0.579915	0.144519	0.0100468	0.359035	0	0.0148988	0.346601	0	0.00811863	0.181742	5.25713	0.00840874	0.177743	2.8506	0.00811482	0.183106	7.06622	0.112904	0.579915	0	0.0641373	0.359035	0	0.0576104	0.346601	0	0.0259279	0.181742	0	0.0271369	0.177743	0	0.0254458	0.183106	0	0.0199162	0.579915	0	0.0206431	0.359035	0	0.0355921	0.346601	0.184331	0.019876	0.181742	1.33448	0.0133415	0.177743
0.0142306	0.581965	0.433558	0.0100468	0.36018	0.640274	0.0148988	0.347568	0.318604	0.00811863	0.18208	3.50475	0.00840874	0.178043	2.8506	0.00811482	0.183262	14.1324	0.112904	0.581965	0	0.0641373	0.36018	0	0.0576104	0.347568	0	0.0259279	0.18208	0	0.0271369	0.178043	0	0.0254458	0.183262	0	0.0199162	0.581965	0.0322439	0.0206431	0.36018	0.105019	0.0355921	0.347568	0	0.019876	0.18208	1.33448	0.0133415	0.178043
0.0142306	0.584014	1.01164	0.0100468	0.361326	0.640274	0.0148988	0.348535	0.955813	0.00811863	0.182418	3.50475	0.00840874	0.178343	2.8506	0.00811482	0.183418	7.06622	0.112904	0.584014	0	0.0641373	0.361326	0	0.0576104	0.348535	0	0.0259279	0.182418	0	0.0271369	0.178343	0	0.0254458	0.183418	0	0.0199162	0.584014	0	0.0206431	0.361326	0.210037	0.0355921	0.348535	0.368662	0.019876	0.182418	2.66896	0.0133415	0.178343
0.0142306	0.586064	0.578078	0.0100468	0.362471	0.960412	0.0148988	0.349502	1.27442	0.00811863	0.182756	10.5143	0.00840874	0.178643	0	0.00811482	0.183573	0	0.112904	0.586064	0	0.0641373	0.362471	0	0.0576104	0.349502	0	0.0259279	0.182756	0	0.0271369	0.178643	0	0.0254458	0.183573	0	0.0199162	0.586064	0.0322439	0.0206431	0.362471	0.210037	0.0355921	0.349502	0	0.019876	0.182756	2.66896	0.0133415	0.178643
0.0142306	0.588113	0.289039	0.0100468	0.363617	1.28055	0.0148988	0.350468	0.955813	0.00811863	0.183094	1.75238	0.00840874	0.178944	5.7012	0.00811482	0.183729	21.1987	0.112904	0.588113	0	0.0641373	0.363617	0	0.0576104	0.350468	0	0.0259279	0.183094	0	0.0271369	0.178944	0	0.0254458	0.183729	0	0.0199162	0.588113	0	0.0206431	0.363617	0.210037	0.0355921	0.350468	0.184331	0.019876	0.183094	2.66896	0.0133415	0.178944
0.0142306	0.590163	0.144519	0.0100468	0.364762	0.640274	0.0148988	0.351435	0.637209	0.00811863	0.183432	1.75238	0.00840874	0.179244	8.5518	0.00811482	0.183885	14.1324	0.112904	0.590163	0	0.0641373	0.364762	0	0.0576104	0.351435	0	0.0259279	0.183432	0	0.0271369	0.179244	0	0.0254458	0.183885	0	0.0199162	0.590163	0.0644877	0.0206431	0.364762	0	0.0355921	0.351435	0	0.019876	0.183432	0	0.0133415	0.179244
0.0142306	0.592212	0.289039	0.0100468	0.365908	1.92082	0.0148988	0.352402	1.27442	0.00811863	0.18377	0	0.00840874	0.179544	2.8506	0.00811482	0.18404	14.1324	0.112904	0.592212	0	0.0641373	0.365908	0	0.0576104	0.352402	0	0.0259279	0.18377	0	0.0271369	0.179544	0	0.0254458	0.18404	0	0.0199162	0.592212	0.0322439	0.0206431	0.365908	0.105019	0.0355921	0.352402	0	0.019876	0.18377	4.00344	0.0133415	0.179544
0.0142306	0.594262	0.867117	0.0100468	0.367053	0.640274	0.0148988	0.353369	0.637209	0.00811863	0.184108	3.50475	0.00840874	0.179844	5.7012	0.00811482	0.184196	7.06622	0.112904	0.594262	0	0.0641373	0.367053	0	0.0576104	0.353369	0	0.0259279	0.184108	0	0.0271369	0.179844	0	0.0254458	0.184196	0	0.0199162	0.594262	0.0967316	0.0206431	0.367053	0.210037	0.0355921	0.353369	0	0.019876	0.184108	4.00344	0.0133415	0.179844
0.0142306	0.596311	1.01164	0.0100468	0.368199	0	0.0148988	0.354336	0.318604	0.00811863	0.184446	8.76188	0.00840874	0.180144	2.8506	0.00811482	0.184352	7.06622	0.112904	0.596311	0	0.0641373	0.368199	0	0.0576104	0.354336	0	0.0259279	0.184446	0	0.0271369	0.180144	0	0.0254458	0.184352	0	0.0199162	0.596311	0.0967316	0.0206431	0.368199	0.315056	0.0355921	0.354336	0	0.019876	0.184446	4.00344	0.0133415	0.180144
0.0142306	0.598361	0.722597	0.0100468	0.369344	0	0.0148988	0.355303	0.955813	0.00811863	0.184784	3.50475	0.00840874	0.180444	5.7012	0.00811482	0.184507	0	0.112904	0.598361	0	0.0641373	0.369344	0	0.0576104	0.355303	0	0.0259279	0.184784	0	0.0271369	0.180444	0	0.0254458	0.184507	0	0.0199162	0.598361	0.128975	0.0206431	0.369344	0.315056	0.0355921	0.355303	0.184331	0.019876	0.184784	5.33792	0.0133415	0.180444
0.0142306	0.60041	0.289039	0.0100468	0.37049	1.28055	0.0148988	0.356269	0	0.00811863	0.185122	7.0095	0.00840874	0.180745	2.8506	0.00811482	0.184663	14.1324	0.112904	0.60041	0	0.0641373	0.37049	0	0.0576104	0.356269	0	0.0259279	0.185122	0	0.0271369	0.180745	0	0.0254458	0.184663	0	0.0199162	0.60041	0.0322439	0.0206431	0.37049	0	0.0355921	0.356269	0.184331	0.019876	0.185122	5.33792	0.0133415	0.180745
0.0142306	0.602459	1.30068	0.0100468	0.371635	0.640274	0.0148988	0.357236	0.955813	0.00811863	0.18546	3.50475	0.00840874	0.181045	8.5518	0.00811482	0.184819	0	0.112904	0.602459	0	0.0641373	0.371635	0	0.0576104	0.357236	0	0.0259279	0.18546	0	0.0271369	0.181045	0	0.0254458	0.184819	0	0.0199162	0.602459	0.193463	0.0206431	0.371635	0.105019	0.0355921	0.357236	0.368662	0.019876	0.18546	1.33448	0.0133415	0.181045
0.0142306	0.604509	1.15616	0.0100468	0.372781	1.28055	0.0148988	0.358203	0.955813	0.00811863	0.185798	5.25713	0.00840874	0.181345	8.5518	0.00811482	0.184974	0	0.112904	0.604509	0	0.0641373	0.372781	0	0.0576104	0.358203	0	0.0259279	0.185798	0	0.0271369	0.181345	0	0.0254458	0.184974	0	0.0199162	0.604509	0.0967316	0.0206431	0.372781	0.315056	0.0355921	0.358203	0.184331	0.019876	0.185798	6.6724	0.0133415	0.181345
0.0142306	0.606558	0.578078	0.0100468	0.373926	0.640274	0.0148988	0.35917	0.318604	0.00811863	0.186136	5.25713	0.00840874	0.181645	5.7012	0.00811482	0.18513	0	0.112904	0.606558	0	0.0641373	0.373926	0	0.0576104	0.35917	0	0.0259279	0.186136	0	0.0271369	0.181645	0	0.0254458	0.18513	0	0.0199162	0.606558	0.0322439	0.0206431	0.373926	0.420074	0.0355921	0.35917	0.737324	0.019876	0.186136	0	0.0133415	0.181645
0.0142306	0.608608	0.433558	0.0100468	0.375072	0	0.0148988	0.360137	0.318604	0.00811863	0.186474	8.76188	0.00840874	0.181945	2.8506	0.00811482	0.185286	14.1324	0.112904	0.608608	0	0.0641373	0.375072	0	0.0576104	0.360137	0	0.0259279	0.186474	0	0.0271369	0.181945	0	0.0254458	0.185286	0	0.0199162	0.608608	0.0967316	0.0206431	0.375072	0.315056	0.0355921	0.360137	0.368662	0.019876	0.186474	5.33792	0.0133415	0.181945
0.0142306	0.610657	0.144519	0.0100468	0.376217	2.24096	0.0148988	0.361104	0	0.00811863	0.186813	3.50475	0.00840874	0.182245	2.8506	0.00811482	0.185442	0	0.112904	0.610657	0	0.0641373	0.376217	0	0.0576104	0.361104	0	0.0259279	0.186813	0	0.0271369	0.182245	0	0.0254458	0.185442	0	0.0199162	0.610657	0.0967316	0.0206431	0.376217	0.525093	0.0355921	0.361104	0.368662	0.019876	0.186813	6.6724	0.0133415	0.182245
0.0142306	0.612707	0.433558	0.0100468	0.377363	0.320137	0.0148988	0.36207	0.637209	0.00811863	0.187151	5.25713	0.00840874	0.182546	2.8506	0.00811482	0.185597	0	0.112904	0.612707	0	0.0641373	0.377363	0	0.0576104	0.36207	0	0.0259279	0.187151	0	0.0271369	0.182546	0.17036	0.0254458	0.185597	0	0.0199162	0.612707	0.257951	0.0206431	0.377363	0.630111	0.0355921	0.36207	0.368662	0.019876	0.187151	4.00344	0.0133415	0.182546
0.0142306	0.614756	0.289039	0.0100468	0.378508	0.640274	0.0148988	0.363037	0.637209	0.00811863	0.187489	8.76188	0.00840874	0.182846	2.8506	0.00811482	0.185753	21.1987	0.112904	0.614756	0	0.0641373	0.378508	0	0.0576104	0.363037	0	0.0259279	0.187489	0	0.0271369	0.182846	0.17036	0.0254458	0.185753	0	0.0199162	0.614756	0.161219	0.0206431	0.378508	0.420074	0.0355921	0.363037	0.368662	0.019876	0.187489	2.66896	0.0133415	0.182846
0.0142306	0.616806	0.867117	0.0100468	0.379654	1.28055	0.0148988	0.364004	0	0.00811863	0.187827	3.50475	0.00840874	0.183146	0	0.00811482	0.185909	0	0.112904	0.616806	0	0.0641373	0.379654	0	0.0576104	0.364004	0	0.0259279	0.187827	0	0.0271369	0.183146	0.17036	0.0254458	0.185909	0	0.0199162	0.616806	0.0967316	0.0206431	0.379654	0.210037	0.0355921	0.364004	1.10599	0.019876	0.187827	1.33448	0.0133415	0.183146
0.0142306	0.618855	0.433558	0.0100468	0.380799	0	0.0148988	0.364971	0	0.00811863	0.188165	1.75238	0.00840874	0.183446	2.8506	0.00811482	0.186064	0	0.112904	0.618855	0	0.0641373	0.380799	0	0.0576104	0.364971	0	0.0259279	0.188165	0	0.0271369	0.183446	0.17036	0.0254458	0.186064	0	0.0199162	0.618855	0.0967316	0.0206431	0.380799	0.105019	0.0355921	0.364971	0.737324	0.019876	0.188165	8.00688	0.0133415	0.183446
0.0142306	0.620905	0.578078	0.0100468	0.381944	0.320137	0.0148988	0.365938	0.637209	0.00811863	0.188503	3.50475	0.00840874	0.183746	2.8506	0.00811482	0.18622	7.06622	0.112904	0.620905	0	0.0641373	0.381944	0	0.0576104	0.365938	0	0.0259279	0.188503	0	0.0271369	0.183746	0	0.0254458	0.18622	0	0.0199162	0.620905	0.257951	0.0206431	0.381944	0.420074	0.0355921	0.365938	0.368662	0.019876	0.188503	4.00344	0.0133415	0.183746
0.0142306	0.622954	0.722597	0.0100468	0.38309	0.320137	0.0148988	0.366905	0.318604	0.00811863	0.188841	10.5143	0.00840874	0.184046	8.5518	0.00811482	0.186376	0	0.112904	0.622954	0	0.0641373	0.38309	0	0.0576104	0.366905	0	0.0259279	0.188841	0	0.0271369	0.184046	0.17036	0.0254458	0.186376	0	0.0199162	0.622954	0.257951	0.0206431	0.38309	0.105019	0.0355921	0.366905	0.184331	0.019876	0.188841	1.33448	0.0133415	0.184046
0.0142306	0.625004	0.722597	0.0100468	0.384235	0.960412	0.0148988	0.367871	0.637209	0.00811863	0.189179	1.75238	0.00840874	0.184347	2.8506	0.00811482	0.186531	0	0.112904	0.625004	0	0.0641373	0.384235	0	0.0576104	0.367871	0	0.0259279	0.189179	0	0.0271369	0.184347	0.17036	0.0254458	0.186531	0	0.0199162	0.625004	0.193463	0.0206431	0.384235	0.105019	0.0355921	0.367871	0.552993	0.019876	0.189179	4.00344	0.0133415	0.184347
0.0142306	0.627053	0.433558	0.0100468	0.385381	0.320137	0.0148988	0.368838	0.955813	0.00811863	0.189517	1.75238	0.00840874	0.184647	11.4024	0.00811482	0.186687	0	0.112904	0.627053	0	0.0641373	0.385381	0	0.0576104	0.368838	0	0.0259279	0.189517	0	0.0271369	0.184647	0.17036	0.0254458	0.186687	0	0.0199162	0.627053	0.0967316	0.0206431	0.385381	0.210037	0.0355921	0.368838	0.184331	0.019876	0.189517	2.66896	0.0133415	0.184647
0.0142306	0.629103	0.144519	0.0100468	0.386526	0	0.0148988	0.369805	0.318604	0.00811863	0.189855	0	0.00840874	0.184947	0	0.00811482	0.186843	0	0.112904	0.629103	0	0.0641373	0.386526	0	0.0576104	0.369805	0	0.0259279	0.189855	0	0.0271369	0.184947	0.17036	0.0254458	0.186843	0	0.0199162	0.629103	0.128975	0.0206431	0.386526	0.210037	0.0355921	0.369805	0.368662	0.019876	0.189855	4.00344	0.0133415	0.184947
0.0142306	0.631152	0.289039	0.0100468	0.387672	0.640274	0.0148988	0.370772	0	0.00811863	0.190193	3.50475	0.00840874	0.185247	2.8506	0.00811482	0.186998	0	0.112904	0.631152	0	0.0641373	0.387672	0	0.0576104	0.370772	0	0.0259279	0.190193	0.101715	0.0271369	0.185247	0.51108	0.0254458	0.186998	0	0.0199162	0.631152	0.225707	0.0206431	0.387672	0.105019	0.0355921	0.370772	0.552993	0.019876	0.190193	2.66896	0.0133415	0.185247
0.0142306	0.633202	0.578078	0.0100468	0.388817	1.60069	0.0148988	0.371739	0.318604	0.00811863	0.190531	0	0.00840874	0.185547	2.8506	0.00811482	0.187154	0	0.112904	0.633202	0	0.0641373	0.388817	0	0.0576104	0.371739	0	0.0259279	0.190531	0	0.0271369	0.185547	0.34072	0.0254458	0.187154	0	0.0199162	0.633202	0.128975	0.0206431	0.388817	0.315056	0.0355921	0.371739	0.368662	0.019876	0.190531	0	0.0133415	0.185547
0.0142306	0.635251	0	0.0100468	0.389963	0.640274	0.0148988	0.372706	0	0.00811863	0.190869	0	0.00840874	0.185847	2.8506	0.00811482	0.18731	7.06622	0.112904	0.635251	0	0.0641373	0.389963	0	0.0576104	0.372706	0	0.0259279	0.190869	0	0.0271369	0.185847	0	0.0254458	0.18731	0	0.0199162	0.635251	0.0644877	0.0206431	0.389963	0.210037	0.0355921	0.372706	0.184331	0.019876	0.190869	1.33448	0.0133415	0.185847
0.0142306	0.6373	0.289039	0.0100468	0.391108	0	0.0148988	0.373672	0	0.00811863	0.191207	1.75238	0.00840874	0.186148	0	0.00811482	0.187465	7.06622	0.112904	0.6373	0	0.0641373	0.391108	0	0.0576104	0.373672	0	0.0259279	0.191207	0	0.0271369	0.186148	0.17036	0.0254458	0.187465	0	0.0199162	0.6373	0.128975	0.0206431	0.391108	0.210037	0.0355921	0.373672	0.184331	0.019876	0.191207	1.33448	0.0133415	0.186148
0.0142306	0.63935	0.144519	0.0100468	0.392254	0.320137	0.0148988	0.374639	0.318604	0.00811863	0.191545	0	0.00840874	0.186448	2.8506	0.00811482	0.187621	7.06622	0.112904	0.63935	0	0.0641373	0.392254	0	0.0576104	0.374639	0	0.0259279	0.191545	0	0.0271369	0.186448	0	0.0254458	0.187621	0	0.0199162	0.63935	0.161219	0.0206431	0.392254	0.105019	0.0355921	0.374639	0	0.019876	0.191545	4.00344	0.0133415	0.186448
0.0142306	0.641399	0	0.0100468	0.393399	0.320137	0.0148988	0.375606	0.318604	0.00811863	0.191883	1.75238	0.00840874	0.186748	0	0.00811482	0.187777	0	0.112904	0.641399	0	0.0641373	0.393399	0	0.0576104	0.375606	0	0.0259279	0.191883	0.203429	0.0271369	0.186748	0.34072	0.0254458	0.187777	0	0.0199162	0.641399	0.0644877	0.0206431	0.393399	0	0.0355921	0.375606	0.184331	0.019876	0.191883	1.33448	0.0133415	0.186748
0.0142306	0.643449	0	0.0100468	0.394545	0	0.0148988	0.376573	0	0.00811863	0.192221	0	0.00840874	0.187048	2.8506	0.00811482	0.187933	0	0.112904	0.643449	0	0.0641373	0.394545	0	0.0576104	0.376573	0	0.0259279	0.192221	0	0.0271369	0.187048	0.51108	0.0254458	0.187933	0	0.0199162	0.643449	0.128975	0.0206431	0.394545	0	0.0355921	0.376573	0.368662	0.019876	0.192221	0	0.0133415	0.187048
0.0142306	0.645498	0.144519	0.0100468	0.39569	0	0.0148988	0.37754	0	0.00811863	0.192559	0	0.00840874	0.187348	2.8506	0.00811482	0.188088	0	0.112904	0.645498	0	0.0641373	0.39569	0	0.0576104	0.37754	0	0.0259279	0.192559	0.101715	0.0271369	0.187348	0.34072	0.0254458	0.188088	0	0.0199162	0.645498	0.0644877	0.0206431	0.39569	0.105019	0.0355921	0.37754	0	0.019876	0.192559	0	0.0133415	0.187348
0.0142306	0.647548	0	0.0100468	0.396836	0.640274	0.0148988	0.378506	0	0.00811863	0.192897	1.75238	0.00840874	0.187648	0	0.00811482	0.188244	0	0.112904	0.647548	0	0.0641373	0.396836	0	0.0576104	0.378506	0	0.0259279	0.192897	0.101715	0.0271369	0.187648	0.51108	0.0254458	0.188244	0	0.0199162	0.647548	0.0322439	0.0206431	0.396836	0	0.0355921	0.378506	0	0.019876	0.192897	0	0.0133415	0.187648
0.0142306	0.649597	0	0.0100468	0.397981	0	0.0148988	0.379473	0	0.00811863	0.193235	0	0.00840874	0.187949	0	0.00811482	0.1884	7.06622	0.112904	0.649597	0	0.0641373	0.397981	0	0.0576104	0.379473	0	0.0259279	0.193235	0.101715	0.0271369	0.187949	0	0.0254458	0.1884	0	0.0199162	0.649597	0.0322439	0.0206431	0.397981	0	0.0355921	0.379473	0.368662	0.019876	0.193235	0	0.0133415	0.187949
0.0142306	0.651647	0	0.0100468	0.399127	0	0.0148988	0.38044	0	0.00811863	0.193573	0	0.00840874	0.188249	0	0.00811482	0.188555	0	0.112904	0.651647	0	0.0641373	0.399127	0	0.0576104	0.38044	0	0.0259279	0.193573	0.305144	0.0271369	0.188249	0.51108	0.0254458	0.188555	0	0.0199162	0.651647	0.0644877	0.0206431	0.399127	0.105019	0.0355921	0.38044	0.184331	0.019876	0.193573	1.33448	0.0133415	0.188249
0.0142306	0.653696	0.144519	0.0100468	0.400272	0	0.0148988	0.381407	0	0.00811863	0.193911	0	0.00840874	0.188549	0	0.00811482	0.188711	0	0.112904	0.653696	0	0.0641373	0.400272	0	0.0576104	0.381407	0	0.0259279	0.193911	0.406859	0.0271369	0.188549	0.17036	0.0254458	0.188711	0	0.0199162	0.653696	0.0322439	0.0206431	0.400272	0.105019	0.0355921	0.381407	0	0.019876	0.193911	0	0.0133415	0.188549
0.0142306	0.655746	0	0.0100468	0.401418	0	0.0148988	0.382374	0	0.00811863	0.194249	0	0.00840874	0.188849	0	0.00811482	0.188867	0	0.112904	0.655746	0	0.0641373	0.401418	0	0.0576104	0.382374	0	0.0259279	0.194249	0	0.0271369	0.188849	0.17036	0.0254458	0.188867	0	0.0199162	0.655746	0	0.0206431	0.401418	0	0.0355921	0.382374	0	0.019876	0.194249	0	0.0133415	0.188849
0.0142306	0.657795	0	0.0100468	0.402563	0	0.0148988	0.383341	0	0.00811863	0.194587	0	0.00840874	0.189149	0	0.00811482	0.189022	0	0.112904	0.657795	0	0.0641373	0.402563	0	0.0576104	0.383341	0	0.0259279	0.194587	0.508573	0.0271369	0.189149	0	0.0254458	0.189022	0	0.0199162	0.657795	0.0644877	0.0206431	0.402563	0	0.0355921	0.383341	0	0.019876	0.194587	0	0.0133415	0.189149
0.0142306	0.659845	0	0.0100468	0.403709	0	0.0148988	0.384307	0	0.00811863	0.194926	0	0.00840874	0.189449	0	0.00811482	0.189178	0	0.112904	0.659845	0	0.0641373	0.403709	0	0.0576104	0.384307	0	0.0259279	0.194926	0.203429	0.0271369	0.189449	0.17036	0.0254458	0.189178	0	0.0199162	0.659845	0	0.0206431	0.403709	0	0.0355921	0.384307	0	0.019876	0.194926	0	0.0133415	0.189449
0.0142306	0.661894	0	0.0100468	0.404854	0	0.0148988	0.385274	0	0.00811863	0.195264	0	0.00840874	0.18975	0	0.00811482	0.189334	0	0.112904	0.661894	0	0.0641373	0.404854	0	0.0576104	0.385274	0	0.0259279	0.195264	0.610288	0.0271369	0.18975	0	0.0254458	0.189334	0.450895	0.0199162	0.661894	0.0322439	0.0206431	0.404854	0	0.0355921	0.385274	0	0.019876	0.195264	1.33448	0.0133415	0.18975
0.0142306	0.663944	0	0.0100468	0.405999	0	0.0148988	0.386241	0	0.00811863	0.195602	0	0.00840874	0.19005	0	0.00811482	0.189489	0	0.112904	0.663944	0	0.0641373	0.405999	0.0118429	0.0576104	0.386241	0	0.0259279	0.195602	0.508573	0.0271369	0.19005	0.17036	0.0254458	0.189489	0	0.0199162	0.663944	0.0322439	0.0206431	0.405999	0.105019	0.0355921	0.386241	0	0.019876	0.195602	0	0.0133415	0.19005
0.0142306	0.665993	0	0.0100468	0.407145	0	0.0148988	0.387208	0	0.00811863	0.19594	0	0.00840874	0.19035	0	0.00811482	0.189645	0	0.112904	0.665993	0	0.0641373	0.407145	0	0.0576104	0.387208	0	0.0259279	0.19594	0.813718	0.0271369	0.19035	0.51108	0.0254458	0.189645	0.450895	0.0199162	0.665993	0.0322439	0.0206431	0.407145	0	0.0355921	0.387208	0	0.019876	0.19594	0	0.0133415	0.19035
0.0142306	0.668043	0	0.0100468	0.40829	0	0.0148988	0.388175	0	0.00811863	0.196278	0	0.00840874	0.19065	0	0.00811482	0.189801	0	0.112904	0.668043	0.00486849	0.0641373	0.40829	0	0.0576104	0.388175	0	0.0259279	0.196278	0.305144	0.0271369	0.19065	0.51108	0.0254458	0.189801	0.450895	0.0199162	0.668043	0	0.0206431	0.40829	0	0.0355921	0.388175	0	0.019876	0.196278	0	0.0133415	0.19065
0.0142306	0.670092	0	0.0100468	0.409436	0	0.0148988	0.389142	0	0.00811863	0.196616	0	0.00840874	0.19095	0	0.00811482	0.189956	0	0.112904	0.670092	0	0.0641373	0.409436	0.0473715	0.0576104	0.389142	0	0.0259279	0.196616	0.610288	0.0271369	0.19095	0	0.0254458	0.189956	0.450895	0.0199162	0.670092	0	0.0206431	0.409436	0	0.0355921	0.389142	0	0.019876	0.196616	0	0.0133415	0.19095
0.0142306	0.672141	0	0.0100468	0.410581	0	0.0148988	0.390108	0	0.00811863	0.196954	0	0.00840874	0.19125	0	0.00811482	0.190112	0	0.112904	0.672141	0.00486849	0.0641373	0.410581	0.0355286	0.0576104	0.390108	0	0.0259279	0.196954	0.406859	0.0271369	0.19125	0.17036	0.0254458	0.190112	0.450895	0.0199162	0.672141	0	0.0206431	0.410581	0	0.0355921	0.390108	0	0.019876	0.196954	0	0.0133415	0.19125
0.0142306	0.674191	0	0.0100468	0.411727	0	0.0148988	0.391075	0	0.00811863	0.197292	0	0.00840874	0.191551	0	0.00811482	0.190268	0	0.112904	0.674191	0.00973698	0.0641373	0.411727	0.0236857	0.0576104	0.391075	0	0.0259279	0.197292	0.305144	0.0271369	0.191551	0.51108	0.0254458	0.190268	1.35268	0.0199162	0.674191	0	0.0206431	0.411727	0	0.0355921	0.391075	0	0.019876	0.197292	0	0.0133415	0.191551
0.0142306	0.67624	0	0.0100468	0.412872	0	0.0148988	0.392042	0	0.00811863	0.19763	0	0.00840874	0.191851	0	0.00811482	0.190424	0	0.112904	0.67624	0.0535534	0.0641373	0.412872	0.106586	0.0576104	0.392042	0.0152881	0.0259279	0.19763	0.203429	0.0271369	0.191851	0	0.0254458	0.190424	0.901789	0.0199162	0.67624	0	0.0206431	0.412872	0	0.0355921	0.392042	0	0.019876	0.19763	0	0.0133415	0.191851
0.0142306	0.67829	0	0.0100468	0.414018	0	0.0148988	0.393009	0	0.00811863	0.197968	0	0.00840874	0.192151	0	0.00811482	0.190579	0	0.112904	0.67829	0.0778958	0.0641373	0.414018	0.0710572	0.0576104	0.393009	0.152881	0.0259279	0.197968	0.406859	0.0271369	0.192151	0	0.0254458	0.190579	0	0.0199162	0.67829	0	0.0206431	0.414018	0	0.0355921	0.393009	0	0.019876	0.197968	0	0.0133415	0.192151
0.0142306	0.680339	0	0.0100468	0.415163	0	0.0148988	0.393976	0	0.00811863	0.198306	0	0.00840874	0.192451	0	0.00811482	0.190735	0	0.112904	0.680339	0.0535534	0.0641373	0.415163	0.0829001	0.0576104	0.393976	0.0764407	0.0259279	0.198306	0.203429	0.0271369	0.192451	0.17036	0.0254458	0.190735	1.80358	0.0199162	0.680339	0	0.0206431	0.415163	0	0.0355921	0.393976	0	0.019876	0.198306	0	0.0133415	0.192451
0.0142306	0.682389	0	0.0100468	0.416309	0	0.0148988	0.394943	0	0.00811863	0.198644	0	0.00840874	0.192751	0	0.00811482	0.190891	0	0.112904	0.682389	0.107107	0.0641373	0.416309	0.142114	0.0576104	0.394943	0.198746	0.0259279	0.198644	0.406859	0.0271369	0.192751	0	0.0254458	0.190891	0.450895	0.0199162	0.682389	0	0.0206431	0.416309	0	0.0355921	0.394943	0	0.019876	0.198644	0	0.0133415	0.192751
0.0142306	0.684438	0	0.0100468	0.417454	0	0.0148988	0.395909	0	0.00811863	0.198982	0	0.00840874	0.193051	0	0.00811482	0.191046	0	0.112904	0.684438	0.116844	0.0641373	0.417454	0.0710572	0.0576104	0.395909	0.0611526	0.0259279	0.198982	0.610288	0.0271369	0.193051	0.17036	0.0254458	0.191046	0.901789	0.0199162	0.684438	0	0.0206431	0.417454	0	0.0355921	0.395909	0	0.019876	0.198982	0	0.0133415	0.193051
0.0142306	0.686488	0	0.0100468	0.4186	0	0.0148988	0.396876	0	0.00811863	0.19932	0	0.00840874	0.193352	0	0.00811482	0.191202	0	0.112904	0.686488	0.0827643	0.0641373	0.4186	0.0947429	0.0576104	0.396876	0.0764407	0.0259279	0.19932	0	0.0271369	0.193352	0.17036	0.0254458	0.191202	0.450895	0.0199162	0.686488	0	0.0206431	0.4186	0	0.0355921	0.396876	0	0.019876	0.19932	0	0.0133415	0.193352
0.0142306	0.688537	0	0.0100468	0.419745	0	0.0148988	0.397843	0	0.00811863	0.199658	0	0.00840874	0.193652	0	0.00811482	0.191358	0	0.112904	0.688537	0.0292109	0.0641373	0.419745	0.0473715	0.0576104	0.397843	0.0764407	0.0259279	0.199658	0.203429	0.0271369	0.193652	0.34072	0.0254458	0.191358	0.450895	0.0199162	0.688537	0	0.0206431	0.419745	0	0.0355921	0.397843	0	0.019876	0.199658	0	0.0133415	0.193652
0.0142306	0.690587	0	0.0100468	0.420891	0	0.0148988	0.39881	0	0.00811863	0.199996	0	0.00840874	0.193952	0	0.00811482	0.191513	0	0.112904	0.690587	0.0340794	0.0641373	0.420891	0.0710572	0.0576104	0.39881	0.0917289	0.0259279	0.199996	0.101715	0.0271369	0.193952	0	0.0254458	0.191513	0.901789	0.0199162	0.690587	0	0.0206431	0.420891	0	0.0355921	0.39881	0	0.019876	0.199996	0	0.0133415	0.193952
0.0142306	0.692636	0	0.0100468	0.422036	0	0.0148988	0.399777	0	0.00811863	0.200334	0	0.00840874	0.194252	0	0.00811482	0.191669	0	0.112904	0.692636	0.0146055	0.0641373	0.422036	0.0236857	0.0576104	0.399777	0.0764407	0.0259279	0.200334	0	0.0271369	0.194252	0	0.0254458	0.191669	0.450895	0.0199162	0.692636	0	0.0206431	0.422036	0	0.0355921	0.399777	0	0.019876	0.200334	0	0.0133415	0.194252
0.0142306	0.694686	0	0.0100468	0.423182	0	0.0148988	0.400744	0	0.00811863	0.200672	0	0.00840874	0.194552	0	0.00811482	0.191825	0	0.112904	0.694686	0.00486849	0.0641373	0.423182	0	0.0576104	0.400744	0	0.0259279	0.200672	0	0.0271369	0.194552	0	0.0254458	0.191825	0	0.0199162	0.694686	0	0.0206431	0.423182	0	0.0355921	0.400744	0	0.019876	0.200672	0	0.0133415	0.194552
0.0142306	0.696735	0	0.0100468	0.424327	0	0.0148988	0.40171	0	0.00811863	0.20101	0	0.00840874	0.194852	0	0.00811482	0.19198	0	0.112904	0.696735	0.00486849	0.0641373	0.424327	0	0.0576104	0.40171	0.0152881	0.0259279	0.20101	0	0.0271369	0.194852	0	0.0254458	0.19198	0.901789	0.0199162	0.696735	0	0.0206431	0.424327	0	0.0355921	0.40171	0	0.019876	0.20101	0	0.0133415	0.194852
0.0142306	0.698785	0	0.0100468	0.425473	0	0.0148988	0.402677	0	0.00811863	0.201348	0	0.00840874	0.195153	0	0.00811482	0.192136	0	0.112904	0.698785	0	0.0641373	0.425473	0.0118429	0.0576104	0.402677	0	0.0259279	0.201348	0	0.0271369	0.195153	0	0.0254458	0.192136	0	0.0199162	0.698785	0	0.0206431	0.425473	0	0.0355921	0.402677	0	0.019876	0.201348	0	0.0133415	0.195153
0.0142306	0.700834	0	0.0100468	0.426618	0	0.0148988	0.403644	0	0.00811863	0.201686	0	0.00840874	0.195453	0	0.00811482	0.192292	0	0.112904	0.700834	0	0.0641373	0.426618	0	0.0576104	0.403644	0	0.0259279	0.201686	0	0.0271369	0.195453	0	0.0254458	0.192292	0.450895	0.0199162	0.700834	0	0.0206431	0.426618	0	0.0355921	0.403644	0	0.019876	0.201686	0	0.0133415	0.195453
0.0142306	0.702884	0	0.0100468	0.427764	0	0.0148988	0.404611	0	0.00811863	0.202024	0	0.00840874	0.195753	0	0.00811482	0.192447	0	0.112904	0.702884	0	0.0641373	0.427764	0	0.0576104	0.404611	0	0.0259279	0.202024	0.101715	0.0271369	0.195753	0	0.0254458	0.192447	0	0.0199162	0.702884	0	0.0206431	0.427764	0	0.0355921	0.404611	0	0.019876	0.202024	0	0.0133415	0.195753
0.0145682	0.499986	0	0.0103195	0.314361	0	0.0152235	0.308895	0	0.00828744	0.168558	0	0.0085256	0.166036	0	0.00820572	0.177034	0	0.122926	0.499986	0	0.0715088	0.314361	0	0.0643759	0.308895	0	0.0288362	0.168558	0	0.0290925	0.166036	0	0.0268703	0.177034	0	0.0214294	0.499986	0	0.0214744	0.314361	0	0.0361532	0.308895	0	0.0200977	0.168558	0	0.013584	0.166036
0.0145682	0.502035	0	0.0103195	0.315507	0	0.0152235	0.309862	0	0.00828744	0.168896	0	0.0085256	0.166337	0	0.00820572	0.17719	0	0.122926	0.502035	0	0.0715088	0.315507	0	0.0643759	0.309862	0	0.0288362	0.168896	0	0.0290925	0.166337	0	0.0268703	0.17719	0	0.0214294	0.502035	0	0.0214744	0.315507	0	0.0361532	0.309862	0	0.0200977	0.168896	0	0.013584	0.166337
0.0145682	0.504085	0	0.0103195	0.316652	0	0.0152235	0.310828	0	0.00828744	0.169234	0	0.0085256	0.166637	0	0.00820572	0.177346	0	0.122926	0.504085	0	0.0715088	0.316652	0	0.0643759	0.310828	0	0.0288362	0.169234	0	0.0290925	0.166637	0	0.0268703	0.177346	0	0.0214294	0.504085	0	0.0214744	0.316652	0	0.0361532	0.310828	0	0.0200977	0.169234	0	0.013584	0.166637
0.0145682	0.506134	0	0.0103195	0.317798	0	0.0152235	0.311795	0	0.00828744	0.169572	0	0.0085256	0.166937	0	0.00820572	0.177501	0	0.122926	0.506134	0	0.0715088	0.317798	0	0.0643759	0.311795	0	0.0288362	0.169572	0	0.0290925	0.166937	0	0.0268703	0.177501	0	0.0214294	0.506134	0	0.0214744	0.317798	0	0.0361532	0.311795	0	0.0200977	0.169572	0	0.013584	0.166937
0.0145682	0.508184	0	0.0103195	0.318943	0	0.0152235	0.312762	0	0.00828744	0.16991	0	0.0085256	0.167237	0	0.00820572	0.177657	0	0.122926	0.508184	0	0.0715088	0.318943	0	0.0643759	0.312762	0	0.0288362	0.16991	0	0.0290925	0.167237	0	0.0268703	0.177657	0	0.0214294	0.508184	0	0.0214744	0.318943	0	0.0361532	0.312762	0	0.0200977	0.16991	0	0.013584	0.167237
0.0145682	0.510233	0	0.0103195	0.320089	0	0.0152235	0.313729	0	0.00828744	0.170248	0	0.0085256	0.167537	0	0.00820572	0.177813	0	0.122926	0.510233	0	0.0715088	0.320089	0	0.0643759	0.313729	0	0.0288362	0.170248	0	0.0290925	0.167537	0	0.0268703	0.177813	0	0.0214294	0.510233	0	0.0214744	0.320089	0	0.0361532	0.313729	0	0.0200977	0.170248	0	0.013584	0.167537
0.0145682	0.512283	0	0.0103195	0.321234	0	0.0152235	0.314696	0	0.00828744	0.170586	0	0.0085256	0.167837	0	0.00820572	0.177968	0	0.122926	0.512283	0	0.0715088	0.321234	0	0.0643759	0.314696	0	0.0288362	0.170586	0	0.0290925	0.167837	0	0.0268703	0.177968	0	0.0214294	0.512283	0	0.0214744	0.321234	0	0.0361532	0.314696	0	0.0200977	0.170586	0	0.013584	0.167837
0.0145682	0.514332	0	0.0103195	0.32238	0	0.0152235	0.315663	0	0.00828744	0.170925	0	0.0085256	0.168138	0	0.00820572	0.178124	0	0.122926	0.514332	0	0.0715088	0.32238	0	0.0643759	0.315663	0	0.0288362	0.170925	0	0.0290925	0.168138	0	0.0268703	0.178124	0	0.0214294	0.514332	0	0.0214744	0.32238	0	0.0361532	0.315663	0	0.0200977	0.170925	0	0.013584	0.168138
0.0145682	0.516382	0	0.0103195	0.323525	0	0.0152235	0.316629	0	0.00828744	0.171263	0	0.0085256	0.168438	0	0.00820572	0.17828	0	0.122926	0.516382	0	0.0715088	0.323525	0	0.0643759	0.316629	0	0.0288362	0.171263	0	0.0290925	0.168438	0	0.0268703	0.17828	0	0.0214294	0.516382	0	0.0214744	0.323525	0	0.0361532	0.316629	0	0.0200977	0.171263	0	0.013584	0.168438
0.0145682	0.518431	0	0.0103195	0.324671	0	0.0152235	0.317596	0	0.00828744	0.171601	0	0.0085256	0.168738	0	0.00820572	0.178436	0	0.122926	0.518431	0	0.0715088	0.324671	0	0.0643759	0.317596	0	0.0288362	0.171601	0	0.0290925	0.168738	0	0.0268703	0.178436	0	0.0214294	0.518431	0	0.0214744	0.324671	0	0.0361532	0.317596	0	0.0200977	0.171601	0	0.013584	0.168738
0.0145682	0.520481	0	0.0103195	0.325816	0	0.0152235	0.318563	0	0.00828744	0.171939	0	0.0085256	0.169038	0	0.00820572	0.178591	0	0.122926	0.520481	0	0.0715088	0.325816	0	0.0643759	0.318563	0	0.0288362	0.171939	0	0.0290925	0.169038	0	0.0268703	0.178591	0	0.0214294	0.520481	0	0.0214744	0.325816	0	0.0361532	0.318563	0	0.0200977	0.171939	0	0.013584	0.169038
0.0145682	0.52253	0	0.0103195	0.326962	0	0.0152235	0.31953	0	0.00828744	0.172277	0	0.0085256	0.169338	0	0.00820572	0.178747	0	0.122926	0.52253	0	0.0715088	0.326962	0	0.0643759	0.31953	0	0.0288362	0.172277	0	0.0290925	0.169338	0	0.0268703	0.178747	0	0.0214294	0.52253	0	0.0214744	0.326962	0	0.0361532	0.31953	0	0.0200977	0.172277	0	0.013584	0.169338
0.0145682	0.52458	0	0.0103195	0.328107	0	0.0152235	0.320497	0	0.00828744	0.172615	0	0.0085256	0.169638	0	0.00820572	0.178903	0	0.122926	0.52458	0	0.0715088	0.328107	0	0.0643759	0.320497	0	0.0288362	0.172615	0	0.0290925	0.169638	0	0.0268703	0.178903	0	0.0214294	0.52458	0	0.0214744	0.328107	0	0.0361532	0.320497	0	0.0200977	0.172615	0	0.013584	0.169638
0.0145682	0.526629	0	0.0103195	0.329253	0	0.0152235	0.321464	0	0.00828744	0.172953	0	0.0085256	0.169939	0	0.00820572	0.179058	0	0.122926	0.526629	0	0.0715088	0.329253	0	0.0643759	0.321464	0	0.0288362	0.172953	0	0.0290925	0.169939	0	0.0268703	0.179058	0	0.0214294	0.526629	0	0.0214744	0.329253	0	0.0361532	0.321464	0	0.0200977	0.172953	0	0.013584	0.169939
0.0145682	0.528678	0	0.0103195	0.330398	0	0.0152235	0.32243	0	0.00828744	0.173291	0	0.0085256	0.170239	0	0.00820572	0.179214	0	0.122926	0.528678	0	0.0715088	0.330398	0	0.0643759	0.32243	0	0.0288362	0.173291	0	0.0290925	0.170239	0	0.0268703	0.179214	0	0.0214294	0.528678	0	0.0214744	0.330398	0	0.0361532	0.32243	0	0.0200977	0.173291	0	0.013584	0.170239
0.0145682	0.530728	0	0.0103195	0.331543	0	0.0152235	0.323397	0	0.00828744	0.173629	0	0.0085256	0.170539	0	0.00820572	0.17937	0	0.122926	0.530728	0	0.0715088	0.331543	0	0.0643759	0.323397	0	0.0288362	0.173629	0	0.0290925	0.170539	0	0.0268703	0.17937	0	0.0214294	0.530728	0	0.0214744	0.331543	0	0.0361532	0.323397	0	0.0200977	0.173629	0	0.013584	0.170539
0.0145682	0.532777	0	0.0103195	0.332689	0	0.0152235	0.324364	0	0.00828744	0.173967	0	0.0085256	0.170839	0	0.00820572	0.179525	0	0.122926	0.532777	0	0.0715088	0.332689	0	0.0643759	0.324364	0	0.0288362	0.173967	0	0.0290925	0.170839	0	0.0268703	0.179525	0	0.0214294	0.532777	0	0.0214744	0.332689	0	0.0361532	0.324364	0	0.0200977	0.173967	0	0.013584	0.170839
0.0145682	0.534827	0	0.0103195	0.333834	0	0.0152235	0.325331	0	0.00828744	0.174305	0	0.0085256	0.171139	0	0.00820572	0.179681	0	0.122926	0.534827	0	0.0715088	0.333834	0	0.0643759	0.325331	0	0.0288362	0.174305	0	0.0290925	0.171139	0	0.0268703	0.179681	0	0.0214294	0.534827	0	0.0214744	0.333834	0	0.0361532	0.325331	0	0.0200977	0.174305	0	0.013584	0.171139
0.0145682	0.536876	0	0.0103195	0.33498	0	0.0152235	0.326298	0	0.00828744	0.174643	0	0.0085256	0.171439	0	0.00820572	0.179837	0	0.122926	0.536876	0	0.0715088	0.33498	0	0.0643759	0.326298	0	0.0288362	0.174643	0	0.0290925	0.171439	0	0.0268703	0.179837	0	0.0214294	0.536876	0	0.0214744	0.33498	0	0.0361532	0.326298	0	0.0200977	0.174643	0	0.013584	0.171439
0.0145682	0.538926	0	0.0103195	0.336125	0	0.0152235	0.327265	0	0.00828744	0.174981	0	0.0085256	0.17174	0	0.00820572	0.179992	0	0.122926	0.538926	0	0.0715088	0.336125	0	0.0643759	0.327265	0	0.0288362	0.174981	0	0.0290925	0.17174	0	0.0268703	0.179992	0	0.0214294	0.538926	0	0.0214744	0.336125	0	0.0361532	0.327265	0	0.0200977	0.174981	0	0.013584	0.17174
0.0145682	0.540975	0	0.0103195	0.337271	0	0.0152235	0.328231	0	0.00828744	0.175319	0	0.0085256	0.17204	0	0.00820572	0.180148	0	0.122926	0.540975	0	0.0715088	0.337271	0	0.0643759	0.328231	0	0.0288362	0.175319	0	0.0290925	0.17204	0	0.0268703	0.180148	0	0.0214294	0.540975	0	0.0214744	0.337271	0	0.0361532	0.328231	0	0.0200977	0.175319	0	0.013584	0.17204
0.0145682	0.543025	0	0.0103195	0.338416	0	0.0152235	0.329198	0	0.00828744	0.175657	0	0.0085256	0.17234	0	0.00820572	0.180304	0	0.122926	0.543025	0	0.0715088	0.338416	0	0.0643759	0.329198	0	0.0288362	0.175657	0	0.0290925	0.17234	0	0.0268703	0.180304	0	0.0214294	0.543025	0	0.0214744	0.338416	0	0.0361532	0.329198	0	0.0200977	0.175657	0	0.013584	0.17234
0.0145682	0.545074	0	0.0103195	0.339562	0	0.0152235	0.330165	0	0.00828744	0.175995	0	0.0085256	0.17264	0	0.00820572	0.180459	0	0.122926	0.545074	0	0.0715088	0.339562	0	0.0643759	0.330165	0	0.0288362	0.175995	0	0.0290925	0.17264	0	0.0268703	0.180459	0	0.0214294	0.545074	0	0.0214744	0.339562	0	0.0361532	0.330165	0	0.0200977	0.175995	0	0.013584	0.17264
0.0145682	0.547124	0	0.0103195	0.340707	0	0.0152235	0.331132	0	0.00828744	0.176333	1.75238	0.0085256	0.17294	0	0.00820572	0.180615	0	0.122926	0.547124	0	0.0715088	0.340707	0	0.0643759	0.331132	0	0.0288362	0.176333	0	0.0290925	0.17294	0	0.0268703	0.180615	0	0.0214294	0.547124	0	0.0214744	0.340707	0	0.0361532	0.331132	0	0.0200977	0.176333	0	0.013584	0.17294
0.0145682	0.549173	0	0.0103195	0.341853	0	0.0152235	0.332099	0	0.00828744	0.176671	0	0.0085256	0.17324	2.8506	0.00820572	0.180771	0	0.122926	0.549173	0	0.0715088	0.341853	0	0.0643759	0.332099	0	0.0288362	0.176671	0	0.0290925	0.17324	0	0.0268703	0.180771	0	0.0214294	0.549173	0	0.0214744	0.341853	0	0.0361532	0.332099	0	0.0200977	0.176671	0	0.013584	0.17324
0.0145682	0.551223	0	0.0103195	0.342998	0.320137	0.0152235	0.333066	0	0.00828744	0.177009	1.75238	0.0085256	0.173541	0	0.00820572	0.180927	7.06622	0.122926	0.551223	0	0.0715088	0.342998	0	0.0643759	0.333066	0	0.0288362	0.177009	0	0.0290925	0.173541	0	0.0268703	0.180927	0	0.0214294	0.551223	0	0.0214744	0.342998	0	0.0361532	0.333066	0	0.0200977	0.177009	0	0.013584	0.173541
0.0145682	0.553272	0.144519	0.0103195	0.344144	0.320137	0.0152235	0.334032	0	0.00828744	0.177347	0	0.0085256	0.173841	0	0.00820572	0.181082	0	0.122926	0.553272	0	0.0715088	0.344144	0	0.0643759	0.334032	0	0.0288362	0.177347	0	0.0290925	0.173841	0	0.0268703	0.181082	0	0.0214294	0.553272	0	0.0214744	0.344144	0	0.0361532	0.334032	0	0.0200977	0.177347	0	0.013584	0.173841
0.0145682	0.555322	0	0.0103195	0.345289	0	0.0152235	0.334999	0	0.00828744	0.177685	0	0.0085256	0.174141	0	0.00820572	0.181238	0	0.122926	0.555322	0	0.0715088	0.345289	0	0.0643759	0.334999	0	0.0288362	0.177685	0	0.0290925	0.174141	0	0.0268703	0.181238	0	0.0214294	0.555322	0	0.0214744	0.345289	0	0.0361532	0.334999	0	0.0200977	0.177685	0	0.013584	0.174141
0.0145682	0.557371	0	0.0103195	0.346435	0	0.0152235	0.335966	0	0.00828744	0.178023	0	0.0085256	0.174441	0	0.00820572	0.181394	0	0.122926	0.557371	0	0.0715088	0.346435	0	0.0643759	0.335966	0	0.0288362	0.178023	0	0.0290925	0.174441	0	0.0268703	0.181394	0	0.0214294	0.557371	0	0.0214744	0.346435	0	0.0361532	0.335966	0	0.0200977	0.178023	0	0.013584	0.174441
0.0145682	0.559421	0.144519	0.0103195	0.34758	0	0.0152235	0.336933	0	0.00828744	0.178361	0	0.0085256	0.174741	0	0.00820572	0.181549	0	0.122926	0.559421	0	0.0715088	0.34758	0	0.0643759	0.336933	0	0.0288362	0.178361	0	0.0290925	0.174741	0	0.0268703	0.181549	0	0.0214294	0.559421	0	0.0214744	0.34758	0	0.0361532	0.336933	0	0.0200977	0.178361	0	0.013584	0.174741
0.0145682	0.56147	0.289039	0.0103195	0.348726	0	0.0152235	0.3379	0.318604	0.00828744	0.1787	0	0.0085256	0.175041	0	0.00820572	0.181705	7.06622	0.122926	0.56147	0	0.0715088	0.348726	0	0.0643759	0.3379	0	0.0288362	0.1787	0	0.0290925	0.175041	0	0.0268703	0.181705	0	0.0214294	0.56147	0.0322439	0.0214744	0.348726	0	0.0361532	0.3379	0	0.0200977	0.1787	0	0.013584	0.175041
0.0145682	0.563519	0.433558	0.0103195	0.349871	0.320137	0.0152235	0.338866	0.318604	0.00828744	0.179038	0	0.0085256	0.175342	0	0.00820572	0.181861	0	0.122926	0.563519	0	0.0715088	0.349871	0	0.0643759	0.338866	0	0.0288362	0.179038	0	0.0290925	0.175342	0	0.0268703	0.181861	0	0.0214294	0.563519	0	0.0214744	0.349871	0	0.0361532	0.338866	0	0.0200977	0.179038	0	0.013584	0.175342
0.0145682	0.565569	0	0.0103195	0.351017	0.640274	0.0152235	0.339833	0.318604	0.00828744	0.179376	0	0.0085256	0.175642	0	0.00820572	0.182016	0	0.122926	0.565569	0	0.0715088	0.351017	0	0.0643759	0.339833	0	0.0288362	0.179376	0	0.0290925	0.175642	0	0.0268703	0.182016	0	0.0214294	0.565569	0	0.0214744	0.351017	0.210037	0.0361532	0.339833	0	0.0200977	0.179376	0	0.013584	0.175642
0.0145682	0.567618	0.144519	0.0103195	0.352162	0.320137	0.0152235	0.3408	0.318604	0.00828744	0.179714	0	0.0085256	0.175942	0	0.00820572	0.182172	7.06622	0.122926	0.567618	0	0.0715088	0.352162	0	0.0643759	0.3408	0	0.0288362	0.179714	0	0.0290925	0.175942	0	0.0268703	0.182172	0	0.0214294	0.567618	0	0.0214744	0.352162	0.105019	0.0361532	0.3408	0.184331	0.0200977	0.179714	1.33448	0.013584	0.175942
0.0145682	0.569668	0.289039	0.0103195	0.353308	0.640274	0.0152235	0.341767	0	0.00828744	0.180052	0	0.0085256	0.176242	5.7012	0.00820572	0.182328	0	0.122926	0.569668	0	0.0715088	0.353308	0	0.0643759	0.341767	0	0.0288362	0.180052	0	0.0290925	0.176242	0	0.0268703	0.182328	0	0.0214294	0.569668	0.128975	0.0214744	0.353308	0	0.0361532	0.341767	0	0.0200977	0.180052	0	0.013584	0.176242
0.0145682	0.571717	0	0.0103195	0.354453	1.28055	0.0152235	0.342734	0.318604	0.00828744	0.18039	3.50475	0.0085256	0.176542	2.8506	0.00820572	0.182483	7.06622	0.122926	0.571717	0	0.0715088	0.354453	0	0.0643759	0.342734	0	0.0288362	0.18039	0	0.0290925	0.176542	0	0.0268703	0.182483	0	0.0214294	0.571717	0	0.0214744	0.354453	0	0.0361532	0.342734	0	0.0200977	0.18039	0	0.013584	0.176542
0.0145682	0.573767	0.289039	0.0103195	0.355599	0	0.0152235	0.343701	0.318604	0.00828744	0.180728	0	0.0085256	0.176842	2.8506	0.00820572	0.182639	0	0.122926	0.573767	0	0.0715088	0.355599	0	0.0643759	0.343701	0	0.0288362	0.180728	0	0.0290925	0.176842	0	0.0268703	0.182639	0	0.0214294	0.573767	0	0.0214744	0.355599	0.105019	0.0361532	0.343701	0	0.0200977	0.180728	0	0.013584	0.176842
0.0145682	0.575816	0.144519	0.0103195	0.356744	0.640274	0.0152235	0.344667	0.637209	0.00828744	0.181066	1.75238	0.0085256	0.177143	2.8506	0.00820572	0.182795	7.06622	0.122926	0.575816	0	0.0715088	0.356744	0	0.0643759	0.344667	0	0.0288362	0.181066	0	0.0290925	0.177143	0	0.0268703	0.182795	0	0.0214294	0.575816	0	0.0214744	0.356744	0.105019	0.0361532	0.344667	0.184331	0.0200977	0.181066	1.33448	0.013584	0.177143
0.0145682	0.577866	0.578078	0.0103195	0.357889	1.28055	0.0152235	0.345634	0.318604	0.00828744	0.181404	1.75238	0.0085256	0.177443	2.8506	0.00820572	0.182951	0	0.122926	0.577866	0	0.0715088	0.357889	0	0.0643759	0.345634	0	0.0288362	0.181404	0	0.0290925	0.177443	0	0.0268703	0.182951	0	0.0214294	0.577866	0.0322439	0.0214744	0.357889	0.105019	0.0361532	0.345634	0.368662	0.0200977	0.181404	0	0.013584	0.177443
0.0145682	0.579915	1.44519	0.0103195	0.359035	0.960412	0.0152235	0.346601	1.27442	0.00828744	0.181742	7.0095	0.0085256	0.177743	2.8506	0.00820572	0.183106	0	0.122926	0.579915	0	0.0715088	0.359035	0	0.0643759	0.346601	0	0.0288362	0.181742	0	0.0290925	0.177743	0	0.0268703	0.183106	0	0.0214294	0.579915	0.0967316	0.0214744	0.359035	0	0.0361532	0.346601	0.368662	0.0200977	0.181742	4.00344	0.013584	0.177743
0.0145682	0.581965	0.867117	0.0103195	0.36018	2.24096	0.0152235	0.347568	0	0.00828744	0.18208	7.0095	0.0085256	0.178043	5.7012	0.00820572	0.183262	0	0.122926	0.581965	0	0.0715088	0.36018	0	0.0643759	0.347568	0	0.0288362	0.18208	0	0.0290925	0.178043	0	0.0268703	0.183262	0	0.0214294	0.581965	0.0322439	0.0214744	0.36018	0	0.0361532	0.347568	0	0.0200977	0.18208	1.33448	0.013584	0.178043
0.0145682	0.584014	1.15616	0.0103195	0.361326	1.28055	0.0152235	0.348535	1.59302	0.00828744	0.182418	10.5143	0.0085256	0.178343	11.4024	0.00820572	0.183418	0	0.122926	0.584014	0	0.0715088	0.361326	0	0.0643759	0.348535	0	0.0288362	0.182418	0	0.0290925	0.178343	0	0.0268703	0.183418	0	0.0214294	0.584014	0.0322439	0.0214744	0.361326	0.105019	0.0361532	0.348535	0.184331	0.0200977	0.182418	1.33448	0.013584	0.178343
0.0145682	0.586064	0.578078	0.0103195	0.362471	0.960412	0.0152235	0.349502	2.23023	0.00828744	0.182756	3.50475	0.0085256	0.178643	5.7012	0.00820572	0.183573	14.1324	0.122926	0.586064	0	0.0715088	0.362471	0	0.0643759	0.349502	0	0.0288362	0.182756	0	0.0290925	0.178643	0	0.0268703	0.183573	0	0.0214294	0.586064	0.0322439	0.0214744	0.362471	0.315056	0.0361532	0.349502	0.552993	0.0200977	0.182756	2.66896	0.013584	0.178643
0.0145682	0.588113	1.15616	0.0103195	0.363617	1.92082	0.0152235	0.350468	0.318604	0.00828744	0.183094	1.75238	0.0085256	0.178944	2.8506	0.00820572	0.183729	21.1987	0.122926	0.588113	0	0.0715088	0.363617	0	0.0643759	0.350468	0	0.0288362	0.183094	0	0.0290925	0.178944	0	0.0268703	0.183729	0	0.0214294	0.588113	0.128975	0.0214744	0.363617	0.105019	0.0361532	0.350468	0	0.0200977	0.183094	2.66896	0.013584	0.178944
0.0145682	0.590163	0.867117	0.0103195	0.364762	0.320137	0.0152235	0.351435	1.27442	0.00828744	0.183432	0	0.0085256	0.179244	0	0.00820572	0.183885	7.06622	0.122926	0.590163	0	0.0715088	0.364762	0	0.0643759	0.351435	0	0.0288362	0.183432	0	0.0290925	0.179244	0	0.0268703	0.183885	0	0.0214294	0.590163	0.0644877	0.0214744	0.364762	0.210037	0.0361532	0.351435	0.737324	0.0200977	0.183432	0	0.013584	0.179244
0.0145682	0.592212	0.867117	0.0103195	0.365908	1.92082	0.0152235	0.352402	1.27442	0.00828744	0.18377	5.25713	0.0085256	0.179544	17.1036	0.00820572	0.18404	0	0.122926	0.592212	0	0.0715088	0.365908	0	0.0643759	0.352402	0	0.0288362	0.18377	0	0.0290925	0.179544	0	0.0268703	0.18404	0	0.0214294	0.592212	0.0967316	0.0214744	0.365908	0.840148	0.0361532	0.352402	0	0.0200977	0.18377	8.00688	0.013584	0.179544
0.0145682	0.594262	1.44519	0.0103195	0.367053	0.320137	0.0152235	0.353369	1.91163	0.00828744	0.184108	3.50475	0.0085256	0.179844	8.5518	0.00820572	0.184196	7.06622	0.122926	0.594262	0	0.0715088	0.367053	0	0.0643759	0.353369	0	0.0288362	0.184108	0	0.0290925	0.179844	0	0.0268703	0.184196	0	0.0214294	0.594262	0.128975	0.0214744	0.367053	0.315056	0.0361532	0.353369	0.552993	0.0200977	0.184108	2.66896	0.013584	0.179844
0.0145682	0.596311	1.44519	0.0103195	0.368199	1.92082	0.0152235	0.354336	1.27442	0.00828744	0.184446	7.0095	0.0085256	0.180144	2.8506	0.00820572	0.184352	7.06622	0.122926	0.596311	0	0.0715088	0.368199	0	0.0643759	0.354336	0	0.0288362	0.184446	0	0.0290925	0.180144	0	0.0268703	0.184352	0	0.0214294	0.596311	0.0644877	0.0214744	0.368199	0.420074	0.0361532	0.354336	1.47465	0.0200977	0.184446	1.33448	0.013584	0.180144
0.0145682	0.598361	1.15616	0.0103195	0.369344	1.28055	0.0152235	0.355303	0.955813	0.00828744	0.184784	3.50475	0.0085256	0.180444	5.7012	0.00820572	0.184507	0	0.122926	0.598361	0	0.0715088	0.369344	0	0.0643759	0.355303	0	0.0288362	0.184784	0	0.0290925	0.180444	0	0.0268703	0.184507	0	0.0214294	0.598361	0.193463	0.0214744	0.369344	0.420074	0.0361532	0.355303	0.552993	0.0200977	0.184784	4.00344	0.013584	0.180444
0.0145682	0.60041	2.31231	0.0103195	0.37049	1.28055	0.0152235	0.356269	2.54884	0.00828744	0.185122	5.25713	0.0085256	0.180745	2.8506	0.00820572	0.184663	0	0.122926	0.60041	0	0.0715088	0.37049	0	0.0643759	0.356269	0	0.0288362	0.185122	0	0.0290925	0.180745	0	0.0268703	0.184663	0	0.0214294	0.60041	0.193463	0.0214744	0.37049	0.210037	0.0361532	0.356269	0.737324	0.0200977	0.185122	10.6758	0.013584	0.180745
0.0145682	0.602459	0.722597	0.0103195	0.371635	3.20137	0.0152235	0.357236	1.91163	0.00828744	0.18546	8.76188	0.0085256	0.181045	11.4024	0.00820572	0.184819	0	0.122926	0.602459	0	0.0715088	0.371635	0	0.0643759	0.357236	0	0.0288362	0.18546	0	0.0290925	0.181045	0.17036	0.0268703	0.184819	0	0.0214294	0.602459	0.161219	0.0214744	0.371635	0.630111	0.0361532	0.357236	0.368662	0.0200977	0.18546	8.00688	0.013584	0.181045
0.0145682	0.604509	1.73423	0.0103195	0.372781	2.24096	0.0152235	0.358203	1.27442	0.00828744	0.185798	19.2761	0.0085256	0.181345	8.5518	0.00820572	0.184974	14.1324	0.122926	0.604509	0	0.0715088	0.372781	0	0.0643759	0.358203	0	0.0288362	0.185798	0	0.0290925	0.181345	0	0.0268703	0.184974	0	0.0214294	0.604509	0.354682	0.0214744	0.372781	0.840148	0.0361532	0.358203	1.47465	0.0200977	0.185798	4.00344	0.013584	0.181345
0.0145682	0.606558	1.15616	0.0103195	0.373926	0.640274	0.0152235	0.35917	2.86744	0.00828744	0.186136	7.0095	0.0085256	0.181645	14.253	0.00820572	0.18513	7.06622	0.122926	0.606558	0	0.0715088	0.373926	0	0.0643759	0.35917	0	0.0288362	0.186136	0	0.0290925	0.181645	0	0.0268703	0.18513	0	0.0214294	0.606558	0.257951	0.0214744	0.373926	1.26022	0.0361532	0.35917	0.737324	0.0200977	0.186136	5.33792	0.013584	0.181645
0.0145682	0.608608	1.58971	0.0103195	0.375072	1.28055	0.0152235	0.360137	1.27442	0.00828744	0.186474	5.25713	0.0085256	0.181945	2.8506	0.00820572	0.185286	7.06622	0.122926	0.608608	0	0.0715088	0.375072	0	0.0643759	0.360137	0	0.0288362	0.186474	0	0.0290925	0.181945	0	0.0268703	0.185286	0	0.0214294	0.608608	0.290195	0.0214744	0.375072	0.315056	0.0361532	0.360137	1.29032	0.0200977	0.186474	4.00344	0.013584	0.181945
0.0145682	0.610657	1.44519	0.0103195	0.376217	0.640274	0.0152235	0.361104	2.54884	0.00828744	0.186813	7.0095	0.0085256	0.182245	2.8506	0.00820572	0.185442	7.06622	0.122926	0.610657	0	0.0715088	0.376217	0	0.0643759	0.361104	0	0.0288362	0.186813	0	0.0290925	0.182245	0.17036	0.0268703	0.185442	0	0.0214294	0.610657	0.515902	0.0214744	0.376217	0.210037	0.0361532	0.361104	1.10599	0.0200977	0.186813	5.33792	0.013584	0.182245
0.0145682	0.612707	1.58971	0.0103195	0.377363	1.92082	0.0152235	0.36207	2.23023	0.00828744	0.187151	5.25713	0.0085256	0.182546	8.5518	0.00820572	0.185597	21.1987	0.122926	0.612707	0	0.0715088	0.377363	0	0.0643759	0.36207	0	0.0288362	0.187151	0	0.0290925	0.182546	0.17036	0.0268703	0.185597	0	0.0214294	0.612707	0.354682	0.0214744	0.377363	0.315056	0.0361532	0.36207	1.84331	0.0200977	0.187151	8.00688	0.013584	0.182546
0.0145682	0.614756	1.15616	0.0103195	0.378508	2.5611	0.0152235	0.363037	1.27442	0.00828744	0.187489	8.76188	0.0085256	0.182846	5.7012	0.00820572	0.185753	7.06622	0.122926	0.614756	0	0.0715088	0.378508	0	0.0643759	0.363037	0	0.0288362	0.187489	0	0.0290925	0.182846	0	0.0268703	0.185753	0	0.0214294	0.614756	0.515902	0.0214744	0.378508	1.1552	0.0361532	0.363037	0.737324	0.0200977	0.187489	1.33448	0.013584	0.182846
0.0145682	0.616806	1.01164	0.0103195	0.379654	1.92082	0.0152235	0.364004	1.59302	0.00828744	0.187827	5.25713	0.0085256	0.183146	2.8506	0.00820572	0.185909	28.2649	0.122926	0.616806	0	0.0715088	0.379654	0	0.0643759	0.364004	0	0.0288362	0.187827	0	0.0290925	0.183146	0	0.0268703	0.185909	0	0.0214294	0.616806	0.515902	0.0214744	0.379654	0.73513	0.0361532	0.364004	0.737324	0.0200977	0.187827	2.66896	0.013584	0.183146
0.0145682	0.618855	1.44519	0.0103195	0.380799	1.60069	0.0152235	0.364971	1.59302	0.00828744	0.188165	1.75238	0.0085256	0.183446	2.8506	0.00820572	0.186064	21.1987	0.122926	0.618855	0	0.0715088	0.380799	0	0.0643759	0.364971	0	0.0288362	0.188165	0	0.0290925	0.183446	0	0.0268703	0.186064	0	0.0214294	0.618855	0.322439	0.0214744	0.380799	0.630111	0.0361532	0.364971	1.29032	0.0200977	0.188165	4.00344	0.013584	0.183446
0.0145682	0.620905	1.44519	0.0103195	0.381944	0.960412	0.0152235	0.365938	0.955813	0.00828744	0.188503	5.25713	0.0085256	0.183746	2.8506	0.00820572	0.18622	14.1324	0.122926	0.620905	0	0.0715088	0.381944	0	0.0643759	0.365938	0	0.0288362	0.188503	0	0.0290925	0.183746	0.34072	0.0268703	0.18622	0	0.0214294	0.620905	0.451414	0.0214744	0.381944	0.105019	0.0361532	0.365938	0.921656	0.0200977	0.188503	8.00688	0.013584	0.183746
0.0145682	0.622954	0.722597	0.0103195	0.38309	0.320137	0.0152235	0.366905	1.27442	0.00828744	0.188841	12.2666	0.0085256	0.184046	11.4024	0.00820572	0.186376	7.06622	0.122926	0.622954	0	0.0715088	0.38309	0	0.0643759	0.366905	0	0.0288362	0.188841	0	0.0290925	0.184046	0	0.0268703	0.186376	0	0.0214294	0.622954	0.161219	0.0214744	0.38309	0.630111	0.0361532	0.366905	0.737324	0.0200977	0.188841	2.66896	0.013584	0.184046
0.0145682	0.625004	0.578078	0.0103195	0.384235	0.960412	0.0152235	0.367871	0.637209	0.00828744	0.189179	3.50475	0.0085256	0.184347	11.4024	0.00820572	0.186531	7.06622	0.122926	0.625004	0	0.0715088	0.384235	0	0.0643759	0.367871	0	0.0288362	0.189179	0	0.0290925	0.184347	0.17036	0.0268703	0.186531	0	0.0214294	0.625004	0.257951	0.0214744	0.384235	0.630111	0.0361532	0.367871	0.737324	0.0200977	0.189179	10.6758	0.013584	0.184347
0.0145682	0.627053	1.30068	0.0103195	0.385381	0.960412	0.0152235	0.368838	0.955813	0.00828744	0.189517	0	0.0085256	0.184647	8.5518	0.00820572	0.186687	7.06622	0.122926	0.627053	0	0.0715088	0.385381	0	0.0643759	0.368838	0	0.0288362	0.189517	0	0.0290925	0.184647	0.17036	0.0268703	0.186687	0	0.0214294	0.627053	0.322439	0.0214744	0.385381	0.840148	0.0361532	0.368838	0.737324	0.0200977	0.189517	1.33448	0.013584	0.184647
0.0145682	0.629103	1.01164	0.0103195	0.386526	0	0.0152235	0.369805	0	0.00828744	0.189855	5.25713	0.0085256	0.184947	2.8506	0.00820572	0.186843	21.1987	0.122926	0.629103	0	0.0715088	0.386526	0	0.0643759	0.369805	0	0.0288362	0.189855	0	0.0290925	0.184947	0.34072	0.0268703	0.186843	0	0.0214294	0.629103	0.354682	0.0214744	0.386526	0.420074	0.0361532	0.369805	0.921656	0.0200977	0.189855	1.33448	0.013584	0.184947
0.0145682	0.631152	0.867117	0.0103195	0.387672	0.960412	0.0152235	0.370772	1.27442	0.00828744	0.190193	5.25713	0.0085256	0.185247	8.5518	0.00820572	0.186998	21.1987	0.122926	0.631152	0	0.0715088	0.387672	0	0.0643759	0.370772	0	0.0288362	0.190193	0	0.0290925	0.185247	0.51108	0.0268703	0.186998	0	0.0214294	0.631152	0.0967316	0.0214744	0.387672	0.73513	0.0361532	0.370772	0.921656	0.0200977	0.190193	1.33448	0.013584	0.185247
0.0145682	0.633202	0.289039	0.0103195	0.388817	0.640274	0.0152235	0.371739	0	0.00828744	0.190531	1.75238	0.0085256	0.185547	2.8506	0.00820572	0.187154	7.06622	0.122926	0.633202	0	0.0715088	0.388817	0	0.0643759	0.371739	0	0.0288362	0.190531	0	0.0290925	0.185547	0.34072	0.0268703	0.187154	0	0.0214294	0.633202	0.161219	0.0214744	0.388817	0.420074	0.0361532	0.371739	0.737324	0.0200977	0.190531	1.33448	0.013584	0.185547
0.0145682	0.635251	0.578078	0.0103195	0.389963	0.960412	0.0152235	0.372706	1.27442	0.00828744	0.190869	1.75238	0.0085256	0.185847	2.8506	0.00820572	0.18731	21.1987	0.122926	0.635251	0	0.0715088	0.389963	0	0.0643759	0.372706	0	0.0288362	0.190869	0	0.0290925	0.185847	0.34072	0.0268703	0.18731	0	0.0214294	0.635251	0.322439	0.0214744	0.389963	0.315056	0.0361532	0.372706	0	0.0200977	0.190869	1.33448	0.013584	0.185847
0.0145682	0.6373	0.289039	0.0103195	0.391108	0.640274	0.0152235	0.373672	0.637209	0.00828744	0.191207	0	0.0085256	0.186148	5.7012	0.00820572	0.187465	7.06622	0.122926	0.6373	0	0.0715088	0.391108	0	0.0643759	0.373672	0	0.0288362	0.191207	0.101715	0.0290925	0.186148	0.51108	0.0268703	0.187465	0	0.0214294	0.6373	0.290195	0.0214744	0.391108	0.315056	0.0361532	0.373672	0.737324	0.0200977	0.191207	2.66896	0.013584	0.186148
0.0145682	0.63935	0.144519	0.0103195	0.392254	1.28055	0.0152235	0.374639	0	0.00828744	0.191545	0	0.0085256	0.186448	0	0.00820572	0.187621	0	0.122926	0.63935	0	0.0715088	0.392254	0	0.0643759	0.374639	0	0.0288362	0.191545	0.101715	0.0290925	0.186448	0.68144	0.0268703	0.187621	0	0.0214294	0.63935	0.161219	0.0214744	0.392254	0.420074	0.0361532	0.374639	0.737324	0.0200977	0.191545	0	0.013584	0.186448
0.0145682	0.641399	0.289039	0.0103195	0.393399	0	0.0152235	0.375606	0	0.00828744	0.191883	0	0.0085256	0.186748	0	0.00820572	0.187777	14.1324	0.122926	0.641399	0	0.0715088	0.393399	0	0.0643759	0.375606	0	0.0288362	0.191883	0	0.0290925	0.186748	0.17036	0.0268703	0.187777	0	0.0214294	0.641399	0.128975	0.0214744	0.393399	0	0.0361532	0.375606	0.368662	0.0200977	0.191883	1.33448	0.013584	0.186748
0.0145682	0.643449	0.144519	0.0103195	0.394545	0.320137	0.0152235	0.376573	0	0.00828744	0.192221	1.75238	0.0085256	0.187048	2.8506	0.00820572	0.187933	0	0.122926	0.643449	0	0.0715088	0.394545	0	0.0643759	0.376573	0	0.0288362	0.192221	0	0.0290925	0.187048	0.68144	0.0268703	0.187933	0	0.0214294	0.643449	0.0967316	0.0214744	0.394545	0	0.0361532	0.376573	0.184331	0.0200977	0.192221	4.00344	0.013584	0.187048
0.0145682	0.645498	0	0.0103195	0.39569	0.320137	0.0152235	0.37754	0.318604	0.00828744	0.192559	0	0.0085256	0.187348	2.8506	0.00820572	0.188088	0	0.122926	0.645498	0	0.0715088	0.39569	0	0.0643759	0.37754	0	0.0288362	0.192559	0.203429	0.0290925	0.187348	0.17036	0.0268703	0.188088	0	0.0214294	0.645498	0.0322439	0.0214744	0.39569	0.105019	0.0361532	0.37754	0.368662	0.0200977	0.192559	0	0.013584	0.187348
0.0145682	0.647548	0.144519	0.0103195	0.396836	0	0.0152235	0.378506	0	0.00828744	0.192897	0	0.0085256	0.187648	0	0.00820572	0.188244	0	0.122926	0.647548	0	0.0715088	0.396836	0	0.0643759	0.378506	0	0.0288362	0.192897	0.203429	0.0290925	0.187648	0.34072	0.0268703	0.188244	0	0.0214294	0.647548	0.128975	0.0214744	0.396836	0	0.0361532	0.378506	0	0.0200977	0.192897	4.00344	0.013584	0.187648
0.0145682	0.649597	0.433558	0.0103195	0.397981	0.320137	0.0152235	0.379473	0	0.00828744	0.193235	0	0.0085256	0.187949	0	0.00820572	0.1884	0	0.122926	0.649597	0	0.0715088	0.397981	0	0.0643759	0.379473	0	0.0288362	0.193235	0.610288	0.0290925	0.187949	0.51108	0.0268703	0.1884	0	0.0214294	0.649597	0.0644877	0.0214744	0.397981	0	0.0361532	0.379473	0.368662	0.0200977	0.193235	2.66896	0.013584	0.187949
0.0145682	0.651647	0.144519	0.0103195	0.399127	0	0.0152235	0.38044	0	0.00828744	0.193573	0	0.0085256	0.188249	2.8506	0.00820572	0.188555	0	0.122926	0.651647	0	0.0715088	0.399127	0	0.0643759	0.38044	0	0.0288362	0.193573	0.610288	0.0290925	0.188249	1.02216	0.0268703	0.188555	0	0.0214294	0.651647	0.128975	0.0214744	0.399127	0	0.0361532	0.38044	0	0.0200977	0.193573	0	0.013584	0.188249
0.0145682	0.653696	0	0.0103195	0.400272	0	0.0152235	0.381407	0.318604	0.00828744	0.193911	0	0.0085256	0.188549	2.8506	0.00820572	0.188711	0	0.122926	0.653696	0	0.0715088	0.400272	0	0.0643759	0.381407	0	0.0288362	0.193911	0.406859	0.0290925	0.188549	0.8518	0.0268703	0.188711	0	0.0214294	0.653696	0.0322439	0.0214744	0.400272	0.105019	0.0361532	0.381407	0	0.0200977	0.193911	2.66896	0.013584	0.188549
0.0145682	0.655746	0	0.0103195	0.401418	0.320137	0.0152235	0.382374	0.318604	0.00828744	0.194249	1.75238	0.0085256	0.188849	2.8506	0.00820572	0.188867	0	0.122926	0.655746	0	0.0715088	0.401418	0	0.0643759	0.382374	0	0.0288362	0.194249	0.406859	0.0290925	0.188849	0.68144	0.0268703	0.188867	0	0.0214294	0.655746	0.0967316	0.0214744	0.401418	0	0.0361532	0.382374	0	0.0200977	0.194249	0	0.013584	0.188849
0.0145682	0.657795	0	0.0103195	0.402563	0	0.0152235	0.383341	0	0.00828744	0.194587	0	0.0085256	0.189149	0	0.00820572	0.189022	0	0.122926	0.657795	0	0.0715088	0.402563	0	0.0643759	0.383341	0	0.0288362	0.194587	0.508573	0.0290925	0.189149	0.68144	0.0268703	0.189022	0	0.0214294	0.657795	0.0322439	0.0214744	0.402563	0.105019	0.0361532	0.383341	0.368662	0.0200977	0.194587	0	0.013584	0.189149
0.0145682	0.659845	0	0.0103195	0.403709	0	0.0152235	0.384307	0	0.00828744	0.194926	0	0.0085256	0.189449	2.8506	0.00820572	0.189178	0	0.122926	0.659845	0	0.0715088	0.403709	0	0.0643759	0.384307	0	0.0288362	0.194926	0.813718	0.0290925	0.189449	1.02216	0.0268703	0.189178	0.450895	0.0214294	0.659845	0	0.0214744	0.403709	0	0.0361532	0.384307	0	0.0200977	0.194926	0	0.013584	0.189449
0.0145682	0.661894	0	0.0103195	0.404854	0.320137	0.0152235	0.385274	0	0.00828744	0.195264	0	0.0085256	0.18975	0	0.00820572	0.189334	0	0.122926	0.661894	0	0.0715088	0.404854	0.0355286	0.0643759	0.385274	0	0.0288362	0.195264	0.406859	0.0290925	0.18975	0.34072	0.0268703	0.189334	0.450895	0.0214294	0.661894	0.0967316	0.0214744	0.404854	0.105019	0.0361532	0.385274	0	0.0200977	0.195264	0	0.013584	0.18975
0.0145682	0.663944	0	0.0103195	0.405999	0	0.0152235	0.386241	0	0.00828744	0.195602	0	0.0085256	0.19005	0	0.00820572	0.189489	0	0.122926	0.663944	0	0.0715088	0.405999	0.0118429	0.0643759	0.386241	0	0.0288362	0.195602	0.508573	0.0290925	0.19005	0.34072	0.0268703	0.189489	0.450895	0.0214294	0.663944	0.0322439	0.0214744	0.405999	0	0.0361532	0.386241	0	0.0200977	0.195602	0	0.013584	0.19005
0.0145682	0.665993	0	0.0103195	0.407145	0	0.0152235	0.387208	0	0.00828744	0.19594	0	0.0085256	0.19035	0	0.00820572	0.189645	0	0.122926	0.665993	0	0.0715088	0.407145	0.0710572	0.0643759	0.387208	0	0.0288362	0.19594	0.508573	0.0290925	0.19035	0.17036	0.0268703	0.189645	0	0.0214294	0.665993	0	0.0214744	0.407145	0	0.0361532	0.387208	0	0.0200977	0.19594	0	0.013584	0.19035
0.0145682	0.668043	0	0.0103195	0.40829	0	0.0152235	0.388175	0	0.00828744	0.196278	0	0.0085256	0.19065	0	0.00820572	0.189801	0	0.122926	0.668043	0.00486849	0.0715088	0.40829	0.0236857	0.0643759	0.388175	0	0.0288362	0.196278	0.610288	0.0290925	0.19065	0	0.0268703	0.189801	1.35268	0.0214294	0.668043	0	0.0214744	0.40829	0	0.0361532	0.388175	0	0.0200977	0.196278	1.33448	0.013584	0.19065
0.0145682	0.670092	0	0.0103195	0.409436	0	0.0152235	0.389142	0	0.00828744	0.196616	0	0.0085256	0.19095	0	0.00820572	0.189956	0	0.122926	0.670092	0.0146055	0.0715088	0.409436	0.106586	0.0643759	0.389142	0.0152881	0.0288362	0.196616	0.712003	0.0290925	0.19095	0.51108	0.0268703	0.189956	2.70537	0.0214294	0.670092	0.0322439	0.0214744	0.409436	0	0.0361532	0.389142	0	0.0200977	0.196616	0	0.013584	0.19095
0.0145682	0.672141	0	0.0103195	0.410581	0	0.0152235	0.390108	0	0.00828744	0.196954	0	0.0085256	0.19125	0	0.00820572	0.190112	0	0.122926	0.672141	0.0389479	0.0715088	0.410581	0.0710572	0.0643759	0.390108	0.0611526	0.0288362	0.196954	0.305144	0.0290925	0.19125	0.17036	0.0268703	0.190112	1.80358	0.0214294	0.672141	0	0.0214744	0.410581	0	0.0361532	0.390108	0	0.0200977	0.196954	0	0.013584	0.19125
0.0145682	0.674191	0	0.0103195	0.411727	0	0.0152235	0.391075	0	0.00828744	0.197292	0	0.0085256	0.191551	0	0.00820572	0.190268	0	0.122926	0.674191	0.0876328	0.0715088	0.411727	0.153957	0.0643759	0.391075	0.0917289	0.0288362	0.197292	0.508573	0.0290925	0.191551	0.51108	0.0268703	0.190268	2.25447	0.0214294	0.674191	0	0.0214744	0.411727	0	0.0361532	0.391075	0	0.0200977	0.197292	0	0.013584	0.191551
0.0145682	0.67624	0	0.0103195	0.412872	0	0.0152235	0.392042	0	0.00828744	0.19763	0	0.0085256	0.191851	0	0.00820572	0.190424	0	0.122926	0.67624	0.126581	0.0715088	0.412872	0.177643	0.0643759	0.392042	0.107017	0.0288362	0.19763	0.508573	0.0290925	0.191851	0.17036	0.0268703	0.190424	0.901789	0.0214294	0.67624	0	0.0214744	0.412872	0	0.0361532	0.392042	0	0.0200977	0.19763	0	0.013584	0.191851
0.0145682	0.67829	0	0.0103195	0.414018	0	0.0152235	0.393009	0	0.00828744	0.197968	0	0.0085256	0.192151	0	0.00820572	0.190579	0	0.122926	0.67829	0.170397	0.0715088	0.414018	0.142114	0.0643759	0.393009	0.305763	0.0288362	0.197968	0.305144	0.0290925	0.192151	0.34072	0.0268703	0.190579	1.80358	0.0214294	0.67829	0	0.0214744	0.414018	0	0.0361532	0.393009	0	0.0200977	0.197968	0	0.013584	0.192151
0.0145682	0.680339	0	0.0103195	0.415163	0	0.0152235	0.393976	0	0.00828744	0.198306	0	0.0085256	0.192451	0	0.00820572	0.190735	0	0.122926	0.680339	0.219082	0.0715088	0.415163	0.307915	0.0643759	0.393976	0.183458	0.0288362	0.198306	0.406859	0.0290925	0.192451	0.17036	0.0268703	0.190735	3.15626	0.0214294	0.680339	0	0.0214744	0.415163	0	0.0361532	0.393976	0	0.0200977	0.198306	0	0.013584	0.192451
0.0145682	0.682389	0	0.0103195	0.416309	0	0.0152235	0.394943	0	0.00828744	0.198644	0	0.0085256	0.192751	0	0.00820572	0.190891	0	0.122926	0.682389	0.209345	0.0715088	0.416309	0.189486	0.0643759	0.394943	0.351627	0.0288362	0.198644	0.406859	0.0290925	0.192751	0.17036	0.0268703	0.190891	0.901789	0.0214294	0.682389	0	0.0214744	0.416309	0	0.0361532	0.394943	0	0.0200977	0.198644	0	0.013584	0.192751
0.0145682	0.684438	0	0.0103195	0.417454	0	0.0152235	0.395909	0	0.00828744	0.198982	0	0.0085256	0.193051	0	0.00820572	0.191046	0	0.122926	0.684438	0.165529	0.0715088	0.417454	0.130272	0.0643759	0.395909	0.321051	0.0288362	0.198982	0.406859	0.0290925	0.193051	0.17036	0.0268703	0.191046	1.80358	0.0214294	0.684438	0	0.0214744	0.417454	0	0.0361532	0.395909	0	0.0200977	0.198982	0	0.013584	0.193051
0.0145682	0.686488	0	0.0103195	0.4186	0	0.0152235	0.396876	0	0.00828744	0.19932	0	0.0085256	0.193352	0	0.00820572	0.191202	0	0.122926	0.686488	0.0827643	0.0715088	0.4186	0.106586	0.0643759	0.396876	0.24461	0.0288362	0.19932	0.101715	0.0290925	0.193352	0	0.0268703	0.191202	0.450895	0.0214294	0.686488	0	0.0214744	0.4186	0	0.0361532	0.396876	0	0.0200977	0.19932	0	0.013584	0.193352
0.0145682	0.688537	0	0.0103195	0.419745	0	0.0152235	0.397843	0	0.00828744	0.199658	0	0.0085256	0.193652	0	0.00820572	0.191358	0	0.122926	0.688537	0.0535534	0.0715088	0.419745	0.0473715	0.0643759	0.397843	0.16817	0.0288362	0.199658	0	0.0290925	0.193652	0	0.0268703	0.191358	0	0.0214294	0.688537	0	0.0214744	0.419745	0	0.0361532	0.397843	0	0.0200977	0.199658	0	0.013584	0.193652
0.0145682	0.690587	0	0.0103195	0.420891	0	0.0152235	0.39881	0	0.00828744	0.199996	0	0.0085256	0.193952	0	0.00820572	0.191513	0	0.122926	0.690587	0.0146055	0.0715088	0.420891	0.0592143	0.0643759	0.39881	0.0611526	0.0288362	0.199996	0	0.0290925	0.193952	0	0.0268703	0.191513	0.901789	0.0214294	0.690587	0	0.0214744	0.420891	0	0.0361532	0.39881	0	0.0200977	0.199996	0	0.013584	0.193952
0.0145682	0.692636	0	0.0103195	0.422036	0	0.0152235	0.399777	0	0.00828744	0.200334	0	0.0085256	0.194252	0	0.00820572	0.191669	0	0.122926	0.692636	0.019474	0.0715088	0.422036	0.0236857	0.0643759	0.399777	0.0764407	0.0288362	0.200334	0	0.0290925	0.194252	0	0.0268703	0.191669	0.901789	0.0214294	0.692636	0	0.0214744	0.422036	0	0.0361532	0.399777	0	0.0200977	0.200334	0	0.013584	0.194252
0.0145682	0.694686	0	0.0103195	0.423182	0	0.0152235	0.400744	0	0.00828744	0.200672	0	0.0085256	0.194552	0	0.00820572	0.191825	0	0.122926	0.694686	0.00486849	0.0715088	0.423182	0.0236857	0.0643759	0.400744	0.0305763	0.0288362	0.200672	0	0.0290925	0.194552	0	0.0268703	0.191825	0.450895	0.0214294	0.694686	0	0.0214744	0.423182	0	0.0361532	0.400744	0	0.0200977	0.200672	0	0.013584	0.194552
0.0145682	0.696735	0	0.0103195	0.424327	0	0.0152235	0.40171	0	0.00828744	0.20101	0	0.0085256	0.194852	0	0.00820572	0.19198	0	0.122926	0.696735	0	0.0715088	0.424327	0	0.0643759	0.40171	0	0.0288362	0.20101	0.101715	0.0290925	0.194852	0	0.0268703	0.19198	0	0.0214294	0.696735	0	0.0214744	0.424327	0	0.0361532	0.40171	0	0.0200977	0.20101	0	0.013584	0.194852
0.0145682	0.698785	0	0.0103195	0.425473	0	0.0152235	0.402677	0	0.00828744	0.201348	0	0.0085256	0.195153	0	0.00820572	0.192136	0	0.122926	0.698785	0	0.0715088	0.425473	0	0.0643759	0.402677	0	0.0288362	0.201348	0	0.0290925	0.195153	0	0.0268703	0.192136	0.450895	0.0214294	0.698785	0	0.0214744	0.425473	0	0.0361532	0.402677	0	0.0200977	0.201348	0	0.013584	0.195153
0.0145682	0.700834	0	0.0103195	0.426618	0	0.0152235	0.403644	0	0.00828744	0.201686	0	0.0085256	0.195453	0	0.00820572	0.192292	0	0.122926	0.700834	0	0.0715088	0.426618	0	0.0643759	0.403644	0	0.0288362	0.201686	0	0.0290925	0.195453	0	0.0268703	0.192292	0	0.0214294	0.700834	0	0.0214744	0.426618	0	0.0361532	0.403644	0	0.0200977	0.201686	0	0.013584	0.195453
0.0145682	0.702884	0	0.0103195	0.427764	0	0.0152235	0.404611	0	0.00828744	0.202024	0	0.0085256	0.195753	0	0.00820572	0.192447	0	0.122926	0.702884	0	0.0715088	0.427764	0	0.0643759	0.404611	0	0.0288362	0.202024	0.203429	0.0290925	0.195753	0	0.0268703	0.192447	0	0.0214294	0.702884	0	0.0214744	0.427764	0	0.0361532	0.404611	0	0.0200977	0.202024	0	0.013584	0.195753
0.0149058	0.499986	0	0.0105922	0.314361	0	0.0155481	0.308895	0	0.00845626	0.168558	0	0.00864247	0.166036	0	0.00829662	0.177034	0	0.132948	0.499986	0	0.0788803	0.314361	0	0.0711413	0.308895	0	0.0317445	0.168558	0	0.031048	0.166036	0	0.0282948	0.177034	0	0.0229427	0.499986	0	0.0223056	0.314361	0	0.0367143	0.308895	0	0.0203194	0.168558	0	0.0138264	0.166036
0.0149058	0.502035	0	0.0105922	0.315507	0	0.0155481	0.309862	0	0.00845626	0.168896	0	0.00864247	0.166337	0	0.00829662	0.17719	0	0.132948	0.502035	0	0.0788803	0.315507	0	0.0711413	0.309862	0	0.0317445	0.168896	0	0.031048	0.166337	0	0.0282948	0.17719	0	0.0229427	0.502035	0	0.0223056	0.315507	0	0.0367143	0.309862	0	0.0203194	0.168896	0	0.0138264	0.166337
0.0149058	0.504085	0	0.0105922	0.316652	0	0.0155481	0.310828	0	0.00845626	0.169234	0	0.00864247	0.166637	0	0.00829662	0.177346	0	0.132948	0.504085	0	0.0788803	0.316652	0	0.0711413	0.310828	0	0.0317445	0.169234	0	0.031048	0.166637	0	0.0282948	0.177346	0	0.0229427	0.504085	0	0.0223056	0.316652	0	0.0367143	0.310828	0	0.0203194	0.169234	0	0.0138264	0.166637
0.0149058	0.506134	0	0.0105922	0.317798	0	0.0155481	0.311795	0	0.00845626	0.169572	0	0.00864247	0.166937	0	0.00829662	0.177501	0	0.132948	0.506134	0	0.0788803	0.317798	0	0.0711413	0.311795	0	0.0317445	0.169572	0	0.031048	0.166937	0	0.0282948	0.177501	0	0.0229427	0.506134	0	0.0223056	0.317798	0	0.0367143	0.311795	0	0.0203194	0.169572	0	0.0138264	0.166937
0.0149058	0.508184	0	0.0105922	0.318943	0	0.0155481	0.312762	0	0.00845626	0.16991	0	0.00864247	0.167237	0	0.00829662	0.177657	0	0.132948	0.508184	0	0.0788803	0.318943	0	0.0711413	0.312762	0	0.0317445	0.16991	0	0.031048	0.167237	0	0.0282948	0.177657	0	0.0229427	0.508184	0	0.0223056	0.318943	0	0.0367143	0.312762	0	0.0203194	0.16991	0	0.0138264	0.167237
0.0149058	0.510233	0	0.0105922	0.320089	0	0.0155481	0.313729	0	0.00845626	0.170248	0	0.00864247	0.167537	0	0.00829662	0.177813	0	0.132948	0.510233	0	0.0788803	0.320089	0	0.0711413	0.313729	0	0.0317445	0.170248	0	0.031048	0.167537	0	0.0282948	0.177813	0	0.0229427	0.510233	0	0.0223056	0.320089	0	0.0367143	0.313729	0	0.0203194	0.170248	0	0.0138264	0.167537
0.0149058	0.512283	0	0.0105922	0.321234	0	0.0155481	0.314696	0	0.00845626	0.170586	0	0.00864247	0.167837	0	0.00829662	0.177968	0	0.132948	0.512283	0	0.0788803	0.321234	0	0.0711413	0.314696	0	0.0317445	0.170586	0	0.031048	0.167837	0	0.0282948	0.177968	0	0.0229427	0.512283	0	0.0223056	0.321234	0	0.0367143	0.314696	0	0.0203194	0.170586	0	0.0138264	0.167837
0.0149058	0.514332	0	0.0105922	0.32238	0	0.0155481	0.315663	0	0.00845626	0.170925	0	0.00864247	0.168138	0	0.00829662	0.178124	0	0.132948	0.514332	0	0.0788803	0.32238	0	0.0711413	0.315663	0	0.0317445	0.170925	0	0.031048	0.168138	0	0.0282948	0.178124	0	0.0229427	0.514332	0	0.0223056	0.32238	0	0.0367143	0.315663	0	0.0203194	0.170925	0	0.0138264	0.168138
0.0149058	0.516382	0	0.0105922	0.323525	0	0.0155481	0.316629	0	0.00845626	0.171263	0	0.00864247	0.168438	0	0.00829662	0.17828	0	0.132948	0.516382	0	0.0788803	0.323525	0	0.0711413	0.316629	0	0.0317445	0.171263	0	0.031048	0.168438	0	0.0282948	0.17828	0	0.0229427	0.516382	0	0.0223056	0.323525	0	0.0367143	0.316629	0	0.0203194	0.171263	0	0.0138264	0.168438
0.0149058	0.518431	0	0.0105922	0.324671	0	0.0155481	0.317596	0	0.00845626	0.171601	0	0.00864247	0.168738	0	0.00829662	0.178436	0	0.132948	0.518431	0	0.0788803	0.324671	0	0.0711413	0.317596	0	0.0317445	0.171601	0	0.031048	0.168738	0	0.0282948	0.178436	0	0.0229427	0.518431	0	0.0223056	0.324671	0	0.0367143	0.317596	0	0.0203194	0.171601	0	0.0138264	0.168738
0.0149058	0.520481	0	0.0105922	0.325816	0	0.0155481	0.318563	0	0.00845626	0.171939	0	0.00864247	0.169038	0	0.00829662	0.178591	0	0.132948	0.520481	0	0.0788803	0.325816	0	0.0711413	0.318563	0	0.0317445	0.171939	0	0.031048	0.169038	0	0.0282948	0.178591	0	0.0229427	0.520481	0	0.0223056	0.325816	0	0.0367143	0.318563	0	0.0203194	0.171939	0	0.0138264	0.169038
0.0149058	0.52253	0	0.0105922	0.326962	0	0.0155481	0.31953	0	0.00845626	0.172277	0	0.00864247	0.169338	0	0.00829662	0.178747	0	0.132948	0.52253	0	0.0788803	0.326962	0	0.0711413	0.31953	0	0.0317445	0.172277	0	0.031048	0.169338	0	0.0282948	0.178747	0	0.0229427	0.52253	0	0.0223056	0.326962	0	0.0367143	0.31953	0	0.0203194	0.172277	0	0.0138264	0.169338
0.0149058	0.52458	0	0.0105922	0.328107	0	0.0155481	0.320497	0	0.00845626	0.172615	0	0.00864247	0.169638	0	0.00829662	0.178903	0	0.132948	0.52458	0	0.0788803	0.328107	0	0.0711413	0.320497	0	0.0317445	0.172615	0	0.031048	0.169638	0	0.0282948	0.178903	0	0.0229427	0.52458	0	0.0223056	0.328107	0	0.0367143	0.320497	0	0.0203194	0.172615	0	0.0138264	0.169638
0.0149058	0.526629	0	0.0105922	0.329253	0	0.0155481	0.321464	0	0.00845626	0.172953	0	0.00864247	0.169939	0	0.00829662	0.179058	0	0.132948	0.526629	0	0.0788803	0.329253	0	0.0711413	0.321464	0	0.0317445	0.172953	0	0.031048	0.169939	0	0.0282948	0.179058	0	0.0229427	0.526629	0	0.0223056	0.329253	0	0.0367143	0.321464	0	0.0203194	0.172953	0	0.0138264	0.169939
0.0149058	0.528678	0	0.0105922	0.330398	0	0.0155481	0.32243	0	0.00845626	0.173291	0	0.00864247	0.170239	0	0.00829662	0.179214	0	0.132948	0.528678	0	0.0788803	0.330398	0	0.0711413	0.32243	0	0.0317445	0.173291	0	0.031048	0.170239	0	0.0282948	0.179214	0	0.0229427	0.528678	0	0.0223056	0.330398	0	0.0367143	0.32243	0	0.0203194	0.173291	0	0.0138264	0.170239
0.0149058	0.530728	0	0.0105922	0.331543	0	0.0155481	0.323397	0	0.00845626	0.173629	0	0.00864247	0.170539	0	0.00829662	0.17937	0	0.132948	0.530728	0	0.0788803	0.331543	0	0.0711413	0.323397	0	0.0317445	0.173629	0	0.031048	0.170539	0	0.0282948	0.17937	0	0.0229427	0.530728	0	0.0223056	0.331543	0	0.0367143	0.323397	0	0.0203194	0.173629	0	0.0138264	0.170539
0.0149058	0.532777	0	0.0105922	0.332689	0	0.0155481	0.324364	0	0.00845626	0.173967	0	0.00864247	0.170839	0	0.00829662	0.179525	0	0.132948	0.532777	0	0.0788803	0.332689	0	0.0711413	0.324364	0	0.0317445	0.173967	0	0.031048	0.170839	0	0.0282948	0.179525	0	0.0229427	0.532777	0	0.0223056	0.332689	0	0.0367143	0.324364	0	0.0203194	0.173967	0	0.0138264	0.170839
0.0149058	0.534827	0	0.0105922	0.333834	0	0.0155481	0.325331	0	0.00845626	0.174305	0	0.00864247	0.171139	0	0.00829662	0.179681	0	0.132948	0.534827	0	0.0788803	0.333834	0	0.0711413	0.325331	0	0.0317445	0.174305	0	0.031048	0.171139	0	0.0282948	0.179681	0	0.0229427	0.534827	0	0.0223056	0.333834	0	0.0367143	0.325331	0	0.0203194	0.174305	0	0.0138264	0.171139
0.0149058	0.536876	0	0.0105922	0.33498	0	0.0155481	0.326298	0	0.00845626	0.174643	0	0.00864247	0.171439	0	0.00829662	0.179837	0	0.132948	0.536876	0	0.0788803	0.33498	0	0.0711413	0.326298	0	0.0317445	0.174643	0	0.031048	0.171439	0	0.0282948	0.179837	0	0.0229427	0.536876	0	0.0223056	0.33498	0	0.0367143	0.326298	0	0.0203194	0.174643	0	0.0138264	0.171439
0.0149058	0.538926	0.144519	0.0105922	0.336125	0	0.0155481	0.327265	0	0.00845626	0.174981	0	0.00864247	0.17174	0	0.00829662	0.179992	0	0.132948	0.538926	0	0.0788803	0.336125	0	0.0711413	0.327265	0	0.0317445	0.174981	0	0.031048	0.17174	0	0.0282948	0.179992	0	0.0229427	0.538926	0	0.0223056	0.336125	0	0.0367143	0.327265	0	0.0203194	0.174981	0	0.0138264	0.17174
0.0149058	0.540975	0	0.0105922	0.337271	0.320137	0.0155481	0.328231	0	0.00845626	0.175319	0	0.00864247	0.17204	0	0.00829662	0.180148	0	0.132948	0.540975	0	0.0788803	0.337271	0	0.0711413	0.328231	0	0.0317445	0.175319	0	0.031048	0.17204	0	0.0282948	0.180148	0	0.0229427	0.540975	0	0.0223056	0.337271	0	0.0367143	0.328231	0	0.0203194	0.175319	0	0.0138264	0.17204
0.0149058	0.543025	0	0.0105922	0.338416	0	0.0155481	0.329198	0	0.00845626	0.175657	0	0.00864247	0.17234	0	0.00829662	0.180304	0	0.132948	0.543025	0	0.0788803	0.338416	0	0.0711413	0.329198	0	0.0317445	0.175657	0	0.031048	0.17234	0	0.0282948	0.180304	0	0.0229427	0.543025	0	0.0223056	0.338416	0	0.0367143	0.329198	0	0.0203194	0.175657	0	0.0138264	0.17234
0.0149058	0.545074	0	0.0105922	0.339562	0	0.0155481	0.330165	0	0.00845626	0.175995	0	0.00864247	0.17264	0	0.00829662	0.180459	0	0.132948	0.545074	0	0.0788803	0.339562	0	0.0711413	0.330165	0	0.0317445	0.175995	0	0.031048	0.17264	0	0.0282948	0.180459	0	0.0229427	0.545074	0	0.0223056	0.339562	0	0.0367143	0.330165	0	0.0203194	0.175995	0	0.0138264	0.17264
0.0149058	0.547124	0	0.0105922	0.340707	0	0.0155481	0.331132	0	0.00845626	0.176333	0	0.00864247	0.17294	0	0.00829662	0.180615	0	0.132948	0.547124	0	0.0788803	0.340707	0	0.0711413	0.331132	0	0.0317445	0.176333	0	0.031048	0.17294	0	0.0282948	0.180615	0	0.0229427	0.547124	0	0.0223056	0.340707	0	0.0367143	0.331132	0	0.0203194	0.176333	0	0.0138264	0.17294
0.0149058	0.549173	0	0.0105922	0.341853	0	0.0155481	0.332099	0	0.00845626	0.176671	1.75238	0.00864247	0.17324	0	0.00829662	0.180771	0	0.132948	0.549173	0	0.0788803	0.341853	0	0.0711413	0.332099	0	0.0317445	0.176671	0	0.031048	0.17324	0	0.0282948	0.180771	0	0.0229427	0.549173	0	0.0223056	0.341853	0	0.0367143	0.332099	0	0.0203194	0.176671	0	0.0138264	0.17324
0.0149058	0.551223	0	0.0105922	0.342998	0	0.0155481	0.333066	0	0.00845626	0.177009	0	0.00864247	0.173541	0	0.00829662	0.180927	0	0.132948	0.551223	0	0.0788803	0.342998	0	0.0711413	0.333066	0	0.0317445	0.177009	0	0.031048	0.173541	0	0.0282948	0.180927	0	0.0229427	0.551223	0	0.0223056	0.342998	0	0.0367143	0.333066	0	0.0203194	0.177009	0	0.0138264	0.173541
0.0149058	0.553272	0.433558	0.0105922	0.344144	0.320137	0.0155481	0.334032	0	0.00845626	0.177347	0	0.00864247	0.173841	0	0.00829662	0.181082	0	0.132948	0.553272	0	0.0788803	0.344144	0	0.0711413	0.334032	0	0.0317445	0.177347	0	0.031048	0.173841	0	0.0282948	0.181082	0	0.0229427	0.553272	0	0.0223056	0.344144	0	0.0367143	0.334032	0	0.0203194	0.177347	0	0.0138264	0.173841
0.0149058	0.555322	0	0.0105922	0.345289	0	0.0155481	0.334999	0	0.00845626	0.177685	0	0.00864247	0.174141	0	0.00829662	0.181238	0	0.132948	0.555322	0	0.0788803	0.345289	0	0.0711413	0.334999	0	0.0317445	0.177685	0	0.031048	0.174141	0	0.0282948	0.181238	0	0.0229427	0.555322	0	0.0223056	0.345289	0	0.0367143	0.334999	0	0.0203194	0.177685	0	0.0138264	0.174141
0.0149058	0.557371	0.289039	0.0105922	0.346435	0	0.0155481	0.335966	0.318604	0.00845626	0.178023	0	0.00864247	0.174441	5.7012	0.00829662	0.181394	7.06622	0.132948	0.557371	0	0.0788803	0.346435	0	0.0711413	0.335966	0	0.0317445	0.178023	0	0.031048	0.174441	0	0.0282948	0.181394	0	0.0229427	0.557371	0	0.0223056	0.346435	0	0.0367143	0.335966	0	0.0203194	0.178023	0	0.0138264	0.174441
0.0149058	0.559421	0.144519	0.0105922	0.34758	0.640274	0.0155481	0.336933	0.637209	0.00845626	0.178361	0	0.00864247	0.174741	0	0.00829662	0.181549	7.06622	0.132948	0.559421	0	0.0788803	0.34758	0	0.0711413	0.336933	0	0.0317445	0.178361	0	0.031048	0.174741	0	0.0282948	0.181549	0	0.0229427	0.559421	0	0.0223056	0.34758	0	0.0367143	0.336933	0	0.0203194	0.178361	0	0.0138264	0.174741
0.0149058	0.56147	0.433558	0.0105922	0.348726	0.960412	0.0155481	0.3379	0.318604	0.00845626	0.1787	0	0.00864247	0.175041	0	0.00829662	0.181705	0	0.132948	0.56147	0	0.0788803	0.348726	0	0.0711413	0.3379	0	0.0317445	0.1787	0	0.031048	0.175041	0	0.0282948	0.181705	0	0.0229427	0.56147	0	0.0223056	0.348726	0	0.0367143	0.3379	0	0.0203194	0.1787	1.33448	0.0138264	0.175041
0.0149058	0.563519	0	0.0105922	0.349871	0.320137	0.0155481	0.338866	0.318604	0.00845626	0.179038	0	0.00864247	0.175342	2.8506	0.00829662	0.181861	0	0.132948	0.563519	0	0.0788803	0.349871	0	0.0711413	0.338866	0	0.0317445	0.179038	0	0.031048	0.175342	0	0.0282948	0.181861	0	0.0229427	0.563519	0	0.0223056	0.349871	0.210037	0.0367143	0.338866	0	0.0203194	0.179038	0	0.0138264	0.175342
0.0149058	0.565569	0.433558	0.0105922	0.351017	0.640274	0.0155481	0.339833	0.318604	0.00845626	0.179376	1.75238	0.00864247	0.175642	2.8506	0.00829662	0.182016	7.06622	0.132948	0.565569	0	0.0788803	0.351017	0	0.0711413	0.339833	0	0.0317445	0.179376	0	0.031048	0.175642	0	0.0282948	0.182016	0	0.0229427	0.565569	0.0322439	0.0223056	0.351017	0	0.0367143	0.339833	0.184331	0.0203194	0.179376	1.33448	0.0138264	0.175642
0.0149058	0.567618	0.144519	0.0105922	0.352162	0.640274	0.0155481	0.3408	0.318604	0.00845626	0.179714	1.75238	0.00864247	0.175942	8.5518	0.00829662	0.182172	7.06622	0.132948	0.567618	0	0.0788803	0.352162	0	0.0711413	0.3408	0	0.0317445	0.179714	0	0.031048	0.175942	0	0.0282948	0.182172	0	0.0229427	0.567618	0	0.0223056	0.352162	0.105019	0.0367143	0.3408	0	0.0203194	0.179714	0	0.0138264	0.175942
0.0149058	0.569668	0.578078	0.0105922	0.353308	0.640274	0.0155481	0.341767	0.318604	0.00845626	0.180052	5.25713	0.00864247	0.176242	0	0.00829662	0.182328	7.06622	0.132948	0.569668	0	0.0788803	0.353308	0	0.0711413	0.341767	0	0.0317445	0.180052	0	0.031048	0.176242	0	0.0282948	0.182328	0	0.0229427	0.569668	0	0.0223056	0.353308	0.105019	0.0367143	0.341767	0	0.0203194	0.180052	1.33448	0.0138264	0.176242
0.0149058	0.571717	1.15616	0.0105922	0.354453	1.28055	0.0155481	0.342734	0.637209	0.00845626	0.18039	0	0.00864247	0.176542	0	0.00829662	0.182483	0	0.132948	0.571717	0	0.0788803	0.354453	0	0.0711413	0.342734	0	0.0317445	0.18039	0	0.031048	0.176542	0	0.0282948	0.182483	0	0.0229427	0.571717	0.0322439	0.0223056	0.354453	0	0.0367143	0.342734	0.368662	0.0203194	0.18039	0	0.0138264	0.176542
0.0149058	0.573767	0.578078	0.0105922	0.355599	1.92082	0.0155481	0.343701	0.955813	0.00845626	0.180728	3.50475	0.00864247	0.176842	2.8506	0.00829662	0.182639	21.1987	0.132948	0.573767	0	0.0788803	0.355599	0	0.0711413	0.343701	0	0.0317445	0.180728	0	0.031048	0.176842	0	0.0282948	0.182639	0	0.0229427	0.573767	0.0644877	0.0223056	0.355599	0	0.0367143	0.343701	0.368662	0.0203194	0.180728	1.33448	0.0138264	0.176842
0.0149058	0.575816	1.01164	0.0105922	0.356744	0.960412	0.0155481	0.344667	0.318604	0.00845626	0.181066	1.75238	0.00864247	0.177143	2.8506	0.00829662	0.182795	7.06622	0.132948	0.575816	0	0.0788803	0.356744	0	0.0711413	0.344667	0	0.0317445	0.181066	0	0.031048	0.177143	0	0.0282948	0.182795	0	0.0229427	0.575816	0	0.0223056	0.356744	0.105019	0.0367143	0.344667	0.368662	0.0203194	0.181066	2.66896	0.0138264	0.177143
0.0149058	0.577866	1.15616	0.0105922	0.357889	1.60069	0.0155481	0.345634	0	0.00845626	0.181404	3.50475	0.00864247	0.177443	5.7012	0.00829662	0.182951	0	0.132948	0.577866	0	0.0788803	0.357889	0	0.0711413	0.345634	0	0.0317445	0.181404	0	0.031048	0.177443	0	0.0282948	0.182951	0	0.0229427	0.577866	0.0644877	0.0223056	0.357889	0.210037	0.0367143	0.345634	0.368662	0.0203194	0.181404	0	0.0138264	0.177443
0.0149058	0.579915	1.15616	0.0105922	0.359035	1.92082	0.0155481	0.346601	0.318604	0.00845626	0.181742	3.50475	0.00864247	0.177743	0	0.00829662	0.183106	14.1324	0.132948	0.579915	0	0.0788803	0.359035	0	0.0711413	0.346601	0	0.0317445	0.181742	0	0.031048	0.177743	0	0.0282948	0.183106	0	0.0229427	0.579915	0.128975	0.0223056	0.359035	0.105019	0.0367143	0.346601	0	0.0203194	0.181742	1.33448	0.0138264	0.177743
0.0149058	0.581965	1.58971	0.0105922	0.36018	1.92082	0.0155481	0.347568	1.59302	0.00845626	0.18208	3.50475	0.00864247	0.178043	5.7012	0.00829662	0.183262	21.1987	0.132948	0.581965	0	0.0788803	0.36018	0	0.0711413	0.347568	0	0.0317445	0.18208	0	0.031048	0.178043	0	0.0282948	0.183262	0	0.0229427	0.581965	0.0967316	0.0223056	0.36018	0.420074	0.0367143	0.347568	0.184331	0.0203194	0.18208	4.00344	0.0138264	0.178043
0.0149058	0.584014	2.16779	0.0105922	0.361326	2.24096	0.0155481	0.348535	1.59302	0.00845626	0.182418	5.25713	0.00864247	0.178343	8.5518	0.00829662	0.183418	21.1987	0.132948	0.584014	0	0.0788803	0.361326	0	0.0711413	0.348535	0	0.0317445	0.182418	0	0.031048	0.178343	0	0.0282948	0.183418	0	0.0229427	0.584014	0.0967316	0.0223056	0.361326	0.315056	0.0367143	0.348535	0.184331	0.0203194	0.182418	4.00344	0.0138264	0.178343
0.0149058	0.586064	1.01164	0.0105922	0.362471	0.640274	0.0155481	0.349502	0.955813	0.00845626	0.182756	7.0095	0.00864247	0.178643	2.8506	0.00829662	0.183573	7.06622	0.132948	0.586064	0	0.0788803	0.362471	0	0.0711413	0.349502	0	0.0317445	0.182756	0	0.031048	0.178643	0	0.0282948	0.183573	0	0.0229427	0.586064	0	0.0223056	0.362471	0.315056	0.0367143	0.349502	0.552993	0.0203194	0.182756	5.33792	0.0138264	0.178643
0.0149058	0.588113	1.15616	0.0105922	0.363617	1.92082	0.0155481	0.350468	1.59302	0.00845626	0.183094	8.76188	0.00864247	0.178944	5.7012	0.00829662	0.183729	35.3311	0.132948	0.588113	0	0.0788803	0.363617	0	0.0711413	0.350468	0	0.0317445	0.183094	0	0.031048	0.178944	0	0.0282948	0.183729	0	0.0229427	0.588113	0.257951	0.0223056	0.363617	0.420074	0.0367143	0.350468	0.552993	0.0203194	0.183094	5.33792	0.0138264	0.178944
0.0149058	0.590163	2.45683	0.0105922	0.364762	2.5611	0.0155481	0.351435	2.54884	0.00845626	0.183432	3.50475	0.00864247	0.179244	11.4024	0.00829662	0.183885	35.3311	0.132948	0.590163	0	0.0788803	0.364762	0	0.0711413	0.351435	0	0.0317445	0.183432	0	0.031048	0.179244	0	0.0282948	0.183885	0	0.0229427	0.590163	0.225707	0.0223056	0.364762	0.630111	0.0367143	0.351435	0.921656	0.0203194	0.183432	4.00344	0.0138264	0.179244
0.0149058	0.592212	2.16779	0.0105922	0.365908	1.60069	0.0155481	0.352402	3.18604	0.00845626	0.18377	7.0095	0.00864247	0.179544	17.1036	0.00829662	0.18404	7.06622	0.132948	0.592212	0	0.0788803	0.365908	0	0.0711413	0.352402	0	0.0317445	0.18377	0	0.031048	0.179544	0	0.0282948	0.18404	0	0.0229427	0.592212	0.128975	0.0223056	0.365908	0.420074	0.0367143	0.352402	0.737324	0.0203194	0.18377	2.66896	0.0138264	0.179544
0.0149058	0.594262	2.45683	0.0105922	0.367053	3.52151	0.0155481	0.353369	2.54884	0.00845626	0.184108	7.0095	0.00864247	0.179844	14.253	0.00829662	0.184196	35.3311	0.132948	0.594262	0	0.0788803	0.367053	0	0.0711413	0.353369	0	0.0317445	0.184108	0	0.031048	0.179844	0	0.0282948	0.184196	0	0.0229427	0.594262	0.161219	0.0223056	0.367053	0.630111	0.0367143	0.353369	1.29032	0.0203194	0.184108	9.34136	0.0138264	0.179844
0.0149058	0.596311	2.45683	0.0105922	0.368199	1.92082	0.0155481	0.354336	1.91163	0.00845626	0.184446	12.2666	0.00864247	0.180144	17.1036	0.00829662	0.184352	21.1987	0.132948	0.596311	0	0.0788803	0.368199	0	0.0711413	0.354336	0	0.0317445	0.184446	0	0.031048	0.180144	0	0.0282948	0.184352	0	0.0229427	0.596311	0.322439	0.0223056	0.368199	0.315056	0.0367143	0.354336	0.737324	0.0203194	0.184446	0	0.0138264	0.180144
0.0149058	0.598361	2.31231	0.0105922	0.369344	3.20137	0.0155481	0.355303	1.91163	0.00845626	0.184784	14.019	0.00864247	0.180444	11.4024	0.00829662	0.184507	7.06622	0.132948	0.598361	0	0.0788803	0.369344	0	0.0711413	0.355303	0	0.0317445	0.184784	0	0.031048	0.180444	0	0.0282948	0.184507	0	0.0229427	0.598361	0.225707	0.0223056	0.369344	1.05019	0.0367143	0.355303	1.65898	0.0203194	0.184784	10.6758	0.0138264	0.180444
0.0149058	0.60041	1.87875	0.0105922	0.37049	4.48192	0.0155481	0.356269	2.23023	0.00845626	0.185122	8.76188	0.00864247	0.180745	5.7012	0.00829662	0.184663	14.1324	0.132948	0.60041	0	0.0788803	0.37049	0	0.0711413	0.356269	0	0.0317445	0.185122	0	0.031048	0.180745	0	0.0282948	0.184663	0	0.0229427	0.60041	0.225707	0.0223056	0.37049	0.630111	0.0367143	0.356269	1.10599	0.0203194	0.185122	4.00344	0.0138264	0.180745
0.0149058	0.602459	1.44519	0.0105922	0.371635	1.28055	0.0155481	0.357236	2.86744	0.00845626	0.18546	7.0095	0.00864247	0.181045	11.4024	0.00829662	0.184819	56.5298	0.132948	0.602459	0	0.0788803	0.371635	0	0.0711413	0.357236	0	0.0317445	0.18546	0	0.031048	0.181045	0	0.0282948	0.184819	0	0.0229427	0.602459	0.451414	0.0223056	0.371635	1.36524	0.0367143	0.357236	1.84331	0.0203194	0.18546	5.33792	0.0138264	0.181045
0.0149058	0.604509	1.01164	0.0105922	0.372781	1.60069	0.0155481	0.358203	2.86744	0.00845626	0.185798	12.2666	0.00864247	0.181345	5.7012	0.00829662	0.184974	35.3311	0.132948	0.604509	0	0.0788803	0.372781	0	0.0711413	0.358203	0	0.0317445	0.185798	0	0.031048	0.181345	0	0.0282948	0.184974	0	0.0229427	0.604509	0.41917	0.0223056	0.372781	0.840148	0.0367143	0.358203	0.737324	0.0203194	0.185798	5.33792	0.0138264	0.181345
0.0149058	0.606558	2.16779	0.0105922	0.373926	3.20137	0.0155481	0.35917	3.50465	0.00845626	0.186136	12.2666	0.00864247	0.181645	22.8048	0.00829662	0.18513	35.3311	0.132948	0.606558	0	0.0788803	0.373926	0	0.0711413	0.35917	0	0.0317445	0.186136	0	0.031048	0.181645	0	0.0282948	0.18513	0	0.0229427	0.606558	0.483658	0.0223056	0.373926	0.525093	0.0367143	0.35917	2.02764	0.0203194	0.186136	5.33792	0.0138264	0.181645
0.0149058	0.608608	1.58971	0.0105922	0.375072	3.20137	0.0155481	0.360137	2.23023	0.00845626	0.186474	5.25713	0.00864247	0.181945	5.7012	0.00829662	0.185286	35.3311	0.132948	0.608608	0	0.0788803	0.375072	0	0.0711413	0.360137	0	0.0317445	0.186474	0	0.031048	0.181945	0	0.0282948	0.185286	0	0.0229427	0.608608	0.41917	0.0223056	0.375072	1.36524	0.0367143	0.360137	3.13363	0.0203194	0.186474	10.6758	0.0138264	0.181945
0.0149058	0.610657	1.58971	0.0105922	0.376217	3.20137	0.0155481	0.361104	1.91163	0.00845626	0.186813	12.2666	0.00864247	0.182245	14.253	0.00829662	0.185442	0	0.132948	0.610657	0	0.0788803	0.376217	0	0.0711413	0.361104	0	0.0317445	0.186813	0	0.031048	0.182245	0	0.0282948	0.185442	0	0.0229427	0.610657	0.386926	0.0223056	0.376217	0.525093	0.0367143	0.361104	1.47465	0.0203194	0.186813	8.00688	0.0138264	0.182245
0.0149058	0.612707	1.73423	0.0105922	0.377363	3.20137	0.0155481	0.36207	3.82325	0.00845626	0.187151	5.25713	0.00864247	0.182546	11.4024	0.00829662	0.185597	28.2649	0.132948	0.612707	0	0.0788803	0.377363	0	0.0711413	0.36207	0	0.0317445	0.187151	0	0.031048	0.182546	0.17036	0.0282948	0.185597	0	0.0229427	0.612707	0.386926	0.0223056	0.377363	0.630111	0.0367143	0.36207	0.737324	0.0203194	0.187151	6.6724	0.0138264	0.182546
0.0149058	0.614756	2.74587	0.0105922	0.378508	2.88123	0.0155481	0.363037	1.91163	0.00845626	0.187489	8.76188	0.00864247	0.182846	11.4024	0.00829662	0.185753	28.2649	0.132948	0.614756	0	0.0788803	0.378508	0	0.0711413	0.363037	0	0.0317445	0.187489	0	0.031048	0.182846	0	0.0282948	0.185753	0	0.0229427	0.614756	0.580389	0.0223056	0.378508	1.36524	0.0367143	0.363037	1.65898	0.0203194	0.187489	1.33448	0.0138264	0.182846
0.0149058	0.616806	1.01164	0.0105922	0.379654	3.20137	0.0155481	0.364004	1.91163	0.00845626	0.187827	14.019	0.00864247	0.183146	8.5518	0.00829662	0.185909	7.06622	0.132948	0.616806	0	0.0788803	0.379654	0	0.0711413	0.364004	0	0.0317445	0.187827	0	0.031048	0.183146	0.34072	0.0282948	0.185909	0	0.0229427	0.616806	0.41917	0.0223056	0.379654	2.10037	0.0367143	0.364004	1.65898	0.0203194	0.187827	5.33792	0.0138264	0.183146
0.0149058	0.618855	0.867117	0.0105922	0.380799	2.24096	0.0155481	0.364971	1.91163	0.00845626	0.188165	3.50475	0.00864247	0.183446	14.253	0.00829662	0.186064	14.1324	0.132948	0.618855	0	0.0788803	0.380799	0	0.0711413	0.364971	0	0.0317445	0.188165	0	0.031048	0.183446	0.17036	0.0282948	0.186064	0	0.0229427	0.618855	0.580389	0.0223056	0.380799	0.73513	0.0367143	0.364971	1.47465	0.0203194	0.188165	4.00344	0.0138264	0.183446
0.0149058	0.620905	1.30068	0.0105922	0.381944	2.88123	0.0155481	0.365938	0.955813	0.00845626	0.188503	1.75238	0.00864247	0.183746	2.8506	0.00829662	0.18622	21.1987	0.132948	0.620905	0	0.0788803	0.381944	0	0.0711413	0.365938	0	0.0317445	0.188503	0	0.031048	0.183746	0.17036	0.0282948	0.18622	0	0.0229427	0.620905	0.612633	0.0223056	0.381944	1.26022	0.0367143	0.365938	1.65898	0.0203194	0.188503	6.6724	0.0138264	0.183746
0.0149058	0.622954	1.01164	0.0105922	0.38309	2.88123	0.0155481	0.366905	2.23023	0.00845626	0.188841	7.0095	0.00864247	0.184046	14.253	0.00829662	0.186376	7.06622	0.132948	0.622954	0	0.0788803	0.38309	0	0.0711413	0.366905	0	0.0317445	0.188841	0	0.031048	0.184046	0.17036	0.0282948	0.186376	0	0.0229427	0.622954	0.451414	0.0223056	0.38309	0.73513	0.0367143	0.366905	2.3963	0.0203194	0.188841	5.33792	0.0138264	0.184046
0.0149058	0.625004	1.01164	0.0105922	0.384235	0.960412	0.0155481	0.367871	0.637209	0.00845626	0.189179	5.25713	0.00864247	0.184347	2.8506	0.00829662	0.186531	7.06622	0.132948	0.625004	0	0.0788803	0.384235	0	0.0711413	0.367871	0	0.0317445	0.189179	0	0.031048	0.184347	0.17036	0.0282948	0.186531	0	0.0229427	0.625004	0.41917	0.0223056	0.384235	0.525093	0.0367143	0.367871	0.552993	0.0203194	0.189179	8.00688	0.0138264	0.184347
0.0149058	0.627053	1.44519	0.0105922	0.385381	0.640274	0.0155481	0.368838	1.91163	0.00845626	0.189517	8.76188	0.00864247	0.184647	2.8506	0.00829662	0.186687	14.1324	0.132948	0.627053	0	0.0788803	0.385381	0	0.0711413	0.368838	0	0.0317445	0.189517	0.101715	0.031048	0.184647	0.34072	0.0282948	0.186687	0	0.0229427	0.627053	0.451414	0.0223056	0.385381	0.840148	0.0367143	0.368838	1.47465	0.0203194	0.189517	2.66896	0.0138264	0.184647
0.0149058	0.629103	1.15616	0.0105922	0.386526	2.88123	0.0155481	0.369805	0.955813	0.00845626	0.189855	0	0.00864247	0.184947	2.8506	0.00829662	0.186843	0	0.132948	0.629103	0	0.0788803	0.386526	0	0.0711413	0.369805	0	0.0317445	0.189855	0	0.031048	0.184947	0.68144	0.0282948	0.186843	0	0.0229427	0.629103	0.548146	0.0223056	0.386526	0.630111	0.0367143	0.369805	1.29032	0.0203194	0.189855	6.6724	0.0138264	0.184947
[truncated: 8,936 more rows]
[truncated: 22 more columns]

## Sheet: ED_Fig9b_CrosscorrelationCoeff
Tie-line	CrossCorrelationCoefficient_MBP-FUS_vs_RNA	CrossCorrelationCoefficient_Uncertainty_MBP-FUS_vs_RNA	CrossCorrelationCoefficient_FL-FUS_vs_RNA	CrossCorrelationCoefficient_Uncertainty_FL-FUS_vs_RNA	CrossCorrelationCoefficient_shortFUS_vs_RNA	CrossCorrelationCoefficient_Uncertainty_shortFUS_vs_RNA	CrossCorrelationCoefficient_TAF15(RBD)_vs_RNA	CrossCorrelationCoefficient_Uncertainty_TAF15(RBD)_vs_RNA	CrossCorrelationCoefficient_FL-FUS_vs_TAF15(RBD)	CrossCorrelationCoefficient_Uncertainty_FL-FUS_vs_TAF15(RBD)
[truncated: 6 more rows]
