# Supplementary material for: A label-free method for measuring the composition of multicomponent biomolecular condensates
Source: Nat Chem. 2025 Sep 3;17(12):1891–902. doi: 10.1038/s41557-025-01928-3 (PMC12669041; doi:10.1038/s41557-025-01928-3)
Supplement: Supplementary file 21 — Statistical source data. [file 41557_2025_1928_MOESM21_ESM.xlsx]

## Sheet: ED_Fig10_PhaseDiagrams
Tie-line ID	FL-FUS_avg_concentration_mg/ml	FL-FUS_avg_concentration_uncertainty_mg/ml	SNAP-TAF15(RBD)_avg_concentration_mg/ml	SNAP-TAF15(RBD)_avg_concentration_uncertainty_mg/ml	RNA_avg_concentration_mg/ml	RNA_avg_concentration_uncertainty_mg/ml	MBP-FUS_avg_concentration_mg/ml	MBP-FUS_avg_concentration_uncertainty_mg/ml	short-FUS_avg_concentration_mg/ml	short-FUS_avg_concentration_uncertainty_mg/ml	FL-FUS_dilute-phase_concentration_mg/ml	FL-FUS_dilute-phase_concentration_uncertainty_mg/ml	SNAP-TAF15(RBD)_dilute-phase_concentration_mg/ml	SNAP-TAF15(RBD)_dilute-phase_concentration_uncertainty_mg/ml	RNA_dilute-phase_concentration_mg/ml	RNA_dilute-phase_concentration_uncertainty_mg/ml	MBP-FUS_dilute-phase_concentration_mg/ml	MBP-FUS_dilute-phase_concentration_uncertainty_mg/ml	short-FUS_dilute-phase_concentration_mg/ml	short-FUS_dilute-phase_concentration_uncertainty_mg/ml	FL-FUS_dense-phase_concentration_mg/ml	FL-FUS_dense-phase_concentration_uncertainty_mg/ml	SNAP-TAF15(RBD)_dense-phase_concentration_mg/ml	SNAP-TAF15(RBD)_dense-phase_concentration_uncertainty_mg/ml	RNA_dense-phase_concentration_mg/ml	RNA_dense-phase_concentration_uncertainty_mg/ml	MBP-FUS_dense-phase_concentration_mg/ml	MBP-FUS_dense-phase_concentration_uncertainty_mg/ml	short-FUS_dense-phase_concentration_mg/ml	short-FUS_dense-phase_concentration_uncertainty_mg/ml
Tie-line A	0.801913	0.190009	0.0269041	0.00701814	0.672026	0.00341133	0.0457149	0.00771322	0.115347	0.0152109	0.539939	0.0980134	0.0155917	0.00415214	0.586904	0.0192384	0.0283445	0.00326087	0.0855689	0.0138256	152.443	45.8259	6.57501	5.7539	49.944	32.1373	10.1004	7.05633	17.3522	14.3335
Tie-line B	0.801913	0.190009	0.0269041	0.00701814	0.448017	0.00227422	0.0457149	0.00771322	0.115347	0.0152109	0.347952	0.0781469	0.00994222	0.00270579	0.366286	0.0111753	0.0214465	0.00263378	0.0567084	0.00759487	169.982	23.1422	6.3482	3.42634	30.9072	11.9922	9.08998	4.15879	21.9686	9.1632
Tie-line C	1.06922	0.253345	0.0269041	0.00701814	0.448017	0.00227422	0.0609533	0.0102843	0.153796	0.0202813	0.329239	0.0694914	0.00887249	0.00195069	0.35332	0.00946927	0.0284699	0.00313546	0.0599362	0.00512654	187.592	17.4508	4.57206	2.19345	24.3178	7.4559	8.24888	3.45073	23.8127	8.02307
Tie-line D	0.801913	0.190009	0.0269041	0.00701814	0.224009	0.00113711	0.0457149	0.00771322	0.115347	0.0152109	0.144506	0.0295112	0.00604084	0.00138436	0.184634	0.00326481	0.0151756	0.00163044	0.0294934	0.0020253	199.688	14.098	6.33871	2.58378	12.1359	3.08202	9.28484	3.16544	26.0888	7.37991
Tie-line E	1.06922	0.253345	0.0269041	0.00701814	0.224009	0.00113711	0.0609533	0.0102843	0.153796	0.0202813	0.110461	0.0191246	0.00339797	0.000503403	0.180518	0.00287396	0.0132943	0.00112876	0.0238605	0.00221517	224.654	14.3666	5.5086	2.00231	10.366	2.3258	11.1751	3.34134	30.4551	7.78997
Tie-line F	1.33652	0.316682	0.0269041	0.00701814	0.224009	0.00113711	0.0761916	0.0128554	0.192245	0.0253516	0.086143	0.0139313	0.00220239	0.000726847	0.184439	0.00142402	0.0119147	0.000877928	0.0224049	0.00208859	237.259	13.8458	4.68765	1.63775	7.69001	1.60646	12.204	3.45003	32.2379	7.93806
